# Supplementary material for: p38 MAP Kinase Signaling in Microglia Plays a Sex-Specific Protective Role in CNS Autoimmunity and Regulates Microglial Transcriptional States
Source: Front Immunol. 2021 Oct 11;12:715311. doi: 10.3389/fimmu.2021.715311 (PMC8542909; doi:10.3389/fimmu.2021.715311)
Supplement: Supplementary file 2 [file DataSheet_2.xlsx]

## Sheet: MALE p38CKO vs WT DEGs
ID	WT Avg (log2)	CKO Avg (log2)	Fold Change	P-val	FDR P-val	Gene Symbol	Description
TC0400002808.mm.2	7.61	10.54	7.61	0.017	0.953	Tnfsf15	tumor necrosis factor (ligand) superfamily, member 15
TC1200000716.mm.2	5.9	8.66	6.76	0.0158	0.953	Rps26	ribosomal protein S26
TC0600001481.mm.2	6.24	8.96	6.61	0.0024	0.953	Parp11	poly (ADP-ribose) polymerase family, member 11
TC0700003075.mm.2	6.73	9.15	5.34	0.0039	0.953	E2f8	E2F transcription factor 8
TC0900002036.mm.2	7.36	9.47	4.32	0.0087	0.953	Chek1	checkpoint kinase 1
TC0600000678.mm.2	5.95	7.88	3.82	0.0192	0.953	Fkbp9	FK506 binding protein 9
TC0300001869.mm.2	6.76	8.63	3.66	0.0455	0.953	Cetn4	centrin 4
TC0700004287.mm.2	6.66	8.52	3.62	0.0059	0.953	Il27	interleukin 27
TC0200000382.mm.2	10.24	12.08	3.58	0.006	0.953	Il1rn	interleukin 1 receptor antagonist
TC1200001552.mm.2	6.95	8.75	3.48	0.0157	0.953	Rsad2	radical S-adenosyl methionine domain containing 2
TC1200000225.mm.2	7.32	9.11	3.45	0.0102	0.953	Cmpk2	cytidine monophosphate (UMP-CMP) kinase 2, mitochondrial
TC0200005518.mm.2	8.26	10.03	3.41	0.0269	0.953	Zfp512b	zinc finger protein 512B
TC0500002596.mm.2	7.84	9.54	3.25	0.0014	0.953	Sgcb	sarcoglycan, beta (dystrophin-associated glycoprotein)
TC1100003943.mm.2	8.61	10.29	3.22	0.0058	0.953	Bptf	bromodomain PHD finger transcription factor
TC0200003135.mm.2	6.61	8.27	3.15	0.0051	0.953	Tubb4b	tubulin, beta 4B class IVB
TC0900001665.mm.2	6.06	7.68	3.08	0.001	0.953	Limd1	LIM domains containing 1
TC0300001364.mm.2	8.53	10.11	2.99	0.0149	0.953	Cenpe	centromere protein E
TC0400004158.mm.2	6.31	7.88	2.97	0.046	0.953	Cptp	ceramide-1-phosphate transfer protein
TC0600003084.mm.2	7.94	9.48	2.92	0.0482	0.953	Clec4e	C-type lectin domain family 4, member e
TC0900003003.mm.2	6.23	7.77	2.91	0.001	0.953	Ppm1m	protein phosphatase 1M
TC0200004725.mm.2	6.68	8.22	2.91	0.0013	0.953	Tasp1	taspase, threonine aspartase 1
TC1100003674.mm.2	4.26	5.79	2.88	0.0123	0.953	Pgap3	post-GPI attachment to proteins 3
TC1900000500.mm.2	9.83	11.35	2.87	0.0092	0.953	Ifit2	interferon-induced protein with tetratricopeptide repeats 2
TC0500002152.mm.2	9.84	11.36	2.85	0.0058	0.953	Tyms	thymidylate synthase
TC0800000741.mm.2	4.53	6.04	2.84	0.0097	0.953	Sugp2	SURP and G patch domain containing 2
TC1100001741.mm.2	5.94	7.44	2.84	0.013	0.953	Mettl2	methyltransferase like 2
TC1000001686.mm.2	7.85	9.34	2.82	0.0109	0.953	Fbxo5	F-box protein 5
TC1100003470.mm.2	7.41	8.9	2.81	0.0032	0.953	Prr11	proline rich 11
TC0200002796.mm.2	8.65	10.12	2.77	0.0081	0.953	Ogfr	opioid growth factor receptor
TC0200001776.mm.2	8.75	10.2	2.72	0.0485	0.953	Nusap1	nucleolar and spindle associated protein 1
TC1600002180.mm.2	5.64	7.06	2.67	0.001	0.953	Car15	carbonic anhydrase 15
TC0900001652.mm.2	7.73	9.15	2.67	0.0087	0.953	Kif15	kinesin family member 15
TC0400002434.mm.2	9.35	10.77	2.67	0.0241	0.953	Ddx58	DEAD (Asp-Glu-Ala-Asp) box polypeptide 58
TC0200001994.mm.2	7.24	8.65	2.66	0.0298	0.953	Itpa	inosine triphosphatase (nucleoside triphosphate pyrophosphatase)
TC1500001144.mm.2	7.65	9.05	2.65	0.0265	0.953	Fbxo4	F-box protein 4
TC1600000530.mm.2	4.84	6.24	2.63	0.0025	0.953	Polq	polymerase (DNA directed), theta
TC0500000850.mm.2	7.08	8.47	2.61	0.0393	0.953	Cxcl2	chemokine (C-X-C motif) ligand 2
TC1100004220.mm.2	6.51	7.88	2.59	0.0042	0.953	Pcyt2	phosphate cytidylyltransferase 2, ethanolamine
TC0200001918.mm.2	6.87	8.24	2.59	0.023	0.953	Mrps5	mitochondrial ribosomal protein S5
TC0900001555.mm.2	8.7	10.06	2.57	0.0044	0.953	Azi2	5-azacytidine induced gene 2
TC1700001991.mm.2	6.81	8.16	2.55	0.0024	0.953	Prr3	proline-rich polypeptide 3
TC0900000044.mm.2	5.61	6.96	2.53	0.0202	0.953	Mmp13	matrix metallopeptidase 13
TC0100001338.mm.2	8.37	9.7	2.51	0.0226	0.953	Ptgs2	prostaglandin-endoperoxide synthase 2
TC0700002169.mm.2	4.79	6.11	2.5	0.0453	0.953	Cox6b2	cytochrome c oxidase subunit VIb polypeptide 2
TC1300002735.mm.2	7.44	8.75	2.49	0.0235	0.953	Mrps30	mitochondrial ribosomal protein S30
TC1100003407.mm.2	6.59	7.9	2.48	0.0016	0.953	Tada2a	transcriptional adaptor 2A
TC0100001356.mm.2	8.47	9.76	2.45	0.0015	0.953	Fam129a	family with sequence similarity 129, member A
TC0200005511.mm.2	7.69	8.98	2.44	0.0089	0.953	Rbm12; Cpne1	RNA binding motif protein 12; copine I
TC1500000110.mm.2	7.51	8.78	2.42	0.0009	0.953	Drosha	drosha, ribonuclease type III
TC0500002078.mm.2	10	11.27	2.41	0.0386	0.953	Fastk	Fas-activated serine/threonine kinase
TC0300002828.mm.2	10.75	12	2.39	0.0035	0.953	Ptbp2	polypyrimidine tract binding protein 2
TC1500000398.mm.2	6.67	7.92	2.39	0.0085	0.953	Mtbp	Mdm2, transformed 3T3 cell double minute p53 binding protein
TC0400003216.mm.2	8.84	10.1	2.39	0.0095	0.953	Tceanc2	transcription elongation factor A (SII) N-terminal and central domain containing 2
TC0600003167.mm.2	7.01	8.27	2.39	0.0451	0.953	Rad51ap1	RAD51 associated protein 1
TC0100002413.mm.2	3.58	4.83	2.38	0.011	0.953	Raph1	Ras association (RalGDS/AF-6) and pleckstrin homology domains 1
TC0X00002442.mm.2	7.98	9.22	2.37	0.0049	0.953	Irak1	interleukin-1 receptor-associated kinase 1
TC1400000599.mm.2	7.04	8.27	2.36	0.0029	0.953	Arhgef40	Rho guanine nucleotide exchange factor (GEF) 40
TC0600003229.mm.2	9.01	10.24	2.36	0.0135	0.953	Cd69	CD69 antigen
TC0400004192.mm.2	5.04	6.27	2.35	0.0016	0.953	Slc6a9	solute carrier family 6 (neurotransmitter transporter, glycine), member 9
TC0200001158.mm.2	6.63	7.86	2.35	0.0027	0.953	Itga4	integrin alpha 4
TC0100003239.mm.2	8.59	9.82	2.35	0.0078	0.953	BC003331	cDNA sequence BC003331
TC0600000265.mm.2	7.43	8.66	2.34	0.0374	0.953	Klhdc10	kelch domain containing 10
TC0800002300.mm.2	3.36	4.57	2.33	0.0194	0.953	Palld	palladin, cytoskeletal associated protein
TC0X00001208.mm.2	5.19	6.41	2.33	0.028	0.953	Cldn34c2	claudin 34C2 [Source:MGI Symbol;Acc:MGI:3644765]; predicted gene 6604
TC1200001644.mm.2	7.28	8.5	2.32	0.017	0.953	Bzw2	basic leucine zipper and W2 domains 2
TC0900003336.mm.2	6.73	7.94	2.31	0.0213	0.953	Cdhr4	cadherin-related family member 4
TC1700000787.mm.2	3.91	5.12	2.31	0.0404	0.953	Olfr126	olfactory receptor 126
TC0500003489.mm.2	7.52	8.72	2.3	0.0006	0.953	Cox19	cytochrome c oxidase assembly protein 19
TC0400001165.mm.2	3.59	4.79	2.3	0.0206	0.953	Ttc39a	tetratricopeptide repeat domain 39A
TC0600001288.mm.2	4.36	5.56	2.3	0.0308	0.953	Ift122	intraflagellar transport 122
TC0400002744.mm.2	8.2	9.4	2.29	0.0378	0.953	Ptgr1	prostaglandin reductase 1
TC0700004451.mm.2	10.07	11.26	2.28	0.0226	0.953	Mki67	antigen identified by monoclonal antibody Ki 67
TC1200000671.mm.2	3.24	4.42	2.26	0.0225	0.953	Syne2	spectrin repeat containing, nuclear envelope 2; microRNA 5101
TSUnmapped00000051.mm.2	5.6	6.78	2.26	0.0306	0.953	Ahsp	alpha hemoglobin stabilizing protein
TC0200002421.mm.2	7.83	9	2.26	0.0337	0.953	Rprd1b	regulation of nuclear pre-mRNA domain containing 1B
TC1100001236.mm.2	9.96	11.13	2.25	0.0021	0.953	Slfn5	schlafen 5
TC0500003729.mm.2	10.49	11.66	2.25	0.0267	0.953	Gbp8	guanylate-binding protein 8
TC0200005097.mm.2	5.79	6.96	2.25	0.043	0.953	Ada	adenosine deaminase
TC1700002037.mm.2	4.64	5.81	2.24	0.0011	0.953	Trim15	tripartite motif-containing 15
TC0100003318.mm.2	4.52	5.68	2.24	0.0447	0.953	Axdnd1	axonemal dynein light chain domain containing 1
TC0900002492.mm.2	4.24	5.4	2.23	0.0051	0.953	Dis3l	DIS3 mitotic control homolog (S. cerevisiae)-like
TC1600000043.mm.2	7.25	8.41	2.23	0.0078	0.953	Smim22	small integral membrane protein 22
TC0500003194.mm.2	6.21	7.36	2.23	0.0153	0.953	Acad12	acyl-Coenzyme A dehydrogenase family, member 12
TC0400000464.mm.2	6.12	7.28	2.23	0.0373	0.953	Melk	maternal embryonic leucine zipper kinase
TC1700000014.mm.2	4.93	6.09	2.22	0.0032	0.953	Cldn20	claudin 20
TC0500000263.mm.2	10.96	12.11	2.22	0.0048	0.953	Rbm33	RNA binding motif protein 33
TC0200002301.mm.2	7.65	8.8	2.22	0.0127	0.953	Tpx2	TPX2, microtubule-associated protein homolog (Xenopus laevis)
TC1900000035.mm.2	5.45	6.6	2.22	0.015	0.953	Clcf1	cardiotrophin-like cytokine factor 1
TC0200002781.mm.2	5.43	6.58	2.22	0.0293	0.953	Mtg2	mitochondrial ribosome associated GTPase 2
TC1300001471.mm.2	8.39	9.54	2.22	0.0406	0.953	Tbce	tubulin-specific chaperone E
TC0800002235.mm.2	5.44	6.58	2.21	0.0038	0.953	Neil3	nei like 3 (E. coli)
TC1400000355.mm.2	7.16	8.31	2.21	0.0137	0.953	Lrrc18	leucine rich repeat containing 18
TC0500001428.mm.2	7.53	8.67	2.21	0.0232	0.953	Kntc1	kinetochore associated 1
TC1900000504.mm.2	8.29	9.43	2.21	0.0435	0.953	Ifit1	interferon-induced protein with tetratricopeptide repeats 1
TC1100003437.mm.2	7.39	8.53	2.2	0.0057	0.953	Ints2	integrator complex subunit 2
TC0500002486.mm.2	6.8	7.93	2.19	0.0142	0.953	Ugdh	UDP-glucose dehydrogenase
TC0900001054.mm.2	8.15	9.27	2.18	0.0053	0.953	Mto1	mitochondrial translation optimization 1 homolog (S. cerevisiae)
TC1200000132.mm.2	7.23	8.36	2.18	0.0364	0.953	E2f6	E2F transcription factor 6
TC0300001444.mm.2	10.6	11.72	2.17	0.0433	0.953	Gbp2b; Gbp5	guanylate binding protein 2b; guanylate binding protein 5
TC1100003218.mm.2	5.58	6.69	2.16	0.0061	0.953	Ovca2; Dph1	candidate tumor suppressor in ovarian cancer 2; DPH1 homolog (S. cerevisiae)
TC1600001983.mm.2	7.61	8.72	2.16	0.0063	0.953	Ltn1	listerin E3 ubiquitin protein ligase 1
TC0900000854.mm.2	8.71	9.83	2.16	0.0089	0.953	2810417H13Rik	RIKEN cDNA 2810417H13 gene
TC0900000289.mm.2	4.61	5.72	2.16	0.0284	0.953	Kcnj1	potassium inwardly-rectifying channel, subfamily J, member 1
TC1000001300.mm.2	5.59	6.7	2.15	0.0009	0.953	Gm5176	high mobility group box 2 pseudogene
TC0700001131.mm.2	4.67	5.78	2.15	0.0032	0.953	Ticrr	TOPBP1-interacting checkpoint and replication regulator
TC1600001761.mm.2	5.71	6.81	2.15	0.0307	0.953	Cmss1	cms small ribosomal subunit 1
TC0800001055.mm.2	8.57	9.67	2.14	0.0055	0.953	Rbl2	retinoblastoma-like 2
TC0200000060.mm.2	7.62	8.72	2.14	0.0121	0.953	Usp6nl	USP6 N-terminal like
TC0700002078.mm.2	9.96	11.06	2.14	0.026	0.953	Lsp1	lymphocyte specific 1
TC1900000441.mm.2	10.25	11.34	2.13	0.0061	0.953	Cd274	CD274 antigen
TC1400001182.mm.2	9.48	10.57	2.13	0.0079	0.953	Irg1	immunoresponsive gene 1
TC1000002054.mm.2	5.51	6.6	2.13	0.0139	0.953	Smpd2	sphingomyelin phosphodiesterase 2, neutral
TC0400003936.mm.2	4.09	5.17	2.12	0.0458	0.953	Oog3	oogenesin 3
TC1500001977.mm.2	5.64	6.72	2.11	0.0189	0.953	Ttll1	tubulin tyrosine ligase-like 1
TC0600003503.mm.2	11.77	12.84	2.11	0.0388	0.953	Herc6	hect domain and RLD 6
TC0300002680.mm.2	12.32	13.4	2.11	0.0412	0.953	I830077J02Rik	RIKEN cDNA I830077J02 gene
TC0300000855.mm.2	4.2	5.28	2.1	0.012	0.953	Tdpoz4	TD and POZ domain containing 4
TC0400002470.mm.2	3.93	5	2.1	0.0197	0.953	1110017D15Rik	RIKEN cDNA 1110017D15 gene
TC1700000487.mm.2	4.31	5.38	2.1	0.0302	0.953	Mapk13	mitogen-activated protein kinase 13
TC0500003481.mm.2	7.46	8.52	2.09	0.0106	0.953	Zfp68	zinc finger protein 68
TC1400002843.mm.2	9.9	10.96	2.09	0.0294	0.953	LOC100861615; Gm3411	alpha takusan-like; predicted gene 3411
TC0700003622.mm.2	4.48	5.54	2.08	0.0007	0.953	Hdgfrp3	hepatoma-derived growth factor, related protein 3
TC0500003491.mm.2	5.04	6.1	2.08	0.0039	0.953	Mir339; 4930432F04Rik	microRNA 339; RIKEN cDNA 4930432F04 gene
TC0900000605.mm.2	6.01	7.07	2.08	0.0368	0.953	Cryab	crystallin, alpha B
TC0X00001502.mm.2	5.85	6.9	2.08	0.0376	0.953	Pfkfb1	6-phosphofructo-2-kinase/fructose-2,6-biphosphatase 1
TC0700004302.mm.2	7.66	8.72	2.08	0.0482	0.953	Taok2	TAO kinase 2
TC0700000782.mm.2	3.12	4.17	2.07	0.0023	0.953	Klk1b7-ps	kallikrein 1-related peptidase b7, pseudogene
TC0900000637.mm.2	4.32	5.37	2.07	0.0165	0.953	Exph5	exophilin 5
TC1000003188.mm.2	3.71	4.75	2.06	0.0393	0.953	Olfr805	olfactory receptor 805
TC0100002904.mm.2	4.85	5.88	2.05	0.0066	0.953	Serpinb3d	serine (or cysteine) peptidase inhibitor, clade B (ovalbumin), member 3D
TC1400002845.mm.2	9.9	10.94	2.05	0.025	0.953	Gm3629; Gm2897	predicted gene 3629 [Source:MGI Symbol;Acc:MGI:3781805]; predicted gene 2897 (Gm2897), transcript variant 1, mRNA.
TC1400002851.mm.2	9.9	10.94	2.05	0.025	0.953	Gm3739	predicted gene 3739 [Source:MGI Symbol;Acc:MGI:3781914]
TC1200001868.mm.2	6.68	7.71	2.04	0.0055	0.953	Vcpkmt	valosin containing protein lysine (K) methyltransferase
TC0100001834.mm.2	4.95	5.97	2.04	0.0221	0.953	Spata45	spermatogenesis associated 45
TC1400001613.mm.2	9.33	10.36	2.04	0.0313	0.953	Tmem254b; Tmem254c; Tmem254a	transmembrane protein 254b; transmembrane protein 254c; transmembrane protein 254a
TC0500000318.mm.2	5.06	6.09	2.04	0.0365	0.953	Krtcap3	keratinocyte associated protein 3
TC1200001602.mm.2	4.24	5.26	2.04	0.0366	0.953	Prkar2b	protein kinase, cAMP dependent regulatory, type II beta
TC1300002463.mm.2	5.65	6.67	2.03	0.002	0.953	Iqgap2	IQ motif containing GTPase activating protein 2
TC0900000164.mm.2	4.71	5.73	2.03	0.0027	0.953	Olfr872	olfactory receptor 872
TC0200003202.mm.2	6.7	7.72	2.03	0.0123	0.953	Surf6	surfeit gene 6
TC0700000509.mm.2	5.97	6.99	2.03	0.0273	0.953	Sars2	seryl-aminoacyl-tRNA synthetase 2
TC0700004660.mm.2	7.93	8.95	2.03	0.0398	0.953	Mvp	major vault protein
TC0500001139.mm.2	6.99	8	2.02	0.0065	0.953	Pole	polymerase (DNA directed), epsilon
TC1700000346.mm.2	5.37	6.38	2.02	0.0071	0.953	Nthl1	nth (endonuclease III)-like 1 (E.coli)
TC1200002443.mm.2	5.81	6.82	2.02	0.0146	0.953	Jag2	jagged 2
TC0100002332.mm.2	6.1	7.11	2.02	0.0163	0.953	Pms1	postmeiotic segregation increased 1 (S. cerevisiae)
TC0200004586.mm.2	6.27	7.29	2.02	0.022	0.953	Zc3h8	zinc finger CCCH type containing 8
TC0200003364.mm.2	3.62	4.63	2.02	0.0231	0.953	4930402F06Rik	RIKEN cDNA 4930402F06 gene
TC0800000962.mm.2	6.87	7.88	2.02	0.0245	0.953	Gadd45gip1	growth arrest and DNA-damage-inducible, gamma interacting protein 1
TC0500002756.mm.2	13.25	14.26	2.02	0.0394	0.953	Cxcl10	chemokine (C-X-C motif) ligand 10
TC1800000152.mm.2	3.73	4.73	2.01	0.0072	0.953	Dsg1c	desmoglein 1 gamma
TC1100003385.mm.2	6.64	7.65	2.01	0.0085	0.953	Slfn10-ps	schlafen 10, pseudogene
TC0100000719.mm.2	4.14	5.14	2	0.015	0.953	Daw1	dynein assembly factor with WDR repeat domains 1
TC0500002981.mm.2	5.33	6.33	2	0.0395	0.953	Gtpbp6	GTP binding protein 6 (putative)
TC1200000348.mm.2	10.08	9.08	-2	0.0215	0.953	Etv1	ets variant 1
TC0200001102.mm.2	8.97	7.96	-2.01	0.0312	0.953	Mtx2	metaxin 2
TC1900001766.mm.2	7.99	6.98	-2.01	0.0317	0.953	Zfpl1	zinc finger like protein 1
TC1700000005.mm.2	9.9	8.89	-2.02	0.0298	0.953	Scaf8	SR-related CTD-associated factor 8
TC0400001125.mm.2	7.27	6.25	-2.04	0.011	0.953	Hspb11	heat shock protein family B (small), member 11
TC0700000562.mm.2	8.16	7.13	-2.04	0.0225	0.953	Nfkbid	nuclear factor of kappa light polypeptide gene enhancer in B cells inhibitor, delta
TC0300002305.mm.2	9.18	8.15	-2.04	0.0431	0.953	Rhbg; Tsacc	Rhesus blood group-associated B glycoprotein; TSSK6 activating co-chaperone
TC0800001079.mm.2	7.67	6.64	-2.04	0.0499	0.953	Capns2	calpain, small subunit 2
TC0900002320.mm.2	7.63	6.58	-2.06	0.025	0.953	Dmxl2	Dmx-like 2
TC0300002195.mm.2	6.89	5.84	-2.07	0.0202	0.953	Fnip2	folliculin interacting protein 2
TC1300001242.mm.2	9.89	8.84	-2.07	0.0406	0.953	Plk2	polo-like kinase 2
TC0900000833.mm.2	7.16	6.11	-2.08	0.0091	0.953	Parp16	poly (ADP-ribose) polymerase family, member 16
TC1100004285.mm.2	8.32	7.26	-2.08	0.0401	0.953	Sfi1	Sfi1 homolog, spindle assembly associated (yeast)
TC0X00003329.mm.2	5.37	4.3	-2.09	0.0288	0.953	Siah1b	seven in absentia 1B
TC1100002769.mm.2	7.42	6.35	-2.1	0.033	0.953	Lyrm7	LYR motif containing 7
TC0X00002393.mm.2	9.4	8.29	-2.16	0.0386	0.953	BC023829	cDNA sequence BC023829
TC1300000009.mm.2	8.44	7.33	-2.16	0.0464	0.953	Asb13	ankyrin repeat and SOCS box-containing 13
TC0200003574.mm.2	7.48	6.37	-2.17	0.0422	0.953	Cytip	cytohesin 1 interacting protein
TC1100000738.mm.2	8.04	6.91	-2.18	0.0178	0.953	Nt5m	5,3-nucleotidase, mitochondrial; 5',3'-nucleotidase, mitochondrial
TC0700003710.mm.2	8.05	6.93	-2.18	0.0385	0.953	Tmem135	transmembrane protein 135
TC1500001570.mm.2	6.99	5.87	-2.18	0.0395	0.953	Fbxo32	F-box protein 32
TC0400001651.mm.2	6.23	5.11	-2.18	0.0451	0.953	Runx3	runt related transcription factor 3
TC0700000705.mm.2	6.95	5.82	-2.19	0.0055	0.953	Zfp619	zinc finger protein 619
TC0200003397.mm.2	9.63	8.49	-2.2	0.0155	0.953	Pdcl	phosducin-like
TC1300000249.mm.2	11.11	9.97	-2.2	0.0258	0.953	Hist1h2bg	histone cluster 1, H2bg
TC1100002851.mm.2	7.37	6.23	-2.2	0.0265	0.953	Snap47	synaptosomal-associated protein, 47
TC0300001107.mm.2	10.81	9.67	-2.21	0.0284	0.953	Lrif1	ligand dependent nuclear receptor interacting factor 1
TC1100001773.mm.2	10.41	9.26	-2.21	0.0448	0.953	Map3k3	mitogen-activated protein kinase kinase kinase 3
TC0600003606.mm.2	10.19	9.04	-2.22	0.025	0.953	Klrb1b	killer cell lectin-like receptor subfamily B member 1B
TC1600000109.mm.2	7.23	6.07	-2.22	0.0331	0.953	Rpl39l	ribosomal protein L39-like
TC1800001375.mm.2	7.93	6.77	-2.23	0.0196	0.953	C330018D20Rik	RIKEN cDNA C330018D20 gene
TC0900000366.mm.2	7.8	6.65	-2.23	0.0304	0.953	Msantd2	Myb/SANT-like DNA-binding domain containing 2
TC0300000530.mm.2	6.45	5.28	-2.25	0.0372	0.953	Lekr1	leucine, glutamate and lysine rich 1
TC0800000845.mm.2	11.74	10.56	-2.26	0.0112	0.953	Hmox1	heme oxygenase 1
TC0X00003436.mm.2	7.03	5.85	-2.27	0.0028	0.953	Gm614	predicted gene 614
TC0500003482.mm.2	7.27	6.09	-2.27	0.0177	0.953	Pdgfa	platelet derived growth factor, alpha
TC0300001698.mm.2	6.85	5.66	-2.28	0.017	0.953	1700064H15Rik	RIKEN cDNA 1700064H15 gene [Source:MGI Symbol;Acc:MGI:1920674]
TC0500001590.mm.2	6.55	5.36	-2.28	0.0497	0.953	Hspb1	heat shock protein 1
TC0600001848.mm.2	6.85	5.65	-2.3	0.0124	0.953	A430035B10Rik	RIKEN cDNA A430035B10 gene
TC0200004975.mm.2	7.22	6.02	-2.3	0.0178	0.953	Uqcc1	ubiquinol-cytochrome c reductase complex assembly factor 1
TC0700002503.mm.2	8.42	7.22	-2.3	0.0201	0.953	Bcl3	B cell leukemia/lymphoma 3
TC1500000031.mm.2	10.95	9.75	-2.31	0.0028	0.953	Dab2	disabled 2, mitogen-responsive phosphoprotein
TC0400002217.mm.2	6.61	5.4	-2.31	0.007	0.953	Gm10604	predicted gene 10604 [Source:MGI Symbol;Acc:MGI:3642593]; predicted gene 10604
TC0200004277.mm.2	9.02	7.81	-2.31	0.0227	0.953	Dnajc24	DnaJ (Hsp40) homolog, subfamily C, member 24
TC0600003329.mm.2	8.51	7.3	-2.31	0.0343	0.953	Plbd1	phospholipase B domain containing 1
TC0100003102.mm.2	16.1	14.88	-2.32	0.0093	0.953	Btg2	B cell translocation gene 2, anti-proliferative
TC1300000258.mm.2	10.83	9.62	-2.32	0.0477	0.953	Hist1h1c	histone cluster 1, H1c
TC1100000009.mm.2	8.28	7.06	-2.33	0.0187	0.953	Pik3ip1	phosphoinositide-3-kinase interacting protein 1
TC0700000592.mm.2	8.34	7.11	-2.34	0.0105	0.953	Scgb1b7	secretoglobin, family 1B, member 7
TC0800000346.mm.2	9.52	8.28	-2.35	0.0094	0.953	Prosc	proline synthetase co-transcribed
TC0200003304.mm.2	7.36	6.12	-2.36	0.01	0.953	Slc25a25	solute carrier family 25 (mitochondrial carrier, phosphate carrier), member 25
TC0X00001653.mm.2	10.07	8.84	-2.36	0.0192	0.953	Ctps2	cytidine 5-triphosphate synthase 2; cytidine 5'-triphosphate synthase 2
TC0400003267.mm.2	8.49	7.24	-2.37	0.0012	0.953	Rnf11	ring finger protein 11
TC0500002045.mm.2	8.79	7.54	-2.37	0.0208	0.953	5031425E22Rik	RIKEN cDNA 5031425E22 gene
TC0100000439.mm.2	12.52	11.28	-2.37	0.0365	0.953	Cflar	CASP8 and FADD-like apoptosis regulator
TC0700004538.mm.2	6.67	5.4	-2.42	0.0018	0.953	Slc25a22	solute carrier family 25 (mitochondrial carrier, glutamate), member 22
TC0200003436.mm.2	6.46	5.17	-2.45	0.0127	0.953	Scai	suppressor of cancer cell invasion
TC0300000224.mm.2	9.1	7.81	-2.46	0.0133	0.953	Mfn1	mitofusin 1
TC0200004589.mm.2	9.57	8.26	-2.48	0.0022	0.953	Gm10762	predicted gene 10762 [Source:MGI Symbol;Acc:MGI:3704209]
TC0700002039.mm.2	7.55	6.23	-2.51	0.009	0.953	Ptdss2	phosphatidylserine synthase 2
TC1600001974.mm.2	11.96	10.63	-2.52	0.0126	0.953	Adamts1	a disintegrin-like and metallopeptidase (reprolysin type) with thrombospondin type 1 motif, 1
TC0500001584.mm.2	8.41	7.08	-2.52	0.0244	0.953	Por	P450 (cytochrome) oxidoreductase
TC0100003795.mm.2	7.96	6.61	-2.54	0.0379	0.953	Rps6kc1	ribosomal protein S6 kinase polypeptide 1
TC1700002490.mm.2	6.66	5.3	-2.56	0.0136	0.953	Emilin2	elastin microfibril interfacer 2
TC1000001708.mm.2	7.06	5.68	-2.6	0.0184	0.953	Ust	uronyl-2-sulfotransferase
TC1700000711.mm.2	14.04	12.66	-2.61	0.0029	0.953	Ppp1r10; Mir1894	protein phosphatase 1, regulatory subunit 10; microRNA 1894
TC0900001675.mm.2	13.8	12.41	-2.62	0.0164	0.953	Ccr5	chemokine (C-C motif) receptor 5
TC0500001636.mm.2	8.38	6.99	-2.62	0.0193	0.953	Zcwpw1	zinc finger, CW type with PWWP domain 1
TC0400004127.mm.2	10.7	9.3	-2.64	0.0081	0.953	Fam213b	family with sequence similarity 213, member B
TC0600003331.mm.2	9.54	8.14	-2.64	0.0099	0.953	Hist4h4	histone cluster 4, H4
TC0100003804.mm.2	16.06	14.66	-2.65	0.0142	0.953	Atf3	activating transcription factor 3
TC0800001891.mm.2	6.04	4.62	-2.68	0.0052	0.953	1810011O10Rik	RIKEN cDNA 1810011O10 gene
TC1100003928.mm.2	7.09	5.66	-2.68	0.0284	0.953	Tex2	testis expressed gene 2
TC0800000823.mm.2	8.46	7.02	-2.73	0.0066	0.953	Klf2	Kruppel-like factor 2 (lung)
TC1700001860.mm.2	7.53	6.08	-2.73	0.0367	0.953	Zfp763	zinc finger protein 763
TC1100003663.mm.2	7.06	5.6	-2.75	0.0127	0.953	Arl5c	ADP-ribosylation factor-like 5C
TC0700002132.mm.2	8.57	7.11	-2.75	0.0447	0.953	Tfpt	TCF3 (E2A) fusion partner
TC0800000996.mm.2	9.77	8.29	-2.79	0.0102	0.953	Phkb	phosphorylase kinase beta
TC0100003207.mm.2	13.63	12.13	-2.83	0.0073	0.953	Rgs1	regulator of G-protein signaling 1
TC1000000479.mm.2	5	3.45	-2.93	0.0082	0.953	Pln	phospholamban
TC1900000634.mm.2	9.42	7.86	-2.94	0.0315	0.953	Entpd7	ectonucleoside triphosphate diphosphohydrolase 7
TC1600001824.mm.2	9.68	8.12	-2.97	0.0094	0.953	Nsun3	NOL1/NOP2/Sun domain family member 3
TC0100002586.mm.2	12.35	10.78	-2.98	0.0356	0.953	Zfp142	zinc finger protein 142
TC0500001689.mm.2	7.28	5.65	-3.1	0.0077	0.953	Nudt1	nudix (nucleoside diphosphate linked moiety X)-type motif 1
TC1700002204.mm.2	10.52	8.89	-3.1	0.036	0.953	Guca1a	guanylate cyclase activator 1a (retina)
TC0800000854.mm.2	7.17	5.49	-3.19	0.0319	0.953	Nr3c2	nuclear receptor subfamily 3, group C, member 2
TC1900000163.mm.2	11.32	9.63	-3.21	0.037	0.953	Lbhd1; 1810009A15Rik	LBH domain containing 1; RIKEN cDNA 1810009A15 gene
TC0100002392.mm.2	7.53	5.84	-3.22	0.0111	0.953	Trak2	trafficking protein, kinesin binding 2
TC0500000347.mm.2	8.98	7.23	-3.35	0.022	0.953	Depdc5	DEP domain containing 5
TC0100003876.mm.2	10.06	8.28	-3.43	0.0224	0.953	Tex30	testis expressed 30
TC0100003328.mm.2	7.2	5.4	-3.47	0.0056	0.953	Rasal2	RAS protein activator like 2
TC0700001816.mm.2	11.85	10.05	-3.49	0.019	0.953	Ypel3	yippee-like 3 (Drosophila)
TC0X00002476.mm.2	9.23	7.41	-3.54	0.0139	0.953	Mtcp1; Cmc4	mature T cell proliferation 1; C-x(9)-C motif containing 4
TC0900001417.mm.2	8.87	6.94	-3.81	7.34e-05	0.953	Gm10621	predicted gene 10621
TC1200001464.mm.2	11.49	9.54	-3.87	0.005	0.953	Pqlc3	PQ loop repeat containing
TC0500000833.mm.2	8.54	6.43	-4.33	0.0351	0.953	Gm9958	predicted gene 9958
TC0400003885.mm.2	9.09	6.97	-4.33	0.0443	0.953	Fblim1	filamin binding LIM protein 1
TC1300002285.mm.2	8.21	6.09	-4.35	0.0301	0.953	Ice1	interactor of little elongation complex ELL subunit 1
TC0300002755.mm.2	9.62	7.31	-4.97	0.0006	0.953	Fndc7	fibronectin type III domain containing 7
TC0700002496.mm.2	10.68	6.71	-15.69	0.0196	0.953	Apoc1	apolipoprotein C-I

## Sheet: FEMALE p38CKO vs WT DEGs
ID	WT Avg (log2)	CKO Avg (log2)	Fold Change	P-val	FDR P-val	Gene Symbol	Description
TC1700002132.mm.2	5.78369	4.23399	2.92756	0.00914414	0.999424	Slc25a27	solute carrier family 25, member 27
TC0700003942.mm.2	8.1222	6.6063	2.85977	0.00223012	0.999424	Trim30c	tripartite motif-containing 30C
TC1100001841.mm.2	7.78296	6.28271	2.82893	0.0121281	0.999424	Map2k6	mitogen-activated protein kinase kinase 6
TC1100003651.mm.2	6.65257	5.15873	2.81637	0.0170137	0.999424	Pcgf2	polycomb group ring finger 2
TC0900003310.mm.2	9.87289	8.44144	2.69717	0.00118607	0.999424	Lztfl1	leucine zipper transcription factor-like 1
TC0900000086.mm.2	10.0746	8.71891	2.55924	0.0265348	0.999424	Phxr4	per-hexamer repeat gene 4
TC0900001422.mm.2	8.86329	7.53078	2.51841	0.0229794	0.999424	Ip6k2	inositol hexaphosphate kinase 2
TSUnmapped00000006.mm.2	8.82753	7.52588	2.46511	0.0268152	0.999424	Rcor3	REST corepressor 3
TC0700000534.mm.2	4.39052	3.1208	2.41114	0.041015	0.999424	Zfp30	zinc finger protein 30
TC1100000668.mm.2	7.84399	6.58711	2.3898	0.0185842	0.999424	Sap30l	SAP30-like
TC1800000263.mm.2	5.32978	4.08998	2.36165	0.00879672	0.999424	Tslp	thymic stromal lymphopoietin
TC1100003792.mm.2	7.90587	6.67512	2.3469	0.0273429	0.999424	Psmc3ip	proteasome (prosome, macropain) 26S subunit, ATPase 3, interacting protein
TC1100002334.mm.2	9.73703	8.50888	2.34267	0.0102527	0.999424	Ehbp1	EH domain binding protein 1
TC1900001081.mm.2	6.61682	5.40902	2.30986	0.0433068	0.999424	Asrgl1	asparaginase like 1
TC1300002243.mm.2	7.74594	6.5693	2.2605	0.0174693	0.999424	Zfp458	zinc finger protein 458
TC0100001158.mm.2	6.82723	5.65297	2.25676	0.0298534	0.999424	Yod1	YOD1 OTU deubiquitinating enzyme 1 homologue (S. cerevisiae)
TC0X00002955.mm.2	4.23423	3.0923	2.20676	0.00503394	0.999424	Cldn34c4	claudin 34C4
TSUnmapped00000021.mm.2	8.47638	7.33735	2.20232	0.0219303	0.999424	Rbm4	RNA binding motif protein 4
TC0X00000454.mm.2	8.12244	7.00947	2.16291	0.0074615	0.999424	Stk26	serine/threonine kinase 26
TC1300000340.mm.2	4.98253	3.87045	2.16156	0.0108789	0.999424	Gm5447	predicted gene 5447
TC0200000634.mm.2	9.77236	8.66163	2.15955	0.0109986	0.999424	Cntrl	centriolin
TC0500001546.mm.2	6.36898	5.26259	2.15307	0.0319559	0.999424	Gatsl2	GATS protein-like 2
TC1000002467.mm.2	5.64359	4.54068	2.14788	0.00170159	0.999424	Plpp2	phospholipid phosphatase 2
TC1100000880.mm.2	6.56093	5.4719	2.12731	0.0091616	0.999424	Myh10	myosin, heavy polypeptide 10, non-muscle
TC1400001538.mm.2	6.11556	5.05345	2.08798	0.0428055	0.999424	Mss51	MSS51 mitochondrial translational activator
TC0200001224.mm.2	7.72196	6.66687	2.07786	0.0394086	0.999424	Slc43a1	solute carrier family 43, member 1
TC1300002255.mm.2	11.1025	10.0546	2.0675	0.0383471	0.999424	Zfp729a	zinc finger protein 729a
TC0600003311.mm.2	5.75699	4.72132	2.05007	0.0197878	0.999424	Gpr19	G protein-coupled receptor 19
TC1600000278.mm.2	7.21021	6.17483	2.04966	0.0459435	0.999424	Dvl3	dishevelled 3, dsh homolog (Drosophila)
TC1100001095.mm.2	8.04299	7.01073	2.04523	0.042521	0.999424	Fam57a	family with sequence similarity 57, member A
TC1100003478.mm.2	5.87783	4.84878	2.04069	0.000172554	0.999424	Rad51c	RAD51 homolog C
TC0100002921.mm.2	7.10147	6.07473	2.03742	0.00582606	0.999424	Dsel	dermatan sulfate epimerase-like
TC1700000473.mm.2	7.44456	6.4298	2.02057	0.0425586	0.999424	Def6	differentially expressed in FDCP 6
TC0500000670.mm.2	7.01628	6.01617	2.00015	0.00463743	0.999424	Atp10d	ATPase, class V, type 10D
TC0700004316.mm.2	6.40546	7.41181	-2.00882	0.0351578	0.999424	Tbc1d10b	TBC1 domain family, member 10b
TC0300001081.mm.2	6.19344	7.2028	-2.01302	0.00499384	0.999424	Rhoc	ras homolog gene family, member C
TC0700000224.mm.2	6.36694	7.38088	-2.01941	0.0207898	0.999424	Bbc3	BCL2 binding component 3
TC0900000271.mm.2	8.41476	9.42943	-2.02045	0.0213449	0.999424	Snx19	sorting nexin 19
TC0700000847.mm.2	6.2195	7.23637	-2.02353	0.000615766	0.999424	Gys1	glycogen synthase 1, muscle
TC0600003329.mm.2	6.4356	7.4556	-2.02792	0.0045813	0.999424	Plbd1	phospholipase B domain containing 1
TC0700002989.mm.2	9.83764	10.8701	-2.0455	0.0139518	0.999424	Fcgrt	Fc receptor, IgG, alpha chain transporter
TC0400003847.mm.2	7.07428	8.11668	-2.05966	0.0122225	0.999424	Pqlc2	PQ loop repeat containing 2
TC0900002817.mm.2	11.3211	12.365	-2.06172	0.00198025	0.999424	Tmed3	transmembrane emp24 domain containing 3
TC0100002604.mm.2	5.30155	6.34837	-2.06598	0.00197163	0.999424	Tuba4a	tubulin, alpha 4A
TC1300001631.mm.2	6.43628	7.484	-2.06726	0.0057892	0.999424	Hist1h4f	histone cluster 1, H4f
TC1600000088.mm.2	6.08739	7.16842	-2.11556	0.0224076	0.999424	Mettl22	methyltransferase like 22
TC1500000963.mm.2	9.06335	10.1485	-2.12165	0.0328936	0.999424	Slc48a1	solute carrier family 48 (heme transporter), member 1
TC0800000032.mm.2	6.05448	7.14408	-2.12815	0.0224993	0.999424	Snapc2	small nuclear RNA activating complex, polypeptide 2
TC0600003331.mm.2	7.81781	8.91458	-2.13876	0.00257378	0.999424	Hist4h4	histone cluster 4, H4
TC0X00002292.mm.2	4.43914	5.54467	-2.15179	0.0281982	0.999424	Fgf13	fibroblast growth factor 13
TC1300001636.mm.2	5.9562	7.06849	-2.16188	0.0342377	0.999424	Hist1h2be; Hist1h1e	histone cluster 1, H2be; histone cluster 1, H1e
TC1100001999.mm.2	10.848	11.9606	-2.16237	0.0107064	0.999424	Gaa	glucosidase, alpha, acid
TC1300002055.mm.2	8.06244	9.17651	-2.16454	0.0166434	0.999424	Lman2	lectin, mannose-binding 2
TC0700000458.mm.2	6.53627	7.65777	-2.17572	0.0316241	0.999424	Blvrb	biliverdin reductase B (flavin reductase (NADPH))
TC0800000845.mm.2	11.0398	12.1651	-2.18147	0.0278935	0.999424	Hmox1	heme oxygenase 1
TC1500001822.mm.2	9.33379	10.4612	-2.18471	0.00375989	0.999424	Txn2	thioredoxin 2
TC0100001227.mm.2	7.1017	8.23965	-2.20068	0.00688261	0.999424	Cyb5r1	cytochrome b5 reductase 1
TC0500000833.mm.2	7.49952	8.638	-2.20149	0.042249	0.999424	Gm9958	predicted gene 9958
TC0400000495.mm.2	4.68364	5.82586	-2.2072	0.042916	0.999424	Aldh1b1	aldehyde dehydrogenase 1 family, member B1
TC0200003264.mm.2	7.13816	8.30223	-2.24088	0.0108075	0.999424	D2Wsu81e	DNA segment, Chr 2, Wayne State University 81, expressed
TC1100003401.mm.2	16.0186	17.1888	-2.25039	0.00111846	0.999424	Ccl3	chemokine (C-C motif) ligand 3
TC1400001514.mm.2	6.24657	7.44763	-2.29908	0.00835362	0.999424	Gm21738	predicted gene, 21738 [Source:MGI Symbol;Acc:MGI:5433902]
TC0600003119.mm.2	10.6769	11.9126	-2.355	0.0211696	0.999424	Tpi1	triosephosphate isomerase 1
TC1100001256.mm.2	14.1266	15.3707	-2.36866	0.00438134	0.999424	Ccl4	chemokine (C-C motif) ligand 4
TC0900002271.mm.2	7.97576	9.22518	-2.37747	0.0319902	0.999424	Sdhd	succinate dehydrogenase complex, subunit D, integral membrane protein
TC0200000551.mm.2	6.13344	7.3832	-2.37802	0.0375299	0.999424	Ass1; Gm5424	argininosuccinate synthetase 1; argininosuccinate synthase pseudogene
TC0600000344.mm.2	7.40975	8.68451	-2.4196	0.0466809	0.999424	Nup205	nucleoporin 205
TC1100000859.mm.2	4.0273	5.32419	-2.45698	0.0366352	0.999424	Gas7	growth arrest specific 7
TC0800002585.mm.2	11.0499	12.3693	-2.49566	0.0111672	0.999424	Ier2	immediate early response 2
TC0800000322.mm.2	7.35572	8.67607	-2.49725	0.00175384	0.999424	D830025C05Rik	RIKEN cDNA D830025C05 gene [Source:MGI Symbol;Acc:MGI:3698180]
TC1500000031.mm.2	9.05418	10.3913	-2.52654	0.0261651	0.999424	Dab2	disabled 2, mitogen-responsive phosphoprotein
TC1300000249.mm.2	9.57293	10.9845	-2.66022	0.000610371	0.999424	Hist1h2bg	histone cluster 1, H2bg
TC0700002536.mm.2	3.48582	4.91959	-2.70151	0.0284042	0.999424	Vmn1r122	vomeronasal 1 receptor 122
TC1100004057.mm.2	6.29068	7.77463	-2.79715	0.0183073	0.999424	Gm11710; Gm11711; Cd300lh	predicted gene 11710; predicted gene 11711; CD300 antigen like family member H
TC1300000258.mm.2	9.56099	11.0454	-2.79808	0.0463007	0.999424	Hist1h1c	histone cluster 1, H1c
TC0900001461.mm.2	8.50623	10.0533	-2.92222	0.0291034	0.999424	Ngp	neutrophilic granule protein
TC0800000798.mm.2	10.3568	11.9048	-2.92411	0.0311843	0.999424	Colgalt1	collagen beta(1-O)galactosyltransferase 1
TC0500001590.mm.2	4.97073	6.52815	-2.94328	0.0110997	0.999424	Hspb1	heat shock protein 1
TC0900003125.mm.2	11.3158	12.8915	-2.98071	0.00124651	0.999424	Ccrl2	chemokine (C-C motif) receptor-like 2
TC0500002146.mm.2	4.50312	6.08285	-2.98913	0.00505812	0.999424	Gm5129	predicted gene 5129
TC1700000711.mm.2	12.9527	14.5448	-3.01497	0.0261503	0.999424	Ppp1r10; Mir1894	protein phosphatase 1, regulatory subunit 10; microRNA 1894
TC0200004589.mm.2	9.34793	10.9716	-3.08167	1.93572e-05	0.429846	Gm10762	predicted gene 10762 [Source:MGI Symbol;Acc:MGI:3704209]
TC1100004150.mm.2	7.34404	9.03116	-3.22013	0.00424745	0.999424	Socs3	suppressor of cytokine signaling 3
TC0900001417.mm.2	7.04223	8.90892	-3.64697	0.00201039	0.999424	Gm10621	predicted gene 10621
TC1300001638.mm.2	5.94892	7.82301	-3.6657	0.00978816	0.999424	Hist1h2ac	histone cluster 1, H2ac
TC0900003313.mm.2	3.8357	5.75209	-3.77476	0.0151738	0.999424	Ccr1	chemokine (C-C motif) receptor 1
TC1400002088.mm.2	6.67858	8.75382	-4.21413	0.0123866	0.999424	A730061H03Rik	RIKEN cDNA A730061H03 gene [Source:MGI Symbol;Acc:MGI:2445099]
TC1000000402.mm.2	4.85418	7.17324	-4.99009	0.00211512	0.999424	Cd24a	CD24a antigen
TC0500002045.mm.2	7.1879	9.57584	-5.23409	0.00193587	0.999424	5031425E22Rik	RIKEN cDNA 5031425E22 gene
TC0200004602.mm.2	8.26846	10.6696	-5.28228	0.0425767	0.999424	Il1b	interleukin 1 beta
TC1600001974.mm.2	11.5253	14.0991	-5.95387	0.00902122	0.999424	Adamts1	a disintegrin-like and metallopeptidase (reprolysin type) with thrombospondin type 1 motif, 1
TC0800003034.mm.2	4.3668	7.16969	-6.97839	0.0217307	0.999424	Zdhhc7	zinc finger, DHHC domain containing 7

## Sheet: Overlapping DEGs
Upregulated in CKO in both female and male
N/A
Downregulated in CKO in both female and male
Hist1h2bg
Hmox1
Hspb1
Dab2
Plbd1
Hist1h1c
5031425E22Rik
Gm10762
Adamts1
Ppp1r10; Mir1894
Hist4h4
Gm10621
Gm9958
