# Supplementary material for: p38 MAP Kinase Signaling in Microglia Plays a Sex-Specific Protective Role in CNS Autoimmunity and Regulates Microglial Transcriptional States
Source: Front Immunol. 2021 Oct 11;12:715311. doi: 10.3389/fimmu.2021.715311 (PMC8542909; doi:10.3389/fimmu.2021.715311)
Supplement: Supplementary file 4 [file DataSheet_4.xlsx]

## Sheet: A - hMG1>DAM2
Gene modules associated with hMG1 > DAM2 trajectory						Moran's test results for genes passing q<0.05 and Morans I >0.2
Module 2	Module 3	Module 1				status	p_value	morans_test_statistic	morans_I	id	gene_short_name	q_value
Klf6	Rpl13	Hnrnpd				OK	7.51087e-201	30.2151	0.573287	ENSMUSG00000027447	Cst3	1.11739e-196
Serpinf1	Rps11	Mmp14				OK	1.43621e-179	28.5492	0.54152	ENSMUSG00000052684	Jun	1.06833e-175
Klf4	Rpl8	Ube2c				OK	4.74077e-163	27.1861	0.515255	ENSMUSG00000009687	Fxyd5	2.35095e-159
Fosb	Rps18	Tubb5				OK	1.13775e-158	26.8131	0.50941	ENSMUSG00000026193	Fn1	4.23158e-155
Cbfa2t3	Rps15a	Akr1b3				OK	4.05634e-150	26.0694	0.494017	ENSMUSG00000036353	P2ry12	1.20692e-146
Ubc	Rps5	Axl				OK	8.03316e-148	25.866	0.490251	ENSMUSG00000071076	Jund	1.99182e-144
H3f3b	Rpl19	Cd36				OK	7.16005e-145	25.6025	0.485192	ENSMUSG00000020423	Btg2	1.52172e-141
Serinc3	Rps20	Pld3				OK	8.62493e-143	25.4149	0.481039	ENSMUSG00000020719	Ddx5	1.60391e-139
Sparc	Rps3	Cyp4f18				OK	1.8791e-136	24.835	0.469197	ENSMUSG00000092341	Malat1	3.10615e-133
Ubb	Rpl10a	Ier3				OK	6.44206e-130	24.2225	0.458539	ENSMUSG00000026360	Rgs2	9.58385e-127
Vsir	Rps19	Coro1c				OK	1.47789e-124	23.7084	0.447604	ENSMUSG00000041571	Selenow	1.99878e-121
Btg2	Rpl37	Atp5g1				OK	1.00931e-122	23.5299	0.445506	ENSMUSG00000052336	Cx3cr1	1.25129e-119
Ddx5	Rpl18a	Fxyd5				OK	7.05377e-122	23.4472	0.443888	ENSMUSG00000017707	Serinc3	8.07223e-119
Zfp36l1	Rps8	Nedd8				OK	9.5304e-122	23.4344	0.443449	ENSMUSG00000068129	Cst7	1.01274e-118
Lgmn	Tmsb4x	Sirt2				OK	9.95278e-120	23.2356	0.431804	ENSMUSG00000048163	Selplg	9.87116e-117
Fos	Rps10	Cybb				OK	3.08421e-116	22.8876	0.432755	ENSMUSG00000021665	Hexb	2.86774e-113
Ly86	Rpl38	Rab32				OK	2.45828e-104	21.6598	0.409001	ENSMUSG00000023367	Tmem176a	2.15129e-101
Golm1	Rpl32	Itsn2				OK	2.38513e-101	21.3406	0.403187	ENSMUSG00000024621	Csf1r	1.97131e-98
Hexb	Rpl18	Pimreg				OK	6.52375e-101	21.2935	0.402844	ENSMUSG00000029304	Spp1	5.1081e-98
Arf4	Rplp0	Cpd				OK	2.47996e-99	21.1223	0.398903	ENSMUSG00000027848	Olfml3	1.75687e-96
Itgb5	Rpl41	Top2a				OK	2.3971e-99	21.1239	0.39559	ENSMUSG00000036478	Btg1	1.75687e-96
Tra2b		Hif1a				OK	3.22299e-98	21.0008	0.396244	ENSMUSG00000036905	C1qb	2.17947e-95
Adamts1		Eif2s1				OK	1.5999e-97	20.9246	0.394961	ENSMUSG00000054364	Rhob	1.03486e-94
Tmbim6		Psmc1				OK	3.91965e-97	20.8818	0.392913	ENSMUSG00000057841	Rpl32	2.4297e-94
Tmem176a		Tnfaip2				OK	2.54383e-96	20.7922	0.390941	ENSMUSG00000029810	Tmem176b	1.51378e-93
Dusp1		Gcnt2				OK	9.13723e-93	20.3957	0.381778	ENSMUSG00000020101	Vsir	5.22825e-90
Csf1r		Dek				OK	1.69043e-91	20.2524	0.376767	ENSMUSG00000028234	Rps20	9.31429e-89
Smad7		Glrx				OK	4.01826e-91	20.2097	0.380304	ENSMUSG00000028333	Anp32b	2.13499e-88
Rgs2		Ctsb				OK	4.54712e-87	19.7437	0.373369	ENSMUSG00000015340	Cybb	2.33267e-84
Cfh		Pbk				OK	6.07519e-85	19.4948	0.367516	ENSMUSG00000016559	H3f3b	3.01269e-82
Glul		Rbx1				OK	4.23679e-82	19.1569	0.360366	ENSMUSG00000017404	Rpl19	2.03325e-79
Atf3		Ly6i				OK	4.19735e-78	18.6718	0.351889	ENSMUSG00000024164	C3	1.95138e-75
Hspa5		Ndufb4				OK	4.09215e-77	18.5498	0.349168	ENSMUSG00000028581	Laptm5	1.84482e-74
Cst3		Ifnar1				OK	1.25209e-75	18.365	0.340877	ENSMUSG00000001525	Tubb5	5.47864e-73
Rbm39		Akap8				OK	2.25544e-75	18.333	0.34424	ENSMUSG00000036896	C1qc	9.58691e-73
Ccnl1		C3				OK	1.27311e-74	18.2387	0.340225	ENSMUSG00000079227	Ccr5	5.26112e-72
Olfml3		Diaph1				OK	3.30411e-74	18.1865	0.342875	ENSMUSG00000021423	Ly86	1.32852e-71
Dnajb4		Lmnb1				OK	6.98807e-74	18.1453	0.342471	ENSMUSG00000030830	Itgal	2.73583e-71
Laptm5		Cd74				OK	3.67467e-73	18.0539	0.34013	ENSMUSG00000008348	Ubc	1.40175e-70
Rhoh		Psat1				OK	1.74981e-72	17.9675	0.335742	ENSMUSG00000024610	Cd74	6.50799e-70
Fscn1		Ddb1				OK	2.79008e-72	17.9416	0.338494	ENSMUSG00000003032	Klf4	1.01239e-69
Tmem176b		Hells				OK	3.49345e-71	17.8006	0.334491	ENSMUSG00000021250	Fos	1.23743e-68
Slco2b1		Ifitm3				OK	2.71249e-69	17.5552	0.330574	ENSMUSG00000036908	Unc93b1	9.38457e-67
Lpcat2		Mrpl30				OK	2.27364e-68	17.4341	0.322733	ENSMUSG00000064373	Selenop	7.6875e-66
Tmx4		Coa5				OK	4.13375e-68	17.3999	0.328259	ENSMUSG00000003545	Fosb	1.36662e-65
P2ry12		Fn1				OK	1.49473e-67	17.3261	0.326873	ENSMUSG00000035042	Ccl5	4.83416e-65
Calm2		Mcm6				OK	1.70963e-67	17.3184	0.325487	ENSMUSG00000033307	Mif	5.41151e-65
Btg1		Dut				OK	3.82472e-66	17.1386	0.322691	ENSMUSG00000036594	H2-Aa	1.18542e-63
C1qa		Nusap1				OK	6.21183e-66	17.1104	0.322297	ENSMUSG00000092274	Neat1	1.88599e-63
C1qc		Tpx2				OK	1.58167e-65	17.0558	0.317689	ENSMUSG00000051504	Siglech	4.70611e-63
C1qb		Ccna2				OK	2.3534e-65	17.0326	0.320917	ENSMUSG00000021190	Lgmn	6.86502e-63
Unc93b1		Tlr2				OK	8.22968e-64	16.8233	0.31741	ENSMUSG00000031304	Il2rg	2.35448e-61
Cd81		Ccne2				OK	1.1622e-63	16.8029	0.317075	ENSMUSG00000003484	Cyp4f18	3.26227e-61
Egr1		Gbp2				OK	2.21888e-63	16.7645	0.314727	ENSMUSG00000040952	Rps19	6.00188e-61
Mcl1		Smc2				OK	2.2068e-63	16.7648	0.313029	ENSMUSG00000032518	Rpsa	6.00188e-61
Ctss		Anp32b				OK	1.62175e-61	16.5074	0.310227	ENSMUSG00000047798	Cd300lf	4.30836e-59
Zfhx3		Txn1				OK	4.57144e-61	16.4448	0.309285	ENSMUSG00000024190	Dusp1	1.19315e-58
Ppp1r10		Cd72				OK	5.24445e-61	16.4364	0.308525	ENSMUSG00000047675	Rps8	1.3452e-58
Picalm		Hivep3				OK	2.54767e-60	16.3404	0.307297	ENSMUSG00000069662	Marcks	6.42401e-58
Pnrc1		Akr1a1				OK	2.5997e-60	16.3391	0.307591	ENSMUSG00000060586	H2-Eb1	6.44595e-58
Cd53		Stmn1				OK	3.7648e-60	16.3165	0.306947	ENSMUSG00000026864	Hspa5	9.18179e-58
Lyn		Psmb2				OK	2.53562e-59	16.1997	0.30414	ENSMUSG00000027620	Rbm39	6.08425e-57
Abcb4		Spp1				OK	3.57995e-59	16.1784	0.304904	ENSMUSG00000091993	B930036N10Rik	8.45381e-57
D830025C05Rik		Cxcl9				OK	4.21817e-59	16.1683	0.304936	ENSMUSG00000071068	Treml2	9.80526e-57
Zfp36		Ran				OK	2.29171e-58	16.0637	0.301428	ENSMUSG00000022817	Itgb5	5.24519e-56
Tmem88		Cit				OK	1.7718e-57	15.9364	0.300603	ENSMUSG00000024740	Ddb1	3.9938e-55
Adrb2		Pdcd5				OK	5.0224e-57	15.8711	0.298088	ENSMUSG00000018593	Sparc	1.1152e-54
Dusp18		Snrpa1				OK	1.12807e-56	15.8202	0.295938	ENSMUSG00000020914	Top2a	2.468e-54
Selplg		Psma1				OK	5.16188e-56	15.7242	0.293718	ENSMUSG00000029430	Ran	1.11295e-53
Siglech		Cox6a2				OK	7.40515e-56	15.7013	0.295238	ENSMUSG00000094777	Hist1h2ap	1.57381e-53
Pld4		Itgal				OK	1.07088e-55	15.6779	0.292413	ENSMUSG00000000078	Klf6	2.24387e-53
Cx3cr1		Trim30a				OK	1.47255e-55	15.6577	0.294644	ENSMUSG00000026087	Mrpl30	3.04266e-53
Jun		Mki67				OK	1.57819e-55	15.6533	0.29336	ENSMUSG00000073421	H2-Ab1	3.21626e-53
Junb		Cox7b				OK	4.88174e-55	15.5812	0.29211	ENSMUSG00000052160	Pld4	9.81428e-53
Rhob		Il2rg				OK	6.36137e-54	15.4163	0.288409	ENSMUSG00000012848	Rps5	1.26184e-51
Tmem119		Lsm4				OK	2.52726e-52	15.1766	0.285799	ENSMUSG00000034855	Cxcl10	4.94711e-50
Klf2		Ccnb2				OK	4.73091e-52	15.1354	0.283714	ENSMUSG00000074622	Mafb	9.14049e-50
Ier5		Myo1e				OK	5.51568e-52	15.1253	0.281184	ENSMUSG00000038872	Zfhx3	1.05201e-49
Selenop		Pkm				OK	1.85862e-51	15.0451	0.281441	ENSMUSG00000001642	Akr1b3	3.50008e-49
Marcks		Spg21				OK	3.61653e-51	15.001	0.281598	ENSMUSG00000003541	Ier3	6.72539e-49
Jund		Pdcd6ip				OK	6.26651e-51	14.9645	0.281789	ENSMUSG00000002944	Cd36	1.15095e-48
Gm10382		Rpsa				OK	5.89651e-50	14.8146	0.274972	ENSMUSG00000025492	Ifitm3	1.06979e-47
5031425E22Rik		Troap				OK	6.45292e-50	14.8085	0.276755	ENSMUSG00000027469	Tpx2	1.15663e-47
Mafb		Prr5l				OK	7.39109e-50	14.7994	0.275184	ENSMUSG00000010376	Nedd8	1.30901e-47
Ccr5		Polr2f				OK	1.05701e-49	14.7753	0.278123	ENSMUSG00000058833	Rex1bd	1.85002e-47
Snhg9		Mif				OK	3.11662e-49	14.7023	0.276675	ENSMUSG00000002602	Axl	5.3914e-47
Fam71a		Lgals3bp				OK	6.12252e-49	14.6565	0.274124	ENSMUSG00000030751	Psma1	1.04695e-46
B930036N10Rik		Ndufb7				OK	6.36646e-49	14.6538	0.275058	ENSMUSG00000097971	Gm26917	1.07629e-46
Neat1		Aspm				OK	7.06519e-49	14.6468	0.269904	ENSMUSG00000098557	Kctd12	1.181e-46
Malat1		Cxcl10				OK	9.63665e-49	14.6256	0.275332	ENSMUSG00000028832	Stmn1	1.59294e-46
Gm26802		Ccl5				OK	2.60282e-48	14.5579	0.271277	ENSMUSG00000040204	Pclaf	4.25519e-46
Gm26532		Tgfbi				OK	3.13284e-48	14.5452	0.270094	ENSMUSG00000052837	Junb	5.06601e-46
Bin2		Slc2a6				OK	2.44025e-47	14.404	0.267777	ENSMUSG00000028270	Gbp2	3.90362e-45
Kctd12		P2ry14				OK	2.68073e-47	14.3975	0.262399	ENSMUSG00000054675	Tmem119	4.22683e-45
2900060B14Rik		H2-Aa				OK	2.69912e-47	14.3971	0.269687	ENSMUSG00000037706	Cd81	4.22683e-45
		Rps27l				OK	2.8957e-47	14.3922	0.268382	ENSMUSG00000038418	Egr1	4.48743e-45
		Fam120a				OK	7.20684e-47	14.329	0.261067	ENSMUSG00000020808	Pimreg	1.10532e-44
		Nfe2l1				OK	1.43444e-46	14.2811	0.266125	ENSMUSG00000031231	Cox7b	2.17757e-44
		Neil3				OK	5.78963e-46	14.1836	0.266656	ENSMUSG00000032220	Myo1e	8.70023e-44
		Pclaf				OK	9.84875e-46	14.1463	0.264768	ENSMUSG00000037805	Rpl10a	1.4652e-43
		Apoc1				OK	1.35725e-45	14.1237	0.265428	ENSMUSG00000102037	Bcl2a1a	1.99918e-43
		Selenow				OK	9.79748e-45	13.9837	0.261293	ENSMUSG00000040564	Apoc1	1.42899e-42
		Ddx24				OK	1.17436e-44	13.9708	0.257351	ENSMUSG00000027306	Nusap1	1.69621e-42
		Mfsd5				OK	1.53379e-44	13.9518	0.259764	ENSMUSG00000021127	Zfp36l1	2.19406e-42
		Cd300lf				OK	3.4806e-44	13.8932	0.259795	ENSMUSG00000045377	Tmem88	4.93151e-42
		H2afx				OK	5.32149e-44	13.8628	0.259178	ENSMUSG00000041645	Ddx24	7.46866e-42
		Phgdh				OK	8.57138e-44	13.8286	0.257346	ENSMUSG00000115801	AC160336.1	1.19174e-41
		Iigp1				OK	1.74631e-43	13.7773	0.258612	ENSMUSG00000030785	Cox6a2	2.40554e-41
		Hmgb2				OK	2.70002e-43	13.7458	0.254949	ENSMUSG00000029204	Rhoh	3.68516e-41
		Actn4				OK	3.66597e-43	13.7236	0.258021	ENSMUSG00000024590	Lmnb1	4.95806e-41
		Kcmf1				OK	5.47947e-43	13.6944	0.257266	ENSMUSG00000019832	Rab32	7.34397e-41
		Cdca7				OK	1.09472e-42	13.6441	0.256493	ENSMUSG00000030512	Snrpa1	1.45413e-40
		H2-T22				OK	1.30439e-42	13.6313	0.249941	ENSMUSG00000008668	Rps18	1.7173e-40
		Lig1				OK	1.55921e-42	13.6183	0.255962	ENSMUSG00000054808	Actn4	2.03476e-40
		AB124611				OK	1.70664e-42	13.6117	0.249032	ENSMUSG00000022033	Pbk	2.18876e-40
		Bak1				OK	1.70636e-42	13.6117	0.25346	ENSMUSG00000033880	Lgals3bp	2.18876e-40
		Rex1bd				OK	1.93905e-42	13.6023	0.255646	ENSMUSG00000028035	Dnajb4	2.46558e-40
		Uqcr10				OK	2.70138e-42	13.5781	0.249927	ENSMUSG00000032294	Pkm	3.4058e-40
		H2-Q7				OK	3.65894e-42	13.5558	0.248465	ENSMUSG00000022858	Tra2b	4.57429e-40
		H2-Eb1				OK	8.2662e-42	13.4959	0.252269	ENSMUSG00000079523	Tmsb10	1.02308e-39
		Nr1h2				OK	8.32111e-42	13.4954	0.251017	ENSMUSG00000025880	Smad7	1.02308e-39
		Pla2g16				OK	2.10538e-41	13.4268	0.252285	ENSMUSG00000060601	Nr1h2	2.56735e-39
		Mrpl42				OK	2.71043e-41	13.4081	0.249736	ENSMUSG00000026365	Cfh	3.27829e-39
		Gpx1				OK	3.9244e-41	13.3806	0.247183	ENSMUSG00000027715	Ccna2	4.70833e-39
		Cst7				OK	2.25514e-40	13.25	0.240742	ENSMUSG00000032783	Troap	2.68397e-38
		Il18bp				OK	2.5885e-40	13.2397	0.246835	ENSMUSG00000026473	Glul	3.05628e-38
		Treml2				OK	2.77512e-40	13.2344	0.248264	ENSMUSG00000039220	Ppp1r10	3.25082e-38
		Usmg5				OK	3.19385e-40	13.2239	0.248239	ENSMUSG00000070427	Il18bp	3.7121e-38
		C4b				OK	3.81094e-40	13.2106	0.247988	ENSMUSG00000057789	Bak1	4.39499e-38
		H2-Ab1				OK	4.9386e-40	13.1911	0.247755	ENSMUSG00000026112	Coa5	5.65166e-38
		Cops9				OK	5.1113e-40	13.1885	0.246489	ENSMUSG00000003429	Rps11	5.80464e-38
		Ifi27l2a				OK	6.8625e-40	13.1662	0.243488	ENSMUSG00000093674	Rpl41	7.73435e-38
		Tmsb10				OK	8.83268e-40	13.1472	0.242316	ENSMUSG00000040747	Cd53	9.87998e-38
		Hist1h2ap				OK	1.33173e-39	13.1161	0.241916	ENSMUSG00000038612	Mcl1	1.47851e-37
		Gm26917				OK	2.83685e-39	13.0586	0.243855	ENSMUSG00000038642	Ctss	3.12621e-37
		Snhg6				OK	3.87101e-39	13.0349	0.24408	ENSMUSG00000071528	Usmg5	4.23448e-37
		Bcl2a1a				OK	4.80388e-39	13.0185	0.240302	ENSMUSG00000060550	H2-Q7	5.2166e-37
		Mrpl33				OK	7.3053e-39	12.9864	0.243799	ENSMUSG00000043794	D830025C05Rik	7.87543e-37
		AC160336.1				OK	2.04367e-38	12.9074	0.239591	ENSMUSG00000030921	Trim30a	2.18732e-36
						OK	4.65464e-38	12.8439	0.240258	ENSMUSG00000052146	Rps10	4.94622e-36
						OK	5.32204e-38	12.8335	0.238846	ENSMUSG00000027995	Tlr2	5.61532e-36
						OK	6.485e-38	12.8182	0.238902	ENSMUSG00000033938	Ndufb7	6.79418e-36
						OK	1.56513e-37	12.7497	0.238652	ENSMUSG00000000740	Rpl13	1.62829e-35
						OK	1.59248e-37	12.7483	0.237567	ENSMUSG00000020841	Cpd	1.64523e-35
						OK	3.39248e-37	12.6892	0.235766	ENSMUSG00000079017	Ifi27l2a	3.48069e-35
						OK	6.21529e-37	12.6417	0.235977	ENSMUSG00000031004	Mki67	6.33321e-35
						OK	8.02208e-37	12.6216	0.232911	ENSMUSG00000030737	Slco2b1	8.11867e-35
						OK	9.25745e-37	12.6104	0.234996	ENSMUSG00000022400	Rbx1	9.30561e-35
						OK	1.2393e-36	12.5873	0.235576	ENSMUSG00000056394	Lig1	1.23739e-34
						OK	1.67612e-36	12.5635	0.234656	ENSMUSG00000032218	Ccnb2	1.66238e-34
						OK	2.07144e-36	12.5467	0.233993	ENSMUSG00000021939	Ctsb	2.04085e-34
						OK	2.84914e-36	12.5215	0.234342	ENSMUSG00000025001	Hells	2.78859e-34
						OK	2.9354e-36	12.5191	0.234823	ENSMUSG00000057191	AB124611	2.85425e-34
						OK	4.01066e-36	12.4943	0.232477	ENSMUSG00000073616	Cops9	3.87445e-34
						OK	4.48887e-36	12.4853	0.234087	ENSMUSG00000021591	Glrx	4.30845e-34
						OK	5.97946e-36	12.4625	0.232569	ENSMUSG00000026628	Atf3	5.70233e-34
						OK	6.60785e-36	12.4545	0.226346	ENSMUSG00000033952	Aspm	6.26147e-34
						OK	7.21601e-36	12.4475	0.22814	ENSMUSG00000042476	Abcb4	6.79446e-34
						OK	8.15124e-36	12.4378	0.233112	ENSMUSG00000004530	Coro1c	7.62679e-34
						OK	1.37574e-35	12.3959	0.228843	ENSMUSG00000021556	Golm1	1.27918e-33
						OK	8.58209e-35	12.2483	0.229712	ENSMUSG00000038014	Fam120a	7.93017e-33
						OK	1.47482e-34	12.2043	0.228701	ENSMUSG00000022893	Adamts1	1.35438e-32
						OK	1.72268e-34	12.1916	0.227688	ENSMUSG00000036887	C1qa	1.57229e-32
						OK	2.07005e-34	12.1766	0.211694	ENSMUSG00000019505	Ubb	1.87781e-32
						OK	2.15239e-34	12.1735	0.219588	ENSMUSG00000039396	Neil3	1.94068e-32
						OK	2.27572e-34	12.1689	0.226812	ENSMUSG00000028367	Txn1	2.03951e-32
						OK	3.1259e-34	12.143	0.22389	ENSMUSG00000098112	Bin2	2.78467e-32
						OK	3.46731e-34	12.1345	0.227004	ENSMUSG00000028312	Smc2	3.07043e-32
						OK	3.67431e-34	12.1297	0.223125	ENSMUSG00000067274	Rplp0	3.23448e-32
						OK	5.56794e-34	12.0956	0.222797	ENSMUSG00000029516	Cit	4.84411e-32
						OK	5.53814e-34	12.0961	0.226686	ENSMUSG00000035493	Tgfbi	4.84411e-32
						OK	7.0161e-34	12.0766	0.226222	ENSMUSG00000022967	Ifnar1	6.06852e-32
						OK	1.20847e-33	12.0318	0.221094	ENSMUSG00000036438	Calm2	1.03921e-31
						OK	1.57822e-33	12.0098	0.223136	ENSMUSG00000036781	Rps27l	1.34938e-31
						OK	1.66449e-33	12.0054	0.223525	ENSMUSG00000003970	Rpl8	1.415e-31
						OK	1.9937e-33	11.9904	0.224361	ENSMUSG00000038615	Nfe2l1	1.68524e-31
						OK	2.15026e-33	11.9842	0.223462	ENSMUSG00000021377	Dek	1.80731e-31
						OK	2.34074e-33	11.9771	0.218437	ENSMUSG00000027829	Ccnl1	1.94543e-31
						OK	2.33114e-33	11.9775	0.224327	ENSMUSG00000024456	Diaph1	1.94543e-31
						OK	4.76007e-33	11.9181	0.22323	ENSMUSG00000020640	Itsn2	3.9342e-31
						OK	7.13424e-33	11.8844	0.222463	ENSMUSG00000015149	Sirt2	5.86387e-31
						OK	9.42471e-33	11.8611	0.214933	ENSMUSG00000028692	Akr1a1	7.70392e-31
						OK	1.21247e-32	11.84	0.22123	ENSMUSG00000036381	P2ry14	9.85676e-31
						OK	1.56489e-32	11.8186	0.220991	ENSMUSG00000106918	Mrpl33	1.26527e-30
						OK	1.65968e-32	11.8136	0.221069	ENSMUSG00000098234	Snhg6	1.33465e-30
						OK	2.07158e-32	11.795	0.220375	ENSMUSG00000090101	Snhg9	1.65693e-30
						OK	3.14276e-32	11.7598	0.219006	ENSMUSG00000057322	Rpl38	2.50026e-30
						OK	6.67108e-32	11.6961	0.217592	ENSMUSG00000022586	Ly6i	5.27902e-30
						OK	7.70374e-32	11.6839	0.218736	ENSMUSG00000000957	Mmp14	6.06395e-30
						OK	1.17726e-31	11.6478	0.217079	ENSMUSG00000001403	Ube2c	9.21796e-30
						OK	1.40891e-31	11.6325	0.216369	ENSMUSG00000033192	Lpcat2	1.0974e-29
						OK	1.88795e-31	11.6075	0.215781	ENSMUSG00000006362	Cbfa2t3	1.45529e-29
						OK	1.88119e-31	11.6078	0.216245	ENSMUSG00000021360	Gcnt2	1.45529e-29
						OK	1.90172e-31	11.6069	0.215727	ENSMUSG00000055148	Klf2	1.45834e-29
						OK	2.13816e-31	11.5968	0.217043	ENSMUSG00000036067	Slc2a6	1.63125e-29
						OK	2.31704e-31	11.5899	0.212242	ENSMUSG00000039361	Picalm	1.75871e-29
						OK	3.19508e-31	11.5624	0.21559	ENSMUSG00000022820	Ndufb4	2.41285e-29
						OK	3.28736e-31	11.5599	0.213588	ENSMUSG00000059070	Rpl18	2.47e-29
						OK	3.93717e-31	11.5445	0.215509	ENSMUSG00000027203	Dut	2.94338e-29
						OK	4.16804e-31	11.5395	0.215918	ENSMUSG00000097296	Gm26532	3.1004e-29
						OK	4.27173e-31	11.5374	0.209202	ENSMUSG00000028212	Ccne2	3.16172e-29
						OK	4.58182e-31	11.5314	0.212973	ENSMUSG00000056708	Ier5	3.37444e-29
						OK	4.77278e-31	11.5279	0.215618	ENSMUSG00000021281	Tnfaip2	3.49776e-29
						OK	4.86653e-31	11.5262	0.215532	ENSMUSG00000032841	Prr5l	3.54899e-29
						OK	5.47209e-31	11.5161	0.214467	ENSMUSG00000000568	Hnrnpd	3.97113e-29
						OK	6.97196e-31	11.4952	0.214634	ENSMUSG00000032504	Pdcd6ip	5.03504e-29
						OK	7.42685e-31	11.4898	0.21384	ENSMUSG00000047205	Dusp18	5.33764e-29
						OK	1.16907e-30	11.4505	0.213057	ENSMUSG00000028459	Cd72	8.36166e-29
						OK	1.18491e-30	11.4493	0.21362	ENSMUSG00000055612	Cdca7	8.43438e-29
						OK	1.71239e-30	11.4174	0.212951	ENSMUSG00000107722	2900060B14Rik	1.21311e-28
						OK	1.78438e-30	11.4138	0.21359	ENSMUSG00000045665	Mfsd5	1.25812e-28
						OK	3.40515e-30	11.3575	0.210754	ENSMUSG00000045128	Rpl18a	2.38955e-28
						OK	3.9306e-30	11.3449	0.210933	ENSMUSG00000049775	Tmsb4x	2.74533e-28
						OK	5.13258e-30	11.3215	0.210741	ENSMUSG00000008683	Rps15a	3.5681e-28
						OK	5.58381e-30	11.3142	0.21029	ENSMUSG00000053398	Phgdh	3.86374e-28
						OK	6.22116e-30	11.3047	0.210797	ENSMUSG00000042228	Lyn	4.28482e-28
						OK	7.78629e-30	11.285	0.206968	ENSMUSG00000091017	Fam71a	5.33809e-28
						OK	1.02012e-29	11.2612	0.208037	ENSMUSG00000040128	Pnrc1	6.96159e-28
						OK	1.13309e-29	11.2519	0.209729	ENSMUSG00000000753	Serpinf1	7.69727e-28
						OK	1.34202e-29	11.237	0.210231	ENSMUSG00000033020	Polr2f	9.07514e-28
						OK	1.43759e-29	11.2309	0.20718	ENSMUSG00000006057	Atp5g1	9.67739e-28
						OK	2.0642e-29	11.1989	0.209123	ENSMUSG00000054072	Iigp1	1.38329e-27
						OK	2.25585e-29	11.191	0.204088	ENSMUSG00000030744	Rps3	1.50494e-27
						OK	2.53272e-29	11.1808	0.208808	ENSMUSG00000056116	H2-T22	1.68211e-27
						OK	2.76537e-29	11.173	0.209073	ENSMUSG00000062981	Mrpl42	1.82846e-27
						OK	4.19992e-29	11.1358	0.207521	ENSMUSG00000034723	Tmx4	2.7647e-27
						OK	4.43439e-29	11.1309	0.208163	ENSMUSG00000045730	Adrb2	2.90619e-27
						OK	4.49707e-29	11.1297	0.208041	ENSMUSG00000031848	Lsm4	2.93434e-27
						OK	4.85534e-29	11.1229	0.205465	ENSMUSG00000044786	Zfp36	3.15428e-27
						OK	5.93563e-29	11.1049	0.204953	ENSMUSG00000097266	Gm26802	3.83932e-27
						OK	8.53305e-29	11.0725	0.201517	ENSMUSG00000063856	Gpx1	5.49551e-27
						OK	8.70343e-29	11.0707	0.206088	ENSMUSG00000029417	Cxcl9	5.58107e-27
						OK	1.12775e-28	11.0474	0.206474	ENSMUSG00000032388	Spg21	7.20067e-27
						OK	1.26543e-28	11.0371	0.206032	ENSMUSG00000028634	Hivep3	8.04521e-27
						OK	1.49682e-28	11.022	0.206039	ENSMUSG00000049932	H2afx	9.47581e-27
						OK	1.59387e-28	11.0163	0.205797	ENSMUSG00000072612	Gm10382	1.00474e-26
						OK	1.64051e-28	11.0137	0.204632	ENSMUSG00000028837	Psmb2	1.02978e-26
						OK	2.40767e-28	10.9791	0.204699	ENSMUSG00000021116	Eif2s1	1.50499e-26
						OK	2.68001e-28	10.9694	0.20234	ENSMUSG00000021877	Arf4	1.66822e-26
						OK	2.90903e-28	10.962	0.204766	ENSMUSG00000026355	Mcm6	1.80323e-26
						OK	3.23058e-28	10.9525	0.204779	ENSMUSG00000024640	Psat1	1.99425e-26
						OK	4.51187e-28	10.9222	0.20434	ENSMUSG00000073147	5031425E22Rik	2.77368e-26
						OK	4.60785e-28	10.9203	0.203938	ENSMUSG00000030417	Pdcd5	2.82103e-26
						OK	4.9881e-28	10.9131	0.201897	ENSMUSG00000054717	Hmgb2	3.04131e-26
						OK	6.64655e-28	10.887	0.202638	ENSMUSG00000073418	C4b	4.03595e-26
						OK	8.46169e-28	10.865	0.203052	ENSMUSG00000060675	Pla2g16	5.09654e-26
						OK	1.00402e-27	10.8494	0.202032	ENSMUSG00000023010	Tmbim6	6.02291e-26
						OK	1.19885e-27	10.8331	0.201834	ENSMUSG00000003363	Pld3	7.13412e-26
						OK	1.20441e-27	10.8327	0.201053	ENSMUSG00000059534	Uqcr10	7.13866e-26
						OK	1.38655e-27	10.8198	0.202252	ENSMUSG00000024045	Akap8	8.18558e-26
						OK	1.4693e-27	10.8145	0.201421	ENSMUSG00000041841	Rpl37	8.63986e-26
						OK	1.61056e-27	10.8061	0.201981	ENSMUSG00000021178	Psmc1	9.43319e-26
						OK	1.86079e-27	10.7928	0.201729	ENSMUSG00000055239	Kcmf1	1.0856e-25
						OK	2.22968e-27	10.7762	0.200858	ENSMUSG00000021109	Hif1a	1.29574e-25
						OK	4.12639e-27	10.7194	0.200158	ENSMUSG00000029581	Fscn1	2.37021e-25

## Sheet: B - hMG2>DAM1
Gene modules associated with hMG2 > DAM1 trajectory						Moran's test results for genes passing q<0.05 and Morans I >0.2
Module 3	Module 2	Module 1				status	p_value	morans_test_statistic	morans_I	id	gene_short_name	q_value
Ranbp2	Foxm1	Cox5a				OK	0	37.6866	0.585249	ENSMUSG00000046330	Rpl37a	0
Tra2b	Cbx5	Sdhd				OK	0	42.3099	0.659211	ENSMUSG00000016252	Atp5e	0
Son	Tmpo	Dazap2				OK	0	37.6318	0.584418	ENSMUSG00000079641	Rpl39	0
Rbm39	Top2a	Atp5f1				OK	0	38.938	0.605603	ENSMUSG00000062006	Rpl34	0
Ccnl1	Diaph3	Gm2a				OK	0	37.5574	0.584859	ENSMUSG00000063882	Uqcrh	0
Luc7l2	Shcbp1	Cd52				OK	0	38.4296	0.597567	ENSMUSG00000000682	Cd52	0
Fus	Incenp	Rpl13				OK	0	41.4082	0.644917	ENSMUSG00000028936	Rpl22	0
Lars2	Kif20b	Nhp2				OK	0	38.341	0.597126	ENSMUSG00000036751	Cox6b1	0
mt-Nd1	Plk4	Lgals9				OK	0	38.0036	0.590809	ENSMUSG00000090862	Rps13	0
mt-Nd2	Cenpf	Calm1				OK	0	38.1854	0.593898	ENSMUSG00000025362	Rps26	0
mt-Co1	Nusap1	Pfdn5				OK	0	41.4842	0.64621	ENSMUSG00000060143	Gm10076	0
mt-Co2	Knl1	Glmp				OK	0	42.8391	0.666978	ENSMUSG00000009927	Rps25	0
mt-Atp6	Smc2	Rtcb				OK	0	38.5166	0.598865	ENSMUSG00000060938	Rpl26	0
mt-Co3	Cdca8	Capns1				OK	0	45.3682	0.705227	ENSMUSG00000020914	Top2a	0
mt-Nd3	Cenpa	Rac1				OK	0	39.6963	0.618234	ENSMUSG00000063316	Rpl27	0
mt-Nd4	Cit	Idh3g				OK	0	38.2268	0.594445	ENSMUSG00000057863	Rpl36	0
mt-Cytb	Mki67	Ssr4				OK	0	38.6978	0.601941	ENSMUSG00000062328	Rpl17	0
Malat1	Kif23	Bcap31				OK	0	39.8965	0.616768	ENSMUSG00000092341	Malat1	0
AC149090.1	Smc4	Spi1				OK	5.58937e-305	37.3103	0.580917	ENSMUSG00000064373	Selenop	4.04112e-302
Gm42418	Ncapd3	Ndufa11				OK	6.72491e-305	37.3053	0.580613	ENSMUSG00000046718	Bst2	4.61901e-302
AY036118	Kif15	Ndufb2				OK	4.97113e-304	37.2517	0.580029	ENSMUSG00000073676	Hspe1	3.25183e-301
	Anln	Rgs19				OK	2.83354e-301	37.0811	0.575854	ENSMUSG00000052146	Rps10	1.76929e-298
	Ncapd2	Kdelr1				OK	5.89546e-301	37.0613	0.576704	ENSMUSG00000079435	Rpl36a	3.52113e-298
	Prc1	Apoe				OK	1.67842e-297	36.8463	0.572721	ENSMUSG00000012405	Rpl15	9.60685e-295
	Neil3	Stard3nl				OK	2.86244e-297	36.8318	0.572196	ENSMUSG00000090733	Rps27	1.57286e-294
	Ncapg2	Atp5d				OK	3.25547e-296	36.7658	0.571728	ENSMUSG00000062997	Rpl35	1.72001e-293
	Hjurp	Rabac1				OK	5.46473e-296	36.7517	0.572283	ENSMUSG00000020267	Hint1	2.78033e-293
	Cenpe	Rps11				OK	8.57646e-294	36.614	0.568881	ENSMUSG00000049517	Rps23	4.20767e-291
	Ckap2l	Calr				OK	3.95797e-292	36.5092	0.563553	ENSMUSG00000049775	Tmsb4x	1.87485e-289
	Cdca2	Bax				OK	2.19071e-291	36.4624	0.567703	ENSMUSG00000034566	Atp5h	1.00313e-288
	Nsd2	Rpl8				OK	3.19897e-289	36.3255	0.56545	ENSMUSG00000090137	Uba52	1.41755e-286
	Ccnf	Ptpn6				OK	3.31203e-287	36.1977	0.561969	ENSMUSG00000057841	Rpl32	1.42179e-284
	Hist1h2ap	Atp6v1f				OK	3.58449e-287	36.1955	0.562191	ENSMUSG00000017404	Rpl19	1.49212e-284
	AC160336.1	Etfb				OK	2.66416e-285	36.0764	0.560011	ENSMUSG00000007892	Rplp1	1.0764e-282
		Polr2e				OK	2.36892e-282	35.8878	0.557401	ENSMUSG00000025290	Rps24	9.29766e-280
		Rab11a				OK	2.68876e-280	35.7558	0.556369	ENSMUSG00000073702	Rpl31	1.02599e-277
		Cstb				OK	3.78503e-280	35.7462	0.556494	ENSMUSG00000037072	Selenof	1.40527e-277
		Prdx2				OK	1.04739e-279	35.7178	0.555913	ENSMUSG00000027673	Ndufb5	3.78631e-277
		Ndufs3				OK	9.0513e-276	35.4633	0.551246	ENSMUSG00000067288	Rps28	3.18815e-273
		Ranbp1				OK	1.01576e-275	35.46	0.550543	ENSMUSG00000041453	Rpl21	3.48839e-273
		Psmb4				OK	1.6913e-273	35.3156	0.549443	ENSMUSG00000028843	Sh3bgrl3	5.66668e-271
		Reep5				OK	2.71981e-273	35.3022	0.548236	ENSMUSG00000008683	Rps15a	8.89572e-271
		Ergic3				OK	3.68538e-273	35.2936	0.548337	ENSMUSG00000061477	Rps7	1.17735e-270
		Atp5g1				OK	2.73836e-272	35.2367	0.546637	ENSMUSG00000031004	Mki67	8.54929e-270
		Tbcb				OK	1.04133e-271	35.1988	0.547965	ENSMUSG00000031231	Cox7b	3.17882e-269
		Arpc2				OK	1.1956e-269	35.0639	0.54535	ENSMUSG00000058546	Rpl23a	3.57043e-267
		Tmem147				OK	3.04119e-269	35.0373	0.544818	ENSMUSG00000043716	Rpl7	8.88869e-267
		Rps9				OK	4.39597e-269	35.0268	0.542639	ENSMUSG00000034892	Rps29	1.25807e-266
		Pfdn2				OK	6.88314e-269	35.014	0.543022	ENSMUSG00000093674	Rpl41	1.92967e-266
		Cyba				OK	8.95244e-269	35.0065	0.544825	ENSMUSG00000031029	Eif3f	2.45959e-266
		Aprt				OK	1.21353e-267	34.932	0.541342	ENSMUSG00000038274	Fau	3.26869e-265
		Cdc42				OK	5.21899e-267	34.8903	0.543029	ENSMUSG00000021290	2010107E04Rik	1.37872e-264
		Tspan31				OK	6.93791e-267	34.8821	0.542933	ENSMUSG00000000088	Cox5a	1.79823e-264
		Clic1				OK	2.09729e-265	34.7843	0.541268	ENSMUSG00000030220	Arhgdib	5.33527e-263
		Arpp19				OK	5.93868e-265	34.7544	0.540621	ENSMUSG00000031818	Cox4i1	1.48327e-262
		Cct4				OK	1.14004e-263	34.6694	0.538405	ENSMUSG00000037563	Rps16	2.79656e-261
		Ctsd				OK	3.31199e-263	34.6386	0.539152	ENSMUSG00000018585	Atox1	7.9819e-261
		Rplp1				OK	9.49902e-263	34.6082	0.5379	ENSMUSG00000057666	Gapdh	2.24979e-260
		Ap2s1				OK	1.28436e-262	34.5995	0.536927	ENSMUSG00000061983	Rps12	2.99038e-260
		Arpc5				OK	1.86045e-262	34.5888	0.538388	ENSMUSG00000015575	Atp6v0e	4.2595e-260
		Rps18				OK	1.03282e-261	34.5393	0.536006	ENSMUSG00000003429	Rps11	2.32589e-259
		Rpl10				OK	7.81922e-261	34.4807	0.535212	ENSMUSG00000030579	Tyrobp	1.73246e-258
		Rps15a				OK	8.66729e-261	34.4777	0.53566	ENSMUSG00000047215	Rpl9	1.88988e-258
		Dynll1				OK	9.02065e-261	34.4765	0.536347	ENSMUSG00000030844	Rgs10	1.9362e-258
		Srp14				OK	5.8413e-260	34.4223	0.53578	ENSMUSG00000053317	Sec61b	1.23449e-257
		Fxyd5				OK	1.19994e-259	34.4014	0.535451	ENSMUSG00000053565	Eif3k	2.4975e-257
		Sdhb				OK	4.40287e-259	34.3637	0.533679	ENSMUSG00000031320	Rps4x	9.02719e-257
		Rps25				OK	4.59968e-258	34.2954	0.533759	ENSMUSG00000078974	Sec61g	9.29203e-256
		Tmem86a				OK	9.21487e-258	34.2751	0.532771	ENSMUSG00000048758	Rpl29	1.83456e-255
		Nedd8				OK	4.29316e-257	34.2302	0.532739	ENSMUSG00000049751	Rpl36al	8.42502e-255
		Mrpl52				OK	2.93417e-256	34.1741	0.529581	ENSMUSG00000098178	Gm42418	5.67701e-254
		Pgam1				OK	5.70799e-255	34.0872	0.529521	ENSMUSG00000025351	Cd63	1.08904e-252
		Rpl15				OK	1.02092e-254	34.0702	0.528154	ENSMUSG00000041841	Rpl37	1.92115e-252
		Rps5				OK	2.73856e-253	33.9736	0.528142	ENSMUSG00000025967	Eef1b2	5.08374e-251
		Atp6v0d1				OK	2.61557e-251	33.8392	0.526181	ENSMUSG00000061787	Rps17	4.79069e-249
		Ndufs2				OK	7.08013e-251	33.8098	0.52601	ENSMUSG00000079017	Ifi27l2a	1.27973e-248
		Atraid				OK	4.48235e-250	33.7552	0.524037	ENSMUSG00000058715	Fcer1g	7.99663e-248
		Tnfaip8l2				OK	5.40428e-250	33.7497	0.523818	ENSMUSG00000024608	Rps14	9.51777e-248
		Ndufa2				OK	1.23908e-249	33.7251	0.523895	ENSMUSG00000062647	Rpl7a	2.15458e-247
		Cox6c				OK	1.52614e-248	33.6506	0.521124	ENSMUSG00000028234	Rps20	2.62057e-246
		Psmb1				OK	9.15415e-247	33.5289	0.52081	ENSMUSG00000012848	Rps5	1.55248e-244
		Tmem208				OK	1.15176e-246	33.522	0.520798	ENSMUSG00000028495	Rps6	1.92949e-244
		Trappc2l				OK	8.37658e-245	33.394	0.51519	ENSMUSG00000027447	Cst3	1.38638e-242
		Edf1				OK	2.4328e-244	33.3621	0.512252	ENSMUSG00000036905	C1qb	3.9785e-242
		Cd48				OK	5.09983e-243	33.2708	0.516702	ENSMUSG00000057322	Rpl38	8.24193e-241
		Atp6v0e				OK	1.12293e-240	33.1085	0.515161	ENSMUSG00000032330	Cox7a2	1.79369e-238
		Hspa8				OK	3.08343e-240	33.078	0.514617	ENSMUSG00000024953	Prdx5	4.86863e-238
		Psma2				OK	3.19962e-237	32.8675	0.510955	ENSMUSG00000035885	Cox8a	4.99467e-235
		Fcgr1				OK	4.34887e-236	32.7881	0.510047	ENSMUSG00000021660	Btf3	6.7124e-234
		Atp5e				OK	6.64234e-236	32.7752	0.509831	ENSMUSG00000047721	Bola2	1.01384e-233
		Ctsz				OK	7.35394e-235	32.7018	0.508867	ENSMUSG00000073616	Cops9	1.11012e-232
		Slc25a5				OK	4.79192e-231	32.4324	0.503278	ENSMUSG00000067274	Rplp0	7.15506e-229
		Ndufa1				OK	6.43942e-231	32.4233	0.50441	ENSMUSG00000069516	Lyz2	9.51164e-229
		Cd34				OK	1.08246e-229	32.3363	0.50294	ENSMUSG00000014313	Cox6c	1.58188e-227
		Atxn10				OK	1.15338e-229	32.3343	0.502374	ENSMUSG00000058558	Rpl5	1.66779e-227
		Mrps18c				OK	1.20928e-229	32.3328	0.502925	ENSMUSG00000016427	Ndufa1	1.73041e-227
		Coa3				OK	2.41727e-229	32.3114	0.502332	ENSMUSG00000032383	Ppib	3.4233e-227
		Rpl19				OK	9.00518e-229	32.2707	0.500512	ENSMUSG00000040952	Rps19	1.26229e-226
		Timp2				OK	8.06717e-227	32.1313	0.495833	ENSMUSG00000022108	Itm2b	1.11938e-224
		Serinc3				OK	2.80887e-226	32.0925	0.499307	ENSMUSG00000029632	Ndufa4	3.85855e-224
		Ctsa				OK	2.98386e-225	32.0188	0.498172	ENSMUSG00000079523	Tmsb10	4.05835e-223
		Cox7c				OK	2.90271e-223	31.8757	0.495796	ENSMUSG00000039105	Atp6v1g1	3.90927e-221
		Pitpna				OK	6.80436e-223	31.849	0.49396	ENSMUSG00000006333	Rps9	9.07491e-221
		Psmb6				OK	1.04715e-222	31.8354	0.495168	ENSMUSG00000044811	Cd300c2	1.38315e-220
		Pfn1				OK	2.86851e-222	31.8038	0.493549	ENSMUSG00000008682	Rpl10	3.75283e-220
		Ywhab				OK	1.0322e-220	31.691	0.491522	ENSMUSG00000030744	Rps3	1.33768e-218
		C1qbp				OK	5.40439e-219	31.566	0.490921	ENSMUSG00000001289	Pfdn5	6.93833e-217
		Gabarap				OK	6.31836e-219	31.5611	0.490135	ENSMUSG00000098274	Rpl24	8.0366e-217
		Atox1				OK	2.39505e-218	31.5189	0.488201	ENSMUSG00000058600	Rpl30	3.01842e-216
		Sparc				OK	2.10194e-217	31.45	0.487866	ENSMUSG00000059291	Rpl11	2.62495e-215
		Slc25a39				OK	1.62366e-216	31.3849	0.488267	ENSMUSG00000055839	Elob	2.00938e-214
		Atp5g3				OK	3.1915e-216	31.3634	0.487769	ENSMUSG00000033307	Mif	3.91443e-214
		Cd68				OK	9.00785e-216	31.3304	0.487338	ENSMUSG00000021361	Tmem14c	1.09505e-213
		Ccl6				OK	3.50903e-215	31.287	0.485911	ENSMUSG00000024397	Aif1	4.22838e-213
		Ywhah				OK	9.10496e-215	31.2565	0.486226	ENSMUSG00000004285	Atp6v1f	1.08761e-212
		Fis1				OK	5.82967e-213	31.1233	0.482257	ENSMUSG00000060126	Tpt1	6.90363e-211
		Tmem160				OK	1.45089e-212	31.094	0.481603	ENSMUSG00000020460	Rps27a	1.70349e-210
		Rab5c				OK	3.1681e-211	30.9948	0.480298	ENSMUSG00000060636	Rpl35a	3.68816e-209
		Mdh2				OK	1.16364e-210	30.9528	0.481383	ENSMUSG00000061518	Cox5b	1.34327e-208
		D8Ertd738e				OK	5.57627e-210	30.9022	0.478991	ENSMUSG00000071415	Rpl23	6.38343e-208
		Ubb				OK	1.03196e-209	30.8823	0.480293	ENSMUSG00000006057	Atp5g1	1.17157e-207
		Mydgf				OK	7.25308e-208	30.7444	0.474078	ENSMUSG00000060802	B2m	8.16685e-206
		Snx3				OK	1.84482e-206	30.6391	0.474947	ENSMUSG00000030432	Rpl28	2.04895e-204
		Snrpf				OK	1.84953e-206	30.639	0.47627	ENSMUSG00000062683	Atp5g2	2.04895e-204
		Ndufa12				OK	1.95631e-206	30.6372	0.476319	ENSMUSG00000025492	Ifitm3	2.1499e-204
		Srgn				OK	1.14779e-205	30.5795	0.473506	ENSMUSG00000045128	Rpl18a	1.25137e-203
		Ndufs7				OK	1.44582e-204	30.4966	0.47429	ENSMUSG00000074129	Rpl13a	1.56387e-202
		Uqcr11				OK	1.6988e-203	30.4158	0.472866	ENSMUSG00000015092	Edf1	1.82316e-201
		Timm13				OK	4.44861e-202	30.3084	0.46985	ENSMUSG00000028081	Rps3a1	4.73725e-200
		Llph				OK	7.16009e-202	30.2927	0.471061	ENSMUSG00000038690	Atp5j2	7.56602e-200
		Tmbim4				OK	1.32444e-201	30.2724	0.47042	ENSMUSG00000061315	Naca	1.38884e-199
		Hint1				OK	3.64579e-201	30.2389	0.470122	ENSMUSG00000018567	Gabarap	3.7941e-199
		Mdh1				OK	2.71853e-198	30.0197	0.466164	ENSMUSG00000030342	Cd9	2.80785e-196
		Rack1				OK	4.2177e-198	30.005	0.465447	ENSMUSG00000025508	Rplp2	4.32377e-196
		Rnf130				OK	2.30538e-197	29.9484	0.465335	ENSMUSG00000002014	Ssr4	2.34585e-195
		Ltc4s				OK	1.47067e-196	29.8866	0.464031	ENSMUSG00000025794	Rpl14	1.48548e-194
		Sar1b				OK	3.62943e-196	29.8564	0.464125	ENSMUSG00000016319	Slc25a5	3.63924e-194
		Tcn2				OK	1.74128e-195	29.8039	0.463335	ENSMUSG00000050856	Atp5k	1.73333e-193
		Arf5				OK	5.63508e-195	29.7645	0.462767	ENSMUSG00000014769	Psmb1	5.569e-193
		Rps27a				OK	1.76959e-194	29.726	0.460672	ENSMUSG00000008668	Rps18	1.73634e-192
		Pdia6				OK	1.95645e-192	29.5675	0.459712	ENSMUSG00000022890	Atp5j	1.90608e-190
		Laptm4a				OK	3.97731e-191	29.4656	0.458078	ENSMUSG00000028798	Eif3i	3.84762e-189
		Rab10				OK	5.46403e-191	29.4548	0.457897	ENSMUSG00000024248	Cox7a2l	5.24891e-189
		Nt5c				OK	5.52025e-191	29.4545	0.457628	ENSMUSG00000074884	Serf2	5.26608e-189
		Jpt1				OK	1.55804e-190	29.4192	0.456875	ENSMUSG00000054312	Mrps21	1.47606e-188
		Sumo2				OK	6.84699e-190	29.3689	0.45584	ENSMUSG00000028478	Clta	6.44226e-188
		Txndc17				OK	2.79808e-189	29.321	0.448982	ENSMUSG00000021665	Hexb	2.61477e-187
		Ywhae				OK	1.10968e-187	29.1954	0.45376	ENSMUSG00000068129	Cst7	1.02998e-185
		Nme2				OK	1.57405e-186	29.1045	0.4524	ENSMUSG00000036199	Ndufa13	1.45119e-184
		Psma6				OK	3.53748e-186	29.0767	0.451662	ENSMUSG00000068523	Gng5	3.23963e-184
		Slirp				OK	9.51303e-186	29.0427	0.443007	ENSMUSG00000029580	Actb	8.65433e-184
		Glrx5				OK	2.93341e-185	29.0039	0.450878	ENSMUSG00000021520	Uqcrb	2.65107e-183
		Lgmn				OK	2.91591e-184	28.9248	0.449277	ENSMUSG00000029649	Pomp	2.61803e-182
		Npc2				OK	2.95603e-184	28.9243	0.448204	ENSMUSG00000038900	Rpl12	2.63682e-182
		2010107E04Rik				OK	3.10329e-183	28.843	0.446907	ENSMUSG00000021242	Npc2	2.75032e-181
		Tmem14c				OK	4.14964e-183	28.8329	0.444851	ENSMUSG00000000740	Rpl13	3.65408e-181
		Ctsl				OK	6.69925e-183	28.8163	0.447918	ENSMUSG00000022312	Eif3h	5.86163e-181
		Prelid1				OK	8.16778e-183	28.8094	0.446125	ENSMUSG00000037805	Rpl10a	7.10131e-181
		Uqcrb				OK	1.02378e-182	28.8016	0.440613	ENSMUSG00000038642	Ctss	8.84505e-181
		Ndufs6				OK	2.0965e-182	28.7767	0.44095	ENSMUSG00000036896	C1qc	1.79998e-180
		Mrpl36				OK	3.91557e-182	28.7551	0.446966	ENSMUSG00000041571	Selenow	3.34088e-180
		Btf3				OK	9.67768e-182	28.7236	0.446431	ENSMUSG00000090841	Myl6	8.20631e-180
		Hexb				OK	1.21775e-181	28.7156	0.445081	ENSMUSG00000006519	Cyba	1.02627e-179
		Vdac2				OK	1.84384e-181	28.7012	0.44609	ENSMUSG00000059089	Fcgr4	1.54444e-179
		Rtraf				OK	6.12857e-181	28.6594	0.445502	ENSMUSG00000010406	Mrpl52	5.10231e-179
		Rnase4				OK	8.67208e-181	28.6473	0.445171	ENSMUSG00000073982	Rhog	7.17641e-179
		Spcs1				OK	1.43834e-180	28.6296	0.443993	ENSMUSG00000023992	Trem2	1.18315e-178
		Ctsb				OK	2.10837e-180	28.6163	0.444767	ENSMUSG00000070493	Chchd2	1.72397e-178
		Esd				OK	4.53112e-179	28.509	0.443172	ENSMUSG00000055762	Eef1d	3.68307e-177
		Epsti1				OK	1.44544e-178	28.4683	0.441978	ENSMUSG00000060703	Cd302	1.168e-176
		Sugt1				OK	2.24591e-178	28.4529	0.442178	ENSMUSG00000023175	Bsg	1.80421e-176
		Itm2b				OK	3.89073e-178	28.4336	0.441929	ENSMUSG00000050552	Lamtor4	3.10738e-176
		Dad1				OK	6.47524e-178	28.4157	0.438617	ENSMUSG00000036768	Kif15	5.14164e-176
		Psmb5				OK	3.15326e-177	28.36	0.440822	ENSMUSG00000025781	Atp5c1	2.48945e-175
		Sub1				OK	3.31132e-177	28.3582	0.439951	ENSMUSG00000044533	Rps2	2.59929e-175
		Psme1				OK	3.7891e-177	28.3535	0.440704	ENSMUSG00000028998	Tomm7	2.95744e-175
		Cct5				OK	1.19206e-176	28.3131	0.440057	ENSMUSG00000005054	Cstb	9.25156e-175
		Eif3h				OK	1.00745e-175	28.2377	0.435741	ENSMUSG00000047675	Rps8	7.77493e-174
		Eif3e				OK	1.2576e-174	28.1483	0.437477	ENSMUSG00000047843	Bri3	9.65118e-173
		Ndufb9				OK	3.89162e-174	28.1082	0.428548	ENSMUSG00000036887	C1qa	2.96996e-172
		Rbx1				OK	8.49401e-174	28.0804	0.436418	ENSMUSG00000033940	Brk1	6.44653e-172
		St13				OK	9.79608e-174	28.0754	0.436263	ENSMUSG00000003380	Rabac1	7.39389e-172
		Syngr1				OK	8.75156e-173	27.9973	0.432853	ENSMUSG00000064370	mt-Cytb	6.56941e-171
		Tomm22				OK	1.0572e-171	27.9083	0.433681	ENSMUSG00000038717	Atp5l	7.8928e-170
		Ndufa6				OK	1.06482e-170	27.8255	0.429569	ENSMUSG00000024661	Fth1	7.90669e-169
		Smdt1				OK	3.4281e-169	27.7007	0.430497	ENSMUSG00000060063	Alox5ap	2.53182e-167
		Ly6e				OK	2.0416e-168	27.6363	0.428283	ENSMUSG00000071866	Ppia	1.49976e-166
		Mzt2				OK	4.64926e-168	27.6065	0.428988	ENSMUSG00000030246	Ldhb	3.39718e-166
		Sdf2l1				OK	1.41681e-167	27.5662	0.426658	ENSMUSG00000021477	Ctsl	1.02977e-165
		Ndufb4				OK	1.39844e-165	27.3993	0.42556	ENSMUSG00000070394	Tmem256	1.01107e-163
		Atp5j				OK	1.65586e-165	27.3931	0.425634	ENSMUSG00000036781	Rps27l	1.19092e-163
		Pigp				OK	4.69631e-165	27.3551	0.425058	ENSMUSG00000035227	Spcs2	3.36006e-163
		Atp5o				OK	1.09698e-164	27.3241	0.424478	ENSMUSG00000022450	Ndufa6	7.80789e-163
		Ifngr2				OK	1.23991e-164	27.3196	0.424405	ENSMUSG00000028618	Tmem59	8.7797e-163
		Tuba1b				OK	4.45421e-164	27.2728	0.421913	ENSMUSG00000039001	Rps21	3.13782e-162
		Tmbim6				OK	1.04885e-163	27.2415	0.422458	ENSMUSG00000059498	Fcgr3	7.35103e-162
		Cox14				OK	2.61479e-162	27.1233	0.420926	ENSMUSG00000032399	Rpl4	1.82332e-160
		Ndufa5				OK	3.39477e-162	27.1137	0.419671	ENSMUSG00000060036	Rpl3	2.35525e-160
		Denr				OK	4.88412e-162	27.1003	0.421098	ENSMUSG00000041697	Cox6a1	3.37152e-160
		Bsg				OK	3.60823e-160	26.9413	0.418162	ENSMUSG00000018293	Pfn1	2.47831e-158
		Tmem176a				OK	4.12594e-160	26.9363	0.417932	ENSMUSG00000030793	Pycard	2.8198e-158
		Mpc1				OK	2.0822e-159	26.8762	0.417522	ENSMUSG00000040747	Cd53	1.416e-157
		Trem2				OK	7.33825e-159	26.8294	0.416766	ENSMUSG00000060739	Nsa2	4.96579e-157
		Ndufv3				OK	2.50129e-158	26.7837	0.415856	ENSMUSG00000030785	Cox6a2	1.68432e-156
		Myl12a				OK	4.65387e-158	26.7605	0.415612	ENSMUSG00000028367	Txn1	3.11854e-156
		Vapa				OK	5.16527e-158	26.7567	0.415255	ENSMUSG00000037649	H2-DMa	3.44443e-156
		Mcfd2				OK	2.87764e-156	26.6062	0.413368	ENSMUSG00000020163	Uqcr11	1.90967e-154
		Cuta				OK	1.70966e-155	26.5392	0.411035	ENSMUSG00000020372	Rack1	1.12912e-153
		Uqcc2				OK	6.69523e-155	26.4878	0.411096	ENSMUSG00000037499	Nenf	4.40059e-153
		Cox7a2l				OK	8.41743e-155	26.4792	0.408732	ENSMUSG00000046364	Rpl27a	5.5062e-153
		H2-Oa				OK	1.06454e-154	26.4703	0.411268	ENSMUSG00000042747	Krtcap2	6.9306e-153
		Psmb8				OK	5.04346e-154	26.4116	0.410136	ENSMUSG00000023861	Mpc1	3.26802e-152
		Csnk2b				OK	5.62314e-154	26.4075	0.407829	ENSMUSG00000050708	Ftl1	3.62653e-152
		Aif1				OK	1.90358e-153	26.3613	0.409486	ENSMUSG00000000563	Atp5f1	1.22194e-151
		Sec11c				OK	3.4284e-153	26.339	0.409184	ENSMUSG00000022174	Dad1	2.19051e-151
		Rps14				OK	7.10526e-153	26.3114	0.40866	ENSMUSG00000040713	Creg1	4.51875e-151
		Cd74				OK	7.83392e-153	26.3077	0.4029	ENSMUSG00000037742	Eef1a1	4.9592e-151
		Cndp2				OK	9.39047e-153	26.3008	0.408448	ENSMUSG00000015671	Psma2	5.91729e-151
		Fth1				OK	7.49139e-152	26.2218	0.404312	ENSMUSG00000064358	mt-Co3	4.69905e-150
		Ms4a6d				OK	9.42533e-150	26.0371	0.401893	ENSMUSG00000029614	Rpl6	5.88526e-148
		Ostf1				OK	9.50011e-149	25.9483	0.402917	ENSMUSG00000073412	Lst1	5.90512e-147
		Banf1				OK	1.39651e-148	25.9335	0.399901	ENSMUSG00000029516	Cit	8.64138e-147
		Pold4				OK	4.99344e-148	25.8844	0.401504	ENSMUSG00000027523	Gnas	3.076e-146
		Cdk2ap2				OK	1.0723e-146	25.7658	0.400188	ENSMUSG00000003072	Atp5d	6.57598e-145
		Prdx5				OK	3.98689e-146	25.7149	0.39937	ENSMUSG00000035674	Ndufa3	2.43413e-144
		Bad				OK	1.83149e-144	25.5658	0.397038	ENSMUSG00000084786	Ubl5	1.11324e-142
		Cenpx				OK	3.22557e-144	25.5437	0.396628	ENSMUSG00000009863	Sdhb	1.95197e-142
		Ndufb8				OK	9.83725e-144	25.5001	0.396006	ENSMUSG00000025204	Ndufb8	5.92694e-142
		Mrpl43				OK	1.57168e-143	25.4817	0.395682	ENSMUSG00000030695	Aldoa	9.42803e-142
		Hexa				OK	6.37956e-141	25.2453	0.391666	ENSMUSG00000035242	Oaz1	3.81026e-139
		Prdx4				OK	6.3232e-140	25.1544	0.390587	ENSMUSG00000018965	Ywhah	3.76025e-138
		Rps24				OK	1.60014e-139	25.1175	0.389995	ENSMUSG00000059534	Uqcr10	9.47463e-138
		Cd63				OK	1.65912e-138	25.0244	0.388384	ENSMUSG00000013707	Tnfaip8l2	9.78167e-137
		Rps26				OK	4.90764e-138	24.9811	0.386623	ENSMUSG00000044783	Hjurp	2.88103e-136
		Nabp2				OK	2.26145e-137	24.9199	0.386875	ENSMUSG00000042541	Sem1	1.32194e-135
		Cnpy2				OK	2.76027e-137	24.912	0.386778	ENSMUSG00000028822	Tmem50a	1.60669e-135
		Atp5b				OK	1.1237e-136	24.8556	0.3846	ENSMUSG00000003970	Rpl8	6.51321e-135
		Dctn2				OK	4.37137e-136	24.801	0.383704	ENSMUSG00000059070	Rpl18	2.52309e-134
		Ifitm3				OK	4.63943e-136	24.7986	0.382672	ENSMUSG00000064357	mt-Atp6	2.66661e-134
		Hras				OK	4.2761e-135	24.709	0.383389	ENSMUSG00000063856	Gpx1	2.44753e-133
		Taldo1				OK	1.09735e-133	24.5776	0.381197	ENSMUSG00000007041	Clic1	6.2549e-132
		Rplp2				OK	2.90572e-133	24.538	0.380861	ENSMUSG00000002111	Spi1	1.64942e-131
		Shisa5				OK	3.5419e-133	24.5299	0.380806	ENSMUSG00000014294	Ndufa2	2.00227e-131
		Uqcrc1				OK	7.22095e-133	24.5009	0.379961	ENSMUSG00000041736	Tspo	4.06534e-131
		Sec11a				OK	1.00161e-132	24.4876	0.380113	ENSMUSG00000005779	Psmb4	5.61594e-131
		Atp5c1				OK	1.36002e-132	24.4751	0.379839	ENSMUSG00000020585	Laptm4a	7.59456e-131
		Rpl14				OK	1.62602e-132	24.4678	0.379602	ENSMUSG00000031167	Rbm3	9.04315e-131
		Higd2a				OK	7.27429e-132	24.4066	0.378541	ENSMUSG00000017778	Cox7c	4.02931e-130
		Eef1b2				OK	8.00716e-132	24.4027	0.378668	ENSMUSG00000029465	Arpc3	4.41744e-130
		Sumo1				OK	2.75668e-131	24.3521	0.377992	ENSMUSG00000010376	Nedd8	1.51474e-129
		Ndufb3				OK	4.8441e-131	24.3289	0.377598	ENSMUSG00000022415	Syngr1	2.65113e-129
		Mrpl30				OK	5.20628e-131	24.326	0.377563	ENSMUSG00000026548	Slamf9	2.83804e-129
		Ptpn18				OK	5.93053e-131	24.3206	0.377346	ENSMUSG00000021040	Slirp	3.22007e-129
		Itm2c				OK	3.22538e-130	24.251	0.375546	ENSMUSG00000056201	Cfl1	1.74437e-128
		Dbi				OK	4.97601e-130	24.2332	0.37614	ENSMUSG00000041881	Ndufa7	2.68061e-128
		Cox20				OK	5.7974e-130	24.2269	0.37558	ENSMUSG00000050621	Rps27rt	3.1109e-128
		Tagln2				OK	9.64857e-130	24.2059	0.375497	ENSMUSG00000057113	Npm1	5.15729e-128
		Slamf9				OK	1.82707e-129	24.1795	0.372681	ENSMUSG00000064354	mt-Co2	9.72808e-128
		Fcgr2b				OK	1.18994e-128	24.102	0.374034	ENSMUSG00000028837	Psmb2	6.31126e-127
		Ndufa8				OK	2.28912e-128	24.0749	0.373569	ENSMUSG00000029642	Polr1d	1.20945e-126
		Nop10				OK	1.5507e-127	23.9955	0.37232	ENSMUSG00000018774	Cd68	8.16167e-126
		Eif3m				OK	2.33921e-127	23.9784	0.372155	ENSMUSG00000021771	Vdac2	1.22648e-125
		Gatm				OK	5.93406e-127	23.9396	0.371544	ENSMUSG00000025503	Taldo1	3.09947e-125
		Pdia3				OK	1.32145e-126	23.9062	0.370893	ENSMUSG00000022193	Psmb5	6.87602e-125
		Cst3				OK	1.27293e-125	23.8114	0.369492	ENSMUSG00000005161	Prdx2	6.59858e-124
		Gnas				OK	2.92807e-123	23.5823	0.362335	ENSMUSG00000027620	Rbm39	1.51214e-121
		Psma7				OK	5.11719e-123	23.5587	0.365289	ENSMUSG00000059355	Wdr83os	2.63276e-121
		1110008F13Rik				OK	5.14502e-123	23.5584	0.36535	ENSMUSG00000024208	Uqcc2	2.63721e-121
		Ndufb5				OK	1.05808e-122	23.5279	0.365	ENSMUSG00000042770	Hebp1	5.40331e-121
		Sec62				OK	1.83011e-122	23.5046	0.364544	ENSMUSG00000028692	Akr1a1	9.3112e-121
		Anxa5				OK	4.34948e-122	23.4678	0.360626	ENSMUSG00000037706	Cd81	2.20476e-120
		Serp1				OK	1.91178e-121	23.4047	0.363148	ENSMUSG00000054428	Atpif1	9.65521e-120
		Olfml3				OK	5.43232e-121	23.3602	0.362465	ENSMUSG00000044894	Uqcrq	2.73347e-119
		Lamtor2				OK	1.19721e-120	23.3264	0.361923	ENSMUSG00000050732	Vamp8	6.0022e-119
		Naxe				OK	4.90422e-120	23.266	0.360981	ENSMUSG00000041084	Ostc	2.44979e-118
		Rps3a1				OK	1.13146e-119	23.2301	0.360148	ENSMUSG00000025381	Cnpy2	5.63148e-118
		Rps20				OK	1.22031e-119	23.2268	0.360179	ENSMUSG00000021996	Esd	6.05178e-118
		Anp32b				OK	4.4541e-119	23.1711	0.35783	ENSMUSG00000035024	Ncapd3	2.20094e-117
		Txn1				OK	6.23009e-119	23.1566	0.35915	ENSMUSG00000055943	Emc7	3.06748e-117
		Bag1				OK	4.06945e-117	22.9758	0.354204	ENSMUSG00000064363	mt-Nd4	1.9965e-115
		Dctn3				OK	4.09393e-117	22.9755	0.349548	ENSMUSG00000021939	Ctsb	2.00136e-115
		Clta				OK	2.91509e-116	22.8901	0.354558	ENSMUSG00000017466	Timp2	1.42002e-114
		Rps6				OK	6.48672e-116	22.8552	0.354015	ENSMUSG00000022216	Psme1	3.1487e-114
		Laptm5				OK	1.29314e-115	22.8251	0.354052	ENSMUSG00000028691	Prdx1	6.25488e-114
		Tmem59				OK	1.70264e-115	22.813	0.353474	ENSMUSG00000073987	Ggh	8.20672e-114
		Ybx1				OK	3.21788e-115	22.7852	0.349216	ENSMUSG00000032518	Rpsa	1.5456e-113
		Ndufs5				OK	4.23573e-115	22.7731	0.353193	ENSMUSG00000031591	Asah1	2.02739e-113
		Prdx1				OK	5.28219e-115	22.7634	0.351476	ENSMUSG00000064345	mt-Nd2	2.51949e-113
		Akr1a1				OK	1.04118e-114	22.7337	0.352481	ENSMUSG00000024038	Ndufv3	4.94902e-113
		Capzb				OK	1.51984e-114	22.717	0.352166	ENSMUSG00000031827	Cotl1	7.19932e-113
		Ddost				OK	5.22825e-114	22.6627	0.35148	ENSMUSG00000026126	Ptpn18	2.46806e-112
		Eif3i				OK	5.30109e-114	22.6621	0.351384	ENSMUSG00000019804	Snx3	2.49387e-112
		Tmem50a				OK	3.73091e-113	22.576	0.348138	ENSMUSG00000022587	Ly6e	1.7492e-111
		Stmn1				OK	5.90561e-113	22.5557	0.349718	ENSMUSG00000073421	H2-Ab1	2.75937e-111
		Psmb2				OK	6.41554e-113	22.552	0.349653	ENSMUSG00000067847	Romo1	2.98746e-111
		Sh3bgrl3				OK	9.70702e-113	22.5337	0.349518	ENSMUSG00000020018	Snrpf	4.50491e-111
		Utp11				OK	1.51266e-111	22.4117	0.347003	ENSMUSG00000026087	Mrpl30	6.99646e-110
		Rpl22				OK	5.58613e-111	22.3535	0.346711	ENSMUSG00000029076	Sdf4	2.57506e-109
		Park7				OK	2.26105e-110	22.291	0.3455	ENSMUSG00000049760	2410015M20Rik	1.0388e-108
		Tomm7				OK	3.17192e-110	22.2758	0.344363	ENSMUSG00000032562	Gnai2	1.45242e-108
		Rer1				OK	5.00531e-110	22.2554	0.34518	ENSMUSG00000022205	Sub1	2.28431e-108
		Mrpl20				OK	7.57642e-110	22.2368	0.34488	ENSMUSG00000032575	Manf	3.44627e-108
		Sdf4				OK	1.16359e-109	22.2175	0.344598	ENSMUSG00000096727	Psmb9	5.27533e-108
		Lrpap1				OK	1.82162e-109	22.1973	0.34401	ENSMUSG00000026385	Dbi	8.23143e-108
		Grpel1				OK	2.69038e-109	22.1798	0.344029	ENSMUSG00000027637	1110008F13Rik	1.21173e-107
		Spp1				OK	2.94918e-109	22.1757	0.343853	ENSMUSG00000022336	Eif3e	1.32395e-107
		Crybb1				OK	5.40622e-109	22.1484	0.343323	ENSMUSG00000025868	Higd2a	2.41906e-107
		Ran				OK	7.43855e-109	22.134	0.342881	ENSMUSG00000024338	Psmb8	3.31764e-107
		Vps29				OK	3.50056e-108	22.0641	0.342091	ENSMUSG00000033916	Chmp2a	1.55622e-106
		Arpc3				OK	4.85791e-108	22.0492	0.339838	ENSMUSG00000018593	Sparc	2.15268e-106
		Actb				OK	7.69767e-108	22.0284	0.341632	ENSMUSG00000044627	Swi5	3.40009e-106
		Rpl6				OK	1.03847e-107	22.0148	0.3414	ENSMUSG00000036372	Tmem258	4.57224e-106
		Erp29				OK	3.55796e-107	21.9589	0.340539	ENSMUSG00000005881	Ergic3	1.56152e-105
		Arpc1b				OK	2.22942e-106	21.8754	0.336753	ENSMUSG00000022961	Son	9.75334e-105
		Ndufa4				OK	3.36011e-106	21.8566	0.338897	ENSMUSG00000024048	Myl12a	1.46533e-104
		Polr1d				OK	1.0866e-105	21.803	0.338107	ENSMUSG00000022354	Ndufb9	4.72361e-104
		Pomp				OK	2.21982e-105	21.7703	0.337555	ENSMUSG00000042043	Tbca	9.61944e-104
		Pon3				OK	6.23644e-105	21.7229	0.336777	ENSMUSG00000022452	Smdt1	2.69402e-103
		Mrps33				OK	7.84504e-105	21.7123	0.332365	ENSMUSG00000048922	Cdca2	3.37828e-103
		Nfu1				OK	2.89732e-104	21.6522	0.335772	ENSMUSG00000075706	Gpx4	1.24377e-102
		Ptms				OK	6.40302e-104	21.6156	0.334462	ENSMUSG00000027248	Pdia3	2.74013e-102
		Arhgdib				OK	7.47257e-104	21.6085	0.335041	ENSMUSG00000057278	Snrpg	3.18791e-102
		Ldhb				OK	2.18984e-103	21.5588	0.334227	ENSMUSG00000090553	Snrpe	9.31328e-102
		Cd9				OK	2.47603e-103	21.5531	0.333935	ENSMUSG00000068240	Gm11808	1.04979e-101
		Pdcd5				OK	3.20713e-103	21.5411	0.332217	ENSMUSG00000022858	Tra2b	1.35558e-101
		Rpl28				OK	7.91287e-103	21.4992	0.333081	ENSMUSG00000062691	Cebpzos	3.33433e-101
		Ctsc				OK	8.8972e-103	21.4938	0.333159	ENSMUSG00000069744	Psmb3	3.73764e-101
		Tyrobp				OK	1.4095e-102	21.4724	0.332873	ENSMUSG00000052428	Tmco1	5.90314e-101
		Yif1b				OK	2.44549e-102	21.4468	0.3323	ENSMUSG00000038803	Ost4	1.02109e-100
		Ndufc2				OK	3.00096e-102	21.4373	0.330261	ENSMUSG00000026605	Cenpf	1.24922e-100
		Arl6ip1				OK	1.01287e-101	21.3806	0.331506	ENSMUSG00000021917	Spcs1	4.20356e-100
		Aldoa				OK	1.25613e-101	21.3705	0.330758	ENSMUSG00000027133	Nop10	5.19744e-100
		Coro1a				OK	2.29748e-101	21.3423	0.330801	ENSMUSG00000078812	Eif5a	9.47763e-100
		Rps3				OK	6.32992e-100	21.1867	0.328339	ENSMUSG00000068749	Psma5	2.60342e-98
		Cox6a2				OK	4.63471e-99	21.0928	0.326968	ENSMUSG00000021807	Rtraf	1.90051e-97
		Pycard				OK	4.71807e-99	21.0919	0.323333	ENSMUSG00000016256	Ctsz	1.92893e-97
		Lamtor1				OK	8.48243e-99	21.0641	0.326485	ENSMUSG00000063229	Ldha	3.45766e-97
		Rgs10				OK	1.02636e-98	21.0551	0.326428	ENSMUSG00000005873	Reep5	4.17134e-97
		Ndufab1				OK	2.01375e-98	21.0232	0.324374	ENSMUSG00000063457	Rps15	8.16013e-97
		Mrpl17				OK	2.42137e-98	21.0144	0.325754	ENSMUSG00000115338	Pnp	9.78304e-97
		Uqcrc2				OK	2.91357e-98	21.0056	0.325322	ENSMUSG00000002379	Ndufa11	1.17372e-96
		Tpp1				OK	3.79153e-98	20.9931	0.3253	ENSMUSG00000039682	Lap3	1.52293e-96
		Eif3f				OK	4.45672e-98	20.9854	0.325219	ENSMUSG00000039221	Rpl22l1	1.7849e-96
		Ndufb11				OK	5.26215e-98	20.9775	0.325178	ENSMUSG00000089929	Bcl2a1b	2.10134e-96
		Rbm3				OK	3.49833e-97	20.8872	0.320719	ENSMUSG00000027326	Knl1	1.39295e-95
		Cox7b				OK	4.61045e-97	20.874	0.323368	ENSMUSG00000020022	Ndufa12	1.83045e-95
		Il2rg				OK	1.87436e-96	20.8069	0.322125	ENSMUSG00000020077	Srgn	7.42018e-95
		Rps4x				OK	2.62808e-96	20.7907	0.32213	ENSMUSG00000043866	Taf10	1.03741e-94
		Lamp1				OK	2.88655e-96	20.7862	0.322134	ENSMUSG00000031839	Hsbp1	1.13618e-94
		Tm2d2				OK	8.43275e-96	20.7347	0.321169	ENSMUSG00000020219	Timm13	3.30974e-94
		Asah1				OK	1.37754e-95	20.711	0.320989	ENSMUSG00000002015	Bcap31	5.39125e-94
		Slc25a4				OK	1.93236e-95	20.6947	0.320664	ENSMUSG00000035352	Ccl12	7.54114e-94
		Mt1				OK	7.2659e-95	20.6308	0.319725	ENSMUSG00000031765	Mt1	2.82753e-93
		Pgls				OK	1.09879e-93	20.499	0.317574	ENSMUSG00000079197	Psme2	4.26387e-92
		Cox4i1				OK	2.2094e-93	20.465	0.317136	ENSMUSG00000030647	Ndufc2	8.54943e-92
		Cotl1				OK	2.25743e-93	20.4639	0.316903	ENSMUSG00000026032	Ndufb3	8.71075e-92
		Hsbp1				OK	2.68876e-93	20.4554	0.316983	ENSMUSG00000029048	Rer1	1.03461e-91
		Lsm4				OK	2.86547e-93	20.4523	0.316959	ENSMUSG00000032353	Tmed3	1.09952e-91
		Ntpcr				OK	5.02333e-93	20.4249	0.316506	ENSMUSG00000018286	Psmb6	1.92216e-91
		Fam96b				OK	5.73025e-93	20.4185	0.315566	ENSMUSG00000031447	Lamp1	2.18657e-91
		Psmb10				OK	2.49068e-92	20.3465	0.314135	ENSMUSG00000027829	Ccnl1	9.4777e-91
		Psma4				OK	5.72217e-92	20.3057	0.31353	ENSMUSG00000028312	Smc2	2.17142e-90
		Cox7a2				OK	5.79423e-92	20.3051	0.310277	ENSMUSG00000039396	Neil3	2.19271e-90
		Tmed3				OK	6.84856e-92	20.2969	0.314552	ENSMUSG00000048277	Syngr2	2.58458e-90
		Ctsh				OK	9.09238e-92	20.283	0.31394	ENSMUSG00000003226	Ranbp2	3.42197e-90
		Fam96a				OK	3.14504e-91	20.2218	0.31318	ENSMUSG00000022820	Ndufb4	1.18042e-89
		Ppib				OK	7.72453e-91	20.1775	0.312631	ENSMUSG00000028757	Ddost	2.89133e-89
		Rpl4				OK	1.52714e-90	20.1437	0.312021	ENSMUSG00000037152	Ndufc1	5.70062e-89
		Rpsa				OK	3.42374e-90	20.1037	0.31125	ENSMUSG00000028639	Ybx1	1.27458e-88
		Trf				OK	4.08418e-90	20.095	0.311327	ENSMUSG00000033220	Rac2	1.51633e-88
		Gnai2				OK	1.06416e-89	20.0474	0.310634	ENSMUSG00000091537	Tma7	3.94028e-88
		Manf				OK	1.12594e-89	20.0446	0.310129	ENSMUSG00000002778	Kdelr1	4.15781e-88
		Polr2f				OK	2.57838e-89	20.0033	0.307282	ENSMUSG00000064351	mt-Co1	9.49575e-88
		Rac2				OK	6.67856e-89	19.9558	0.308823	ENSMUSG00000002985	Apoe	2.45303e-87
		Mif				OK	7.28848e-88	19.8359	0.30671	ENSMUSG00000025232	Hexa	2.66991e-86
		Crlf2				OK	8.54517e-88	19.8279	0.306775	ENSMUSG00000060791	Gmfg	3.12194e-86
		Ucp2				OK	9.48794e-88	19.8227	0.307074	ENSMUSG00000063524	Eno1	3.45719e-86
		Lgals3bp				OK	1.38021e-87	19.8038	0.305845	ENSMUSG00000029622	Arpc1b	5.01587e-86
		Chmp2a				OK	1.43696e-87	19.8018	0.302283	ENSMUSG00000021190	Lgmn	5.2083e-86
		Ndufb7				OK	3.34949e-87	19.7591	0.306055	ENSMUSG00000020432	Tcn2	1.21084e-85
		Brk1				OK	3.96469e-87	19.7506	0.30596	ENSMUSG00000027808	Serp1	1.42947e-85
		Ramp1				OK	7.41005e-87	19.719	0.302969	ENSMUSG00000028873	Cdca8	2.66471e-85
		Atp5h				OK	1.23152e-86	19.6933	0.305003	ENSMUSG00000036594	H2-Aa	4.41709e-85
		Gpsm3				OK	1.82619e-86	19.6733	0.304806	ENSMUSG00000022400	Rbx1	6.53291e-85
		Myl12b				OK	2.21228e-86	19.6636	0.304488	ENSMUSG00000019054	Fis1	7.89355e-85
		Mrpl34				OK	3.99082e-86	19.6336	0.304108	ENSMUSG00000093904	Tomm20	1.42026e-84
		Rps29				OK	7.04573e-86	19.6047	0.303615	ENSMUSG00000036835	Psenen	2.50096e-84
		Anapc13				OK	1.3407e-85	19.572	0.299977	ENSMUSG00000032254	Kif23	4.74668e-84
		Spcs2				OK	1.86033e-85	19.5553	0.302189	ENSMUSG00000065990	Aurkaip1	6.5695e-84
		Oaz1				OK	3.16872e-85	19.5281	0.302252	ENSMUSG00000028062	Lamtor2	1.11612e-83
		Ccl12				OK	6.60589e-85	19.4905	0.301897	ENSMUSG00000029430	Ran	2.32085e-83
		Mbd3				OK	2.94847e-84	19.4138	0.300702	ENSMUSG00000038811	Gngt2	1.03324e-82
		Ndufa3				OK	4.44725e-84	19.3927	0.300269	ENSMUSG00000075010	AW112010	1.5545e-82
		Isg15				OK	8.85798e-84	19.3572	0.299772	ENSMUSG00000032301	Psma4	3.08838e-82
		Cox8a				OK	1.07253e-83	19.3474	0.296237	ENSMUSG00000036777	Anln	3.72996e-82
		Ndufa13				OK	1.72632e-83	19.3228	0.299225	ENSMUSG00000031807	Pgls	5.98851e-82
		P2ry12				OK	2.0374e-83	19.3143	0.299168	ENSMUSG00000040385	Ppp1ca	7.04983e-82
		P2ry13				OK	2.33815e-83	19.3072	0.298919	ENSMUSG00000027170	Eif3m	8.07013e-82
		Tmem258				OK	2.15756e-82	19.192	0.29686	ENSMUSG00000025208	Mrpl43	7.42816e-81
		Gpi1				OK	2.31106e-82	19.1885	0.297133	ENSMUSG00000021876	Rnase4	7.93674e-81
		H2-Aa				OK	2.69934e-82	19.1804	0.296605	ENSMUSG00000023089	Ndufa5	9.2471e-81
		Alg5				OK	3.12538e-82	19.1728	0.296881	ENSMUSG00000048076	Arf1	1.06799e-80
		Cox6b1				OK	3.4857e-82	19.1671	0.296339	ENSMUSG00000037361	Sf3b6	1.18816e-80
		Rps27l				OK	5.83212e-82	19.1403	0.296274	ENSMUSG00000015355	Cd48	1.98307e-80
		Psenen				OK	1.57265e-81	19.0885	0.293902	ENSMUSG00000029823	Luc7l2	5.33421e-80
		C1qa				OK	1.99961e-81	19.076	0.295306	ENSMUSG00000020849	Ywhae	6.76567e-80
		C1qc				OK	2.24431e-81	19.0699	0.295131	ENSMUSG00000028648	Ndufs5	7.57494e-80
		C1qb				OK	4.6975e-81	19.0313	0.294203	ENSMUSG00000060019	Gm10073	1.58161e-79
		Selenof				OK	1.2187e-80	18.9812	0.293733	ENSMUSG00000020321	Mdh1	4.09324e-79
		Ndufc1				OK	2.57038e-80	18.942	0.293301	ENSMUSG00000031897	Psmb10	8.61202e-79
		Sf3b6				OK	3.46912e-80	18.9262	0.292983	ENSMUSG00000033938	Ndufb7	1.1595e-78
		Nenf				OK	4.80286e-80	18.9091	0.292565	ENSMUSG00000030588	Yif1b	1.60138e-78
		Rps16				OK	2.13044e-79	18.8303	0.291344	ENSMUSG00000106918	Mrpl33	7.08616e-78
		Nme1				OK	8.25005e-79	18.7585	0.289764	ENSMUSG00000018927	Ccl6	2.73746e-77
		H2-DMa				OK	1.31112e-78	18.7339	0.289596	ENSMUSG00000029066	Mrpl20	4.33997e-77
		Cd81				OK	1.34456e-78	18.7325	0.289925	ENSMUSG00000031851	Ntpcr	4.43996e-77
		Cisd1				OK	1.81189e-78	18.7166	0.289734	ENSMUSG00000020376	Rnf130	5.9688e-77
		Eef1a1				OK	3.13086e-78	18.6875	0.28751	ENSMUSG00000034349	Smc4	1.02892e-76
		Mrpl23				OK	9.57959e-78	18.6277	0.288311	ENSMUSG00000027199	Gatm	3.13795e-76
		Rpl10a				OK	9.59409e-78	18.6276	0.288356	ENSMUSG00000024516	Sec11c	3.13795e-76
		H2afz				OK	2.0056e-77	18.5881	0.284955	ENSMUSG00000024795	Kif20b	6.54417e-76
		Fau				OK	3.14292e-77	18.564	0.287395	ENSMUSG00000060586	H2-Eb1	1.02309e-75
		Higd1a				OK	3.26053e-77	18.562	0.281796	ENSMUSG00000073411	H2-D1	1.05886e-75
		Uqcrfs1				OK	6.5309e-77	18.5247	0.286733	ENSMUSG00000010307	Tmem86a	2.11592e-75
		Chmp4b				OK	1.15012e-76	18.4942	0.286046	ENSMUSG00000071528	Usmg5	3.71745e-75
		Ctss				OK	1.36322e-76	18.485	0.286095	ENSMUSG00000031059	Ndufb11	4.39592e-75
		Rnh1				OK	1.89268e-76	18.4673	0.285544	ENSMUSG00000001175	Calm1	6.08892e-75
		Atp5j2				OK	2.86941e-76	18.4448	0.285084	ENSMUSG00000038462	Uqcrfs1	9.20959e-75
		Atp5l				OK	3.03821e-76	18.4417	0.285513	ENSMUSG00000095687	Rnaset2a	9.72865e-75
		Ost4				OK	9.08862e-76	18.3824	0.284429	ENSMUSG00000024194	Cuta	2.9035e-74
		Gngt2				OK	1.5138e-75	18.3547	0.283906	ENSMUSG00000030122	Ptms	4.82486e-74
		Trmt112				OK	1.8461e-75	18.3439	0.283791	ENSMUSG00000075700	Selenot	5.87034e-74
		Rpl12				OK	1.86229e-75	18.3434	0.2793	ENSMUSG00000022322	Shcbp1	5.90816e-74
		Ube2l3				OK	3.13042e-75	18.3152	0.283302	ENSMUSG00000042737	Dpm3	9.90844e-74
		Rps21				OK	3.60556e-75	18.3075	0.28313	ENSMUSG00000014856	Tmem208	1.13861e-73
		Timm8b				OK	1.03942e-74	18.2497	0.282359	ENSMUSG00000013622	Atraid	3.27488e-73
		Atp6v1g1				OK	1.3368e-74	18.236	0.282122	ENSMUSG00000022956	Atp5o	4.20219e-73
		Cmc1				OK	1.84848e-74	18.2183	0.281921	ENSMUSG00000009687	Fxyd5	5.7974e-73
		Rpl22l1				OK	2.69799e-74	18.1976	0.281514	ENSMUSG00000030869	Ndufab1	8.44245e-73
		Lap3				OK	2.87451e-74	18.1941	0.281307	ENSMUSG00000021024	Psma6	8.97436e-73
		Ndufb10				OK	4.47974e-74	18.1698	0.28109	ENSMUSG00000025289	Prdx4	1.39542e-72
		Scamp2				OK	5.33766e-74	18.1601	0.280951	ENSMUSG00000037601	Nme1	1.6589e-72
		Emp3				OK	5.89958e-74	18.1546	0.279774	ENSMUSG00000033880	Lgals3bp	1.8294e-72
		Gpr34				OK	6.58156e-74	18.1486	0.280428	ENSMUSG00000029918	Mrps33	2.03628e-72
		Ppp1ca				OK	1.56394e-73	18.101	0.279743	ENSMUSG00000023020	Cox14	4.82784e-72
		Limd2				OK	2.93953e-73	18.0662	0.279605	ENSMUSG00000056629	Fkbp2	9.05387e-72
		Creg1				OK	3.36957e-73	18.0587	0.278669	ENSMUSG00000003814	Calr	1.03552e-71
		Cd53				OK	4.86867e-73	18.0384	0.279094	ENSMUSG00000040229	Gpr34	1.49288e-71
		Snrpd2				OK	4.94328e-73	18.0375	0.279023	ENSMUSG00000062397	Zfp706	1.51238e-71
		Rps19				OK	9.45708e-73	18.0016	0.278394	ENSMUSG00000062169	Cnih4	2.88693e-71
		Ghitm				OK	1.32666e-72	17.9829	0.277451	ENSMUSG00000024610	Cd74	4.04087e-71
		Ostc				OK	1.94244e-72	17.9617	0.277945	ENSMUSG00000049086	Bmyc	5.90337e-71
		Ssr2				OK	2.36301e-72	17.9509	0.277676	ENSMUSG00000036353	P2ry12	7.16571e-71
		Rpl21				OK	2.39776e-72	17.95	0.277771	ENSMUSG00000040699	Limd2	7.25508e-71
		Selenow				OK	2.57463e-72	17.9461	0.276327	ENSMUSG00000029177	Cenpa	7.77312e-71
		Cox6a1				OK	2.66514e-72	17.9442	0.27754	ENSMUSG00000020571	Pdia6	8.02874e-71
		Tspo				OK	3.85912e-72	17.9236	0.277379	ENSMUSG00000000594	Gm2a	1.16002e-70
		Rpl37				OK	4.86551e-72	17.9107	0.277111	ENSMUSG00000035692	Isg15	1.45933e-70
		Ndufa7				OK	5.71016e-72	17.9018	0.276452	ENSMUSG00000059278	Naa38	1.70894e-70
		Tbca				OK	2.22474e-71	17.8259	0.275097	ENSMUSG00000017760	Ctsa	6.64374e-70
		S100a13				OK	3.5754e-71	17.7993	0.275428	ENSMUSG00000009013	Dynll1	1.06541e-69
		Dctpp1				OK	3.61988e-71	17.7986	0.275402	ENSMUSG00000075701	Selenos	1.07633e-69
		Sem1				OK	4.04917e-71	17.7924	0.27514	ENSMUSG00000019158	Tmem160	1.20137e-69
		Selenok				OK	5.78873e-71	17.7723	0.275003	ENSMUSG00000056612	Ppp1r14b	1.71379e-69
		Dpm3				OK	1.14512e-70	17.734	0.272838	ENSMUSG00000027848	Olfml3	3.38291e-69
		Krtcap2				OK	1.33598e-70	17.7254	0.274191	ENSMUSG00000024644	Cndp2	3.93827e-69
		Hebp1				OK	1.53162e-70	17.7177	0.273849	ENSMUSG00000028745	Capzb	4.50533e-69
		Rpl7				OK	1.77939e-70	17.7092	0.273757	ENSMUSG00000026895	Ndufa8	5.22297e-69
		Taf10				OK	3.55669e-70	17.6702	0.27303	ENSMUSG00000053898	Ech1	1.04175e-68
		Rps2				OK	1.00406e-69	17.6116	0.272404	ENSMUSG00000036362	P2ry13	2.93462e-68
		Swi5				OK	1.19458e-69	17.6017	0.272041	ENSMUSG00000078348	Sf3b5	3.48407e-68
		Cd300c2				OK	1.34672e-69	17.5949	0.267451	ENSMUSG00000001517	Foxm1	3.91946e-68
		Uqcrq				OK	1.82212e-69	17.5778	0.27127	ENSMUSG00000042462	Dctpp1	5.29187e-68
		Rpl18a				OK	8.12263e-69	17.4928	0.270315	ENSMUSG00000115801	AC160336.1	2.35402e-67
		Hcar2				OK	1.22501e-68	17.4694	0.270181	ENSMUSG00000020225	Tmbim4	3.54273e-67
		Wdr89				OK	1.60892e-68	17.4539	0.269299	ENSMUSG00000026223	Itm2c	4.64323e-67
		Scand1				OK	2.43851e-68	17.4301	0.269119	ENSMUSG00000071014	Ndufb6	7.02261e-67
		Rpl37a				OK	2.62551e-68	17.4259	0.268184	ENSMUSG00000064341	mt-Nd1	7.54533e-67
		Rpl27a				OK	3.99957e-68	17.4018	0.269042	ENSMUSG00000026656	Fcgr2b	1.14702e-66
		Cox17				OK	4.33411e-68	17.3972	0.268973	ENSMUSG00000091896	Ube2d2a	1.24037e-66
		Mtfr1l				OK	5.07832e-68	17.3881	0.268858	ENSMUSG00000089847	Timm10b	1.45033e-66
		Bst2				OK	5.13959e-68	17.3874	0.268036	ENSMUSG00000045690	Wdr89	1.46478e-66
		Rpl9				OK	6.4435e-68	17.3744	0.26843	ENSMUSG00000021606	Ndufs6	1.83259e-66
		Emc6				OK	6.96232e-68	17.37	0.268633	ENSMUSG00000079426	Arpc4	1.97606e-66
		Dynlrb1				OK	9.19702e-68	17.354	0.267935	ENSMUSG00000024856	Cdk2ap2	2.60494e-66
		Rps8				OK	1.08889e-67	17.3443	0.268128	ENSMUSG00000071655	Ubxn1	3.0778e-66
		Bola2				OK	1.8499e-67	17.3138	0.26754	ENSMUSG00000020224	Llph	5.21809e-66
		Bri3				OK	4.04435e-67	17.2687	0.266722	ENSMUSG00000025144	Cenpx	1.13847e-65
		Arf1				OK	1.40386e-66	17.1968	0.265506	ENSMUSG00000006304	Arpc2	3.94372e-65
		Syngr2				OK	1.96886e-66	17.1772	0.265163	ENSMUSG00000094777	Hist1h2ap	5.51964e-65
		Rpl29				OK	2.65455e-66	17.1598	0.265354	ENSMUSG00000046229	Scand1	7.42679e-65
		Bmyc				OK	4.86018e-66	17.1246	0.264808	ENSMUSG00000001783	Rtcb	1.357e-64
		C5ar1				OK	6.19344e-66	17.1105	0.264634	ENSMUSG00000042682	Selenok	1.72575e-64
		Rps23				OK	7.47754e-66	17.0996	0.263823	ENSMUSG00000087260	Lamtor5	2.07933e-64
		Rpl36al				OK	1.5647e-65	17.0565	0.263663	ENSMUSG00000024679	Ms4a6d	4.34227e-64
		2410015M20Rik				OK	2.01359e-65	17.0417	0.263151	ENSMUSG00000015013	Trappc2l	5.57675e-64
		Tmsb4x				OK	6.86335e-65	16.9699	0.262404	ENSMUSG00000022769	Sdf2l1	1.89702e-63
		Lamtor4				OK	1.27412e-64	16.9335	0.26185	ENSMUSG00000027566	Psma7	3.51458e-63
		Minos1				OK	1.83189e-64	16.9121	0.261086	ENSMUSG00000022671	Mzt2	5.04303e-63
		Rps27rt				OK	2.65015e-64	16.8903	0.261136	ENSMUSG00000045502	Hcar2	7.28101e-63
		Ftl1				OK	3.83855e-64	16.8685	0.26053	ENSMUSG00000072115	Ang	1.0525e-62
		Vamp8				OK	6.92729e-64	16.8335	0.260259	ENSMUSG00000001847	Rac1	1.89562e-62
		Atp5k				OK	9.5919e-64	16.8143	0.259762	ENSMUSG00000047459	Dynlrb1	2.61956e-62
		Commd3				OK	1.34575e-63	16.7942	0.25963	ENSMUSG00000031633	Slc25a4	3.66798e-62
		Commd1				OK	1.39271e-63	16.7922	0.259628	ENSMUSG00000029103	Lrpap1	3.78846e-62
		Pcbp1				OK	1.44661e-63	16.7899	0.259521	ENSMUSG00000071644	Eef1g	3.92729e-62
		Rps10				OK	1.51787e-63	16.787	0.259072	ENSMUSG00000039016	Timm8b	4.11263e-62
		Tmco1				OK	1.85916e-63	16.775	0.258821	ENSMUSG00000030879	Mrpl17	5.02743e-62
		Rap1b				OK	2.28756e-63	16.7627	0.258792	ENSMUSG00000031556	Tm2d2	6.17371e-62
		Sec61b				OK	6.89834e-63	16.6969	0.258079	ENSMUSG00000024091	Vapa	1.85809e-61
		Eif3k				OK	1.46284e-62	16.652	0.257287	ENSMUSG00000037772	Mrpl23	3.93249e-61
		Ech1				OK	1.57505e-62	16.6476	0.257314	ENSMUSG00000079419	Ms4a6c	4.22586e-61
		Mrps21				OK	2.00576e-62	16.6331	0.256955	ENSMUSG00000079111	Kdelr2	5.37098e-61
		Atpif1				OK	2.28897e-62	16.6252	0.256847	ENSMUSG00000020153	Ndufs7	6.11742e-61
		Set				OK	2.43978e-62	16.6214	0.25524	ENSMUSG00000062825	Actg1	6.50781e-61
		Mrfap1				OK	5.48658e-62	16.5727	0.256022	ENSMUSG00000105361	AY036118	1.46064e-60
		Kxd1				OK	3.60837e-61	16.4591	0.254411	ENSMUSG00000038965	Ube2l3	9.58766e-60
		Eef1d				OK	4.39115e-61	16.4472	0.253764	ENSMUSG00000015947	Fcgr1	1.1645e-59
		Elob				OK	1.08439e-60	16.3924	0.252594	ENSMUSG00000027712	Anxa5	2.87018e-59
		Emc7				OK	1.73496e-60	16.3638	0.25119	ENSMUSG00000019505	Ubb	4.58329e-59
		Cfl1				OK	1.95647e-60	16.3564	0.252612	ENSMUSG00000057406	Nsd2	5.15854e-59
		Ppp1r14b				OK	2.76099e-60	16.3355	0.252363	ENSMUSG00000023367	Tmem176a	7.26586e-59
		Fkbp2				OK	4.53006e-60	16.3052	0.25185	ENSMUSG00000008036	Ap2s1	1.18985e-58
		Npm1				OK	5.01622e-60	16.299	0.251141	ENSMUSG00000017707	Serinc3	1.31504e-58
		Snrpg				OK	5.05775e-60	16.2985	0.251841	ENSMUSG00000009549	Srp14	1.3234e-58
		Rpl38				OK	6.07752e-60	16.2873	0.248036	ENSMUSG00000025758	Plk4	1.5872e-58
		Gapdh				OK	6.29272e-60	16.2851	0.251594	ENSMUSG00000019362	D8Ertd738e	1.64029e-58
		Rpl32				OK	8.21721e-60	16.2688	0.251321	ENSMUSG00000046516	Cox17	2.13787e-58
		Rpl36				OK	9.45332e-60	16.2602	0.251315	ENSMUSG00000027706	Sec62	2.45483e-58
		Mrps14				OK	2.21807e-59	16.2079	0.249637	ENSMUSG00000061474	Mrps36	5.74899e-58
		Rpl10-ps3				OK	3.76853e-59	16.1753	0.24996	ENSMUSG00000020738	Sumo2	9.7492e-58
		Rpl23a				OK	4.69221e-59	16.1618	0.249726	ENSMUSG00000019579	Mydgf	1.21159e-57
		Rpl5				OK	5.03981e-59	16.1574	0.249653	ENSMUSG00000004266	Ptpn6	1.29891e-57
		Rpl30				OK	6.89622e-59	16.138	0.249322	ENSMUSG00000024854	Pold4	1.77403e-57
		Fcer1g				OK	1.64266e-58	16.0843	0.248284	ENSMUSG00000030417	Pdcd5	4.21781e-57
		Rpl18				OK	2.08441e-58	16.0696	0.246871	ENSMUSG00000015656	Hspa8	5.34208e-57
		Fcgr4				OK	3.3207e-58	16.0407	0.247432	ENSMUSG00000078784	1810022K09Rik	8.49468e-57
		Naa38				OK	5.54118e-58	16.0089	0.247352	ENSMUSG00000024725	Ostf1	1.41485e-56
		Rpl11				OK	5.86061e-58	16.0054	0.247166	ENSMUSG00000018446	C1qbp	1.49364e-56
		Wdr83os				OK	7.28712e-58	15.9918	0.246931	ENSMUSG00000115987	Vps28	1.85376e-56
		Fcgr3				OK	7.69473e-58	15.9884	0.246869	ENSMUSG00000040048	Ndufb10	1.95384e-56
		Uqcr10				OK	1.79929e-57	15.9354	0.245664	ENSMUSG00000024150	Mcfd2	4.56032e-56
		Ndufs8				OK	1.91275e-57	15.9316	0.245427	ENSMUSG00000096145	Vkorc1	4.83894e-56
		Gm10073				OK	2.7673e-57	15.9085	0.245755	ENSMUSG00000030842	Lamtor1	6.98795e-56
		H2afj				OK	2.9566e-57	15.9043	0.245708	ENSMUSG00000055302	Mrfap1	7.45227e-56
		Rpl3				OK	3.41126e-57	15.8954	0.245445	ENSMUSG00000025724	Sec11a	8.58251e-56
		Alox5ap				OK	3.42093e-57	15.8952	0.245572	ENSMUSG00000001794	Capns1	8.59111e-56
		Tpt1				OK	6.34371e-57	15.8564	0.242526	ENSMUSG00000038252	Ncapd2	1.59021e-55
		Gm10076				OK	9.90144e-57	15.8285	0.244529	ENSMUSG00000038650	Rnh1	2.47752e-55
		H2-Eb1				OK	1.1896e-56	15.8169	0.244048	ENSMUSG00000006095	Tbcb	2.97119e-55
		Rpl35a				OK	2.03089e-56	15.7832	0.24383	ENSMUSG00000034868	Myl12b	5.06322e-55
		Cd302				OK	2.11028e-56	15.7808	0.243807	ENSMUSG00000001123	Lgals9	5.25161e-55
		Nsa2				OK	2.36066e-56	15.7737	0.243446	ENSMUSG00000029462	Vps29	5.86409e-55
		Gmfg				OK	2.52523e-56	15.7694	0.243124	ENSMUSG00000017188	Coa3	6.26157e-55
		B2m				OK	4.78673e-56	15.729	0.242697	ENSMUSG00000035048	Anapc13	1.18478e-54
		Rpl26				OK	6.0126e-56	15.7145	0.242125	ENSMUSG00000020736	Nt5c	1.48552e-54
		Naca				OK	7.60983e-56	15.6996	0.242535	ENSMUSG00000028416	Bag1	1.87677e-54
		Mrps36				OK	1.92591e-55	15.6406	0.241466	ENSMUSG00000023004	Tuba1b	4.74126e-54
		Rps7				OK	1.31172e-54	15.5179	0.23898	ENSMUSG00000095041	AC149090.1	3.22345e-53
		Cox5b				OK	1.4043e-54	15.5136	0.239441	ENSMUSG00000037894	H2afz	3.4448e-53
		Rps17				OK	1.43134e-54	15.5123	0.23922	ENSMUSG00000047260	Emc6	3.50487e-53
		Slc25a3				OK	1.51253e-54	15.5088	0.23614	ENSMUSG00000038943	Prc1	3.69709e-53
		Rps12				OK	1.53485e-54	15.5079	0.239519	ENSMUSG00000054766	Set	3.74497e-53
		Rpl34				OK	4.32233e-54	15.4412	0.238423	ENSMUSG00000033467	Crlf2	1.05276e-52
		Cnih4				OK	6.21168e-54	15.4178	0.238068	ENSMUSG00000050608	Minos1	1.51026e-52
		Rpl17				OK	1.10223e-53	15.3807	0.237394	ENSMUSG00000005510	Ndufs3	2.67514e-52
		Zfp706				OK	1.77034e-53	15.35	0.2364	ENSMUSG00000006412	Pfdn2	4.28911e-52
		Rpl7a				OK	4.58956e-53	15.2881	0.236047	ENSMUSG00000022403	St13	1.10998e-51
		Atp5g2				OK	5.57896e-53	15.2754	0.235597	ENSMUSG00000029304	Spp1	1.34689e-51
		Cebpzos				OK	3.03181e-52	15.1646	0.234158	ENSMUSG00000041355	Ssr2	7.30667e-51
		Actg1				OK	3.38606e-52	15.1574	0.233959	ENSMUSG00000011752	Pgam1	8.1461e-51
		Ufc1				OK	3.52855e-52	15.1547	0.233878	ENSMUSG00000029343	Crybb1	8.47406e-51
		Rpl35				OK	3.62863e-52	15.1528	0.233834	ENSMUSG00000022014	Epsti1	8.6992e-51
		Nol7				OK	4.75471e-52	15.1351	0.233446	ENSMUSG00000024387	Csnk2b	1.1379e-50
		Ldha				OK	7.59733e-52	15.1042	0.233145	ENSMUSG00000017781	Pitpna	1.81504e-50
		Gpr84				OK	9.36199e-52	15.0904	0.232846	ENSMUSG00000090000	Ier3ip1	2.23274e-50
		Rpl27				OK	1.16101e-51	15.0762	0.229596	ENSMUSG00000042029	Ncapg2	2.76408e-50
		Rps15				OK	1.26011e-51	15.0708	0.232605	ENSMUSG00000018770	Atp5g3	2.99483e-50
		Eno1				OK	2.20513e-51	15.0338	0.231493	ENSMUSG00000023010	Tmbim6	5.23176e-50
		Chchd1				OK	2.81018e-51	15.0177	0.231568	ENSMUSG00000078453	Abracl	6.65577e-50
		Gpx1				OK	3.30868e-51	15.0069	0.230832	ENSMUSG00000025499	Hras	7.82294e-50
		Uqcrh				OK	8.4476e-51	14.9446	0.230627	ENSMUSG00000019179	Mdh2	1.99389e-49
		Selenop				OK	8.99754e-51	14.9404	0.230518	ENSMUSG00000052681	Rap1b	2.12006e-49
		Aurkaip1				OK	9.33652e-51	14.9379	0.229458	ENSMUSG00000034880	Mrpl34	2.19616e-49
		Cryba4				OK	1.16699e-50	14.923	0.230334	ENSMUSG00000028964	Park7	2.74033e-49
		Rplp0				OK	1.63007e-50	14.9007	0.230015	ENSMUSG00000020440	Arf5	3.82122e-49
		Rps28				OK	1.67294e-50	14.899	0.229668	ENSMUSG00000028832	Stmn1	3.91501e-49
		Romo1				OK	1.81056e-50	14.8937	0.229485	ENSMUSG00000006315	Tmem147	4.22987e-49
		Cst7				OK	2.11775e-50	14.8832	0.229579	ENSMUSG00000068739	Sars	4.93915e-49
		Gm11808				OK	2.45593e-50	14.8733	0.22904	ENSMUSG00000042312	S100a13	5.71817e-49
		Ddrgk1				OK	3.92601e-50	14.8419	0.228908	ENSMUSG00000032381	Fam96a	9.12549e-49
		Gng5				OK	4.44895e-50	14.8335	0.228662	ENSMUSG00000013160	Atp6v0d1	1.03235e-48
		Sars				OK	4.48393e-50	14.833	0.228277	ENSMUSG00000029198	Grpel1	1.03871e-48
		Psma5				OK	5.12414e-50	14.824	0.227601	ENSMUSG00000030795	Fus	1.18502e-48
		Lyz2				OK	1.09855e-49	14.7727	0.227741	ENSMUSG00000025393	Atp5b	2.53627e-48
		Psmb3				OK	1.10361e-49	14.7724	0.227514	ENSMUSG00000001056	Nhp2	2.54367e-48
		Tmem256				OK	1.1306e-49	14.7708	0.227033	ENSMUSG00000034353	Ramp1	2.60152e-48
		Chchd2				OK	1.14888e-49	14.7697	0.227134	ENSMUSG00000051355	Commd1	2.63916e-48
		Ndufb6				OK	1.74722e-49	14.7414	0.227118	ENSMUSG00000004667	Polr2e	4.00693e-48
		Rpl23				OK	1.92845e-49	14.7347	0.227372	ENSMUSG00000007739	Cct4	4.41519e-48
		Usmg5				OK	1.94446e-49	14.7342	0.226707	ENSMUSG00000038412	Higd1a	4.44444e-48
		Eef1g				OK	2.16324e-49	14.727	0.226918	ENSMUSG00000018677	Slc25a39	4.93627e-48
		Ubxn1				OK	2.74434e-49	14.7109	0.226688	ENSMUSG00000026021	Sumo1	6.25191e-48
		Ppia				OK	3.52823e-49	14.6939	0.226534	ENSMUSG00000035478	Mbd3	8.02439e-48
		Ang				OK	4.2462e-49	14.6813	0.225535	ENSMUSG00000030560	Ctsc	9.64133e-48
		Tuba1a				OK	4.36903e-49	14.6794	0.226528	ENSMUSG00000023106	Denr	9.90385e-48
		H2-D1				OK	6.09815e-49	14.6568	0.225907	ENSMUSG00000019961	Tmpo	1.38007e-47
		Lst1				OK	6.72463e-49	14.6501	0.22578	ENSMUSG00000061904	Slc25a3	1.51935e-47
		H2-Ab1				OK	7.72575e-49	14.6407	0.22552	ENSMUSG00000006736	Tspan31	1.74267e-47
		2020-03-02				OK	9.9029e-49	14.6238	0.225656	ENSMUSG00000038467	Chmp4b	2.2301e-47
		Cops9				OK	1.23174e-48	14.6089	0.225397	ENSMUSG00000033685	Ucp2	2.76931e-47
		Hspe1				OK	1.85236e-48	14.5811	0.224955	ENSMUSG00000040824	Snrpd2	4.15782e-47
		Rpl31				OK	1.89705e-48	14.5795	0.224525	ENSMUSG00000072235	Tuba1a	4.25119e-47
		Rhog				OK	1.9382e-48	14.578	0.224501	ENSMUSG00000004610	Etfb	4.33632e-47
		Ggh				OK	2.08662e-48	14.573	0.22415	ENSMUSG00000078193	Gm2000	4.66081e-47
		Rpl13a				OK	2.38969e-48	14.5637	0.224619	ENSMUSG00000073481	2020-03-02	5.32909e-47
		Serf2				OK	3.27005e-48	14.5423	0.224118	ENSMUSG00000016541	Atxn10	7.2805e-47
		AW112010				OK	5.4722e-48	14.507	0.216245	ENSMUSG00000027306	Nusap1	1.21637e-46
		Ly6a				OK	6.02266e-48	14.5004	0.223715	ENSMUSG00000019173	Rab5c	1.33656e-46
		Selenot				OK	1.57044e-47	14.4345	0.222192	ENSMUSG00000033020	Polr2f	3.47953e-46
		Selenos				OK	2.0272e-47	14.4168	0.222404	ENSMUSG00000036427	Gpi1	4.48433e-46
		Gpx4				OK	2.36842e-47	14.4061	0.222212	ENSMUSG00000068290	Ddrgk1	5.2307e-46
		Gm2000				OK	2.56883e-47	14.4005	0.221934	ENSMUSG00000022427	Tomm22	5.6642e-46
		Sf3b5				OK	3.34964e-47	14.3821	0.221398	ENSMUSG00000030707	Coro1a	7.37405e-46
		Abracl				OK	4.14542e-47	14.3674	0.221488	ENSMUSG00000032554	Trf	9.11131e-46
		1810022K09Rik				OK	5.57831e-47	14.3468	0.220302	ENSMUSG00000032359	Ctsh	1.22411e-45
		Eif5a				OK	5.72737e-47	14.345	0.221304	ENSMUSG00000079547	H2-DMb1	1.25482e-45
		Sec61g				OK	6.11071e-47	14.3405	0.221166	ENSMUSG00000005732	Ranbp1	1.33667e-45
		Ifi27l2a				OK	1.36483e-46	14.2846	0.220173	ENSMUSG00000030884	Uqcrc2	2.98072e-45
		Kdelr2				OK	2.13609e-46	14.2534	0.219851	ENSMUSG00000021486	Prelid1	4.65769e-45
		Psme2				OK	3.34913e-46	14.2219	0.218957	ENSMUSG00000020386	Sar1b	7.29113e-45
		Ms4a6c				OK	3.90501e-46	14.2112	0.218869	ENSMUSG00000006699	Cdc42	8.48784e-45
		Arpc4				OK	4.47166e-46	14.2017	0.214444	ENSMUSG00000022021	Diaph3	9.70413e-45
		Rpl36a				OK	4.59508e-46	14.1998	0.218613	ENSMUSG00000028447	Dctn3	9.95624e-45
		Tmsb10				OK	4.87282e-46	14.1957	0.218762	ENSMUSG00000059734	Ndufs8	1.05414e-44
		H2-DMb1				OK	5.73989e-46	14.1842	0.217906	ENSMUSG00000046671	Mtfr1l	1.23976e-44
		Rpl39				OK	7.72614e-46	14.1633	0.218318	ENSMUSG00000040188	Scamp2	1.66615e-44
		Ubl5				OK	8.53316e-46	14.1563	0.212778	ENSMUSG00000072082	Ccnf	1.8373e-44
		Lamtor5				OK	1.12865e-45	14.1367	0.217918	ENSMUSG00000091649	Phf11b	2.42633e-44
		Timm10b				OK	2.2928e-45	14.0867	0.216774	ENSMUSG00000055553	Kxd1	4.92128e-44
		Bcl2a1b				OK	2.60632e-45	14.0776	0.217122	ENSMUSG00000007656	Arpp19	5.58549e-44
		Ier3ip1				OK	2.68719e-45	14.0755	0.216979	ENSMUSG00000020803	Txndc17	5.74983e-44
		Uba52				OK	3.93861e-45	14.0484	0.213524	ENSMUSG00000048327	Ckap2l	8.41441e-44
		Snrpe				OK	4.69807e-45	14.0359	0.216286	ENSMUSG00000102037	Bcl2a1a	1.00213e-43
		Rps27				OK	8.13169e-45	13.997	0.215742	ENSMUSG00000040212	Emp3	1.73186e-43
		Myl6				OK	1.5971e-44	13.9489	0.214326	ENSMUSG00000037710	Cisd1	3.39619e-43
		Rps13				OK	1.8586e-44	13.9381	0.214927	ENSMUSG00000028333	Anp32b	3.94615e-43
		Tma7				OK	2.36894e-44	13.9208	0.214438	ENSMUSG00000031848	Lsm4	5.02193e-43
		Phf11b				OK	2.42038e-44	13.9192	0.214081	ENSMUSG00000064360	mt-Nd3	5.12307e-43
		Ube2d2a				OK	2.85389e-44	13.9075	0.214426	ENSMUSG00000008475	Arpc5	6.03137e-43
		Rpl41				OK	3.30872e-44	13.8969	0.213553	ENSMUSG00000021607	Mrpl36	6.98187e-43
		Tomm20				OK	3.40188e-44	13.8949	0.213723	ENSMUSG00000002010	Idh3g	7.16743e-43
		Rnaset2a				OK	6.58457e-44	13.8475	0.212828	ENSMUSG00000039163	Cmc1	1.38518e-42
		Vkorc1				OK	6.74498e-44	13.8458	0.213329	ENSMUSG00000060032	H2afj	1.41676e-42
		Psmb9				OK	8.03938e-44	13.8332	0.213282	ENSMUSG00000063234	Gpr84	1.68606e-42
		Rpl24				OK	8.85074e-44	13.8262	0.213191	ENSMUSG00000025647	Shisa5	1.85339e-42
		Bcl2a1a				OK	9.08499e-44	13.8244	0.213086	ENSMUSG00000049130	C5ar1	1.89955e-42
		Mrpl33				OK	1.05711e-43	13.8135	0.212984	ENSMUSG00000030894	Tpp1	2.20693e-42
		Pnp				OK	1.06419e-43	13.813	0.212935	ENSMUSG00000020737	Jpt1	2.21832e-42
		Vps28				OK	1.15089e-43	13.8073	0.212725	ENSMUSG00000025651	Uqcrc1	2.39542e-42
						OK	1.4863e-43	13.7889	0.212356	ENSMUSG00000034786	Gpsm3	3.08886e-42
						OK	1.58295e-43	13.7844	0.212088	ENSMUSG00000062963	Ufc1	3.28473e-42
						OK	2.01638e-43	13.7669	0.211781	ENSMUSG00000028907	Utp11	4.17783e-42
						OK	2.39123e-43	13.7546	0.21205	ENSMUSG00000051695	Pcbp1	4.94703e-42
						OK	2.46691e-43	13.7523	0.21159	ENSMUSG00000058443	Rpl10-ps3	5.09592e-42
						OK	2.75663e-43	13.7443	0.210047	ENSMUSG00000028581	Laptm5	5.68586e-42
						OK	4.29718e-43	13.7121	0.211101	ENSMUSG00000002416	Ndufb2	8.85013e-42
						OK	7.3349e-43	13.6732	0.210549	ENSMUSG00000006589	Aprt	1.50838e-41
						OK	9.96884e-43	13.6509	0.210056	ENSMUSG00000051154	Commd3	2.04696e-41
						OK	1.27103e-42	13.6332	0.209751	ENSMUSG00000021102	Glrx5	2.606e-41
						OK	1.39592e-42	13.6264	0.209692	ENSMUSG00000066975	Cryba4	2.85779e-41
						OK	1.45503e-42	13.6233	0.209656	ENSMUSG00000024334	H2-Oa	2.97437e-41
						OK	2.17791e-42	13.5938	0.208975	ENSMUSG00000016833	Mrps18c	4.44546e-41
						OK	3.38382e-42	13.5616	0.20873	ENSMUSG00000002458	Rgs19	6.89667e-41
						OK	4.07885e-42	13.5479	0.208557	ENSMUSG00000025410	Dctn2	8.30092e-41
						OK	4.38007e-42	13.5426	0.208186	ENSMUSG00000029616	Erp29	8.90074e-41
						OK	5.47022e-42	13.5263	0.208387	ENSMUSG00000075602	Ly6a	1.10996e-40
						OK	6.23485e-42	13.5167	0.207638	ENSMUSG00000009575	Cbx5	1.26325e-40
						OK	6.32224e-42	13.5156	0.208165	ENSMUSG00000063200	Nol7	1.27907e-40
						OK	7.0341e-42	13.5078	0.206574	ENSMUSG00000025374	Nabp2	1.42099e-40
						OK	9.45495e-42	13.486	0.207463	ENSMUSG00000029993	Nfu1	1.90723e-40
						OK	1.23098e-41	13.4665	0.207318	ENSMUSG00000022024	Sugt1	2.47947e-40
						OK	1.35878e-41	13.4592	0.207416	ENSMUSG00000000346	Dazap2	2.73287e-40
						OK	1.82102e-41	13.4376	0.206341	ENSMUSG00000026500	Cox20	3.65721e-40
						OK	2.32245e-41	13.4196	0.205224	ENSMUSG00000024660	Incenp	4.65744e-40
						OK	2.36937e-41	13.4181	0.203993	ENSMUSG00000007891	Ctsd	4.7446e-40
						OK	3.36502e-41	13.392	0.20624	ENSMUSG00000041028	Ghitm	6.72857e-40
						OK	5.15437e-41	13.3603	0.205866	ENSMUSG00000018326	Ywhab	1.02915e-39
						OK	5.90483e-41	13.3502	0.205508	ENSMUSG00000036632	Alg5	1.17728e-39
						OK	5.96514e-41	13.3495	0.205513	ENSMUSG00000035202	Lars2	1.18758e-39
						OK	6.24182e-41	13.3461	0.205223	ENSMUSG00000024844	Banf1	1.24087e-39
						OK	6.58689e-41	13.3421	0.204525	ENSMUSG00000024959	Bad	1.30757e-39
						OK	6.65114e-41	13.3414	0.205229	ENSMUSG00000031879	Fam96b	1.31842e-39
						OK	7.89608e-41	13.3286	0.205346	ENSMUSG00000003873	Bax	1.56295e-39
						OK	1.11625e-40	13.3027	0.204876	ENSMUSG00000026547	Tagln2	2.20633e-39
						OK	1.74572e-40	13.2692	0.202709	ENSMUSG00000020857	Nme2	3.44554e-39
						OK	1.75133e-40	13.269	0.204412	ENSMUSG00000030654	Arl6ip1	3.45164e-39
						OK	1.81863e-40	13.2662	0.204398	ENSMUSG00000004771	Rab11a	3.57915e-39
						OK	1.85632e-40	13.2646	0.204151	ENSMUSG00000020377	Ltc4s	3.64812e-39
						OK	2.02899e-40	13.258	0.203932	ENSMUSG00000003062	Stard3nl	3.98174e-39
						OK	2.119e-40	13.2547	0.204236	ENSMUSG00000001418	Glmp	4.15245e-39
						OK	3.53194e-40	13.2163	0.203408	ENSMUSG00000058267	Mrps14	6.91144e-39
						OK	4.77733e-40	13.1936	0.201192	ENSMUSG00000045328	Cenpe	9.33517e-39
						OK	5.47396e-40	13.1833	0.20277	ENSMUSG00000031304	Il2rg	1.06812e-38
						OK	8.69171e-40	13.1484	0.202304	ENSMUSG00000000171	Sdhd	1.69359e-38
						OK	1.4264e-39	13.1109	0.201657	ENSMUSG00000063787	Chchd1	2.77541e-38
						OK	2.45595e-39	13.0696	0.201121	ENSMUSG00000013593	Ndufs2	4.77191e-38
						OK	2.67389e-39	13.0631	0.200027	ENSMUSG00000022940	Pigp	5.18802e-38
						OK	2.8942e-39	13.0571	0.20104	ENSMUSG00000038812	Trmt112	5.60757e-38
						OK	2.91976e-39	13.0564	0.201139	ENSMUSG00000016494	Cd34	5.64911e-38
						OK	3.0345e-39	13.0535	0.200934	ENSMUSG00000020671	Rab10	5.86286e-38
						OK	3.07479e-39	13.0525	0.201044	ENSMUSG00000022965	Ifngr2	5.93236e-38
						OK	4.85488e-39	13.0177	0.200498	ENSMUSG00000022234	Cct5	9.34055e-38
						OK	4.92884e-39	13.0165	0.200202	ENSMUSG00000029759	Pon3	9.46958e-38
						OK	5.35688e-39	13.0101	0.200099	ENSMUSG00000028070	Naxe	1.02776e-37

## Sheet: C - DAM3a>DAM2
Gene modules associated with DAM3a > DAM2 trajectory						Moran's test results for genes passing q<0.05 and Morans I >0.2
Module 1						status	p_value	morans_test_statistic	morans_I	id	gene_short_name	q_value
Apoe						OK	1.25947e-80	18.9795	0.455661	ENSMUSG00000021939	Ctsb	1.79046e-76
Psap						OK	5.37102e-76	18.4109	0.442058	ENSMUSG00000031447	Lamp1	3.81772e-72
Man2b1						OK	2.59793e-64	16.8915	0.403321	ENSMUSG00000007891	Ctsd	1.23107e-60
Ctsd						OK	2.30527e-50	14.8776	0.354691	ENSMUSG00000021477	Ctsl	8.19293e-47
Rpl10						OK	3.11259e-48	14.5456	0.344406	ENSMUSG00000002985	Apoe	8.84971e-45
Kif11						OK	7.26499e-46	14.1676	0.338051	ENSMUSG00000069516	Lyz2	1.72132e-42
Ctsz						OK	2.64146e-42	13.5797	0.323123	ENSMUSG00000022108	Itm2b	5.36443e-39
Rpl19						OK	2.66198e-39	13.0635	0.309208	ENSMUSG00000036887	C1qa	4.73034e-36
Timp2						OK	4.48563e-39	13.0237	0.310118	ENSMUSG00000004207	Psap	7.08531e-36
Ctsa						OK	1.1711e-38	12.9502	0.307307	ENSMUSG00000017760	Ctsa	1.66483e-35
Top2a						OK	2.67807e-37	12.7077	0.301036	ENSMUSG00000054717	Hmgb2	3.46104e-34
Ctsl						OK	2.31219e-36	12.538	0.29897	ENSMUSG00000020914	Top2a	2.73918e-33
Ctsb						OK	2.25699e-32	11.7878	0.280418	ENSMUSG00000090137	Uba52	2.46811e-29
Itm2b						OK	2.9054e-32	11.7665	0.278208	ENSMUSG00000023992	Trem2	2.95022e-29
Trem2						OK	1.7519e-31	11.6139	0.275264	ENSMUSG00000016256	Ctsz	1.66033e-28
Rps24						OK	2.33145e-31	11.5894	0.27511	ENSMUSG00000090733	Rps27	2.07149e-28
Cd63						OK	3.3336e-31	11.5588	0.274567	ENSMUSG00000061477	Rps7	2.78767e-28
P2rx4						OK	6.0278e-31	11.5078	0.272467	ENSMUSG00000061232	H2-K1	4.76062e-28
Cd9						OK	9.18968e-31	11.4713	0.272188	ENSMUSG00000073411	H2-D1	6.87581e-28
Rad51ap1						OK	9.88736e-30	11.2639	0.266015	ENSMUSG00000017466	Timp2	7.02793e-27
Rpl28						OK	1.38135e-29	11.2344	0.262654	ENSMUSG00000044811	Cd300c2	9.35107e-27
Tyrobp						OK	5.1527e-29	11.1176	0.261383	ENSMUSG00000030579	Tyrobp	3.32958e-26
Rps3						OK	1.69654e-28	11.0107	0.260184	ENSMUSG00000030346	Rad51ap1	1.04861e-25
Lamp1						OK	3.53991e-28	10.9443	0.258696	ENSMUSG00000050708	Ftl1	2.0968e-25
Ctsh						OK	8.25221e-28	10.8673	0.257754	ENSMUSG00000060126	Tpt1	4.65448e-25
Lgals3bp						OK	8.51269e-28	10.8644	0.251967	ENSMUSG00000036908	Unc93b1	4.65448e-25
Grn						OK	1.69229e-27	10.8015	0.253244	ENSMUSG00000032359	Ctsh	8.9102e-25
Atp13a2						OK	1.82641e-27	10.7945	0.253021	ENSMUSG00000040713	Creg1	9.27296e-25
C1qa						OK	9.72297e-27	10.6398	0.247176	ENSMUSG00000037894	H2afz	4.76627e-24
C1qc						OK	4.50629e-26	10.496	0.248141	ENSMUSG00000005142	Man2b1	2.13538e-23
Unc93b1						OK	2.73765e-25	10.3242	0.244504	ENSMUSG00000030744	Rps3	1.25543e-22
Eef1a1						OK	4.61687e-25	10.274	0.239746	ENSMUSG00000025351	Cd63	2.05105e-22
Rpl10a						OK	5.39494e-24	10.0341	0.237002	ENSMUSG00000041453	Rpl21	2.32408e-21
H2afz						OK	1.09749e-23	9.96381	0.23506	ENSMUSG00000037805	Rpl10a	4.58878e-21
Fau						OK	1.49595e-23	9.93298	0.23378	ENSMUSG00000062647	Rpl7a	6.07613e-21
Ctss						OK	2.29257e-23	9.89033	0.228884	ENSMUSG00000036896	C1qc	9.05311e-21
Prc1						OK	1.78781e-22	9.68258	0.223738	ENSMUSG00000040128	Pnrc1	6.86905e-20
Pnrc1						OK	4.8824e-22	9.57936	0.225886	ENSMUSG00000038274	Fau	1.82653e-19
Pclaf						OK	3.5919e-21	9.37102	0.220874	ENSMUSG00000037742	Eef1a1	1.30929e-18
Creg1						OK	4.12064e-21	9.35651	0.218208	ENSMUSG00000036622	Atp13a2	1.46448e-18
Rpl21						OK	8.1452e-21	9.28421	0.21937	ENSMUSG00000040204	Pclaf	2.8242e-18
Rpl7						OK	9.40009e-21	9.26894	0.218912	ENSMUSG00000062328	Rpl17	3.18171e-18
Cd300c2						OK	9.91267e-21	9.26328	0.217708	ENSMUSG00000063882	Uqcrh	3.27717e-18
Rpl18a						OK	4.96013e-20	9.08982	0.211228	ENSMUSG00000034708	Grn	1.60257e-17
Ftl1						OK	6.87296e-20	9.05429	0.213331	ENSMUSG00000045128	Rpl18a	2.17124e-17
Hmgb2						OK	7.36847e-20	9.04669	0.212982	ENSMUSG00000025290	Rps24	2.27718e-17
Rpl32						OK	7.59744e-20	9.04335	0.212358	ENSMUSG00000062006	Rpl34	2.29798e-17
Tpt1						OK	1.6784e-19	8.95632	0.210601	ENSMUSG00000030432	Rpl28	4.97086e-17
H2-K1						OK	2.01565e-19	8.9361	0.209804	ENSMUSG00000043716	Rpl7	5.84786e-17
Rps7						OK	5.49822e-19	8.82449	0.205958	ENSMUSG00000030342	Cd9	1.56325e-16
Rpl34						OK	8.32043e-19	8.778	0.201552	ENSMUSG00000029470	P2rx4	2.31928e-16
Rpl17						OK	9.45009e-19	8.76367	0.20345	ENSMUSG00000033880	Lgals3bp	2.58351e-16
Rpl7a						OK	1.54446e-18	8.70814	0.204656	ENSMUSG00000017404	Rpl19	4.14265e-16
Uqcrh						OK	1.94698e-18	8.68185	0.20352	ENSMUSG00000038943	Prc1	5.12561e-16
Lyz2						OK	3.31424e-18	8.62115	0.202801	ENSMUSG00000012443	Kif11	8.56641e-16
H2-D1						OK	3.49728e-18	8.61499	0.202309	ENSMUSG00000057841	Rpl32	8.87809e-16
Uba52						OK	3.93067e-18	8.6016	0.202088	ENSMUSG00000008682	Rpl10	9.80324e-16
Rps27						OK	4.04794e-18	8.59822	0.201707	ENSMUSG00000038642	Ctss	9.92165e-16

## Sheet: D - DAM3b>DAM2
Gene modules associated with DAM3b > DAM2 trajectory						Moran's test results for genes passing q<0.05 and Morans I >0.2
Module 1						status	p_value	morans_test_statistic	morans_I	id	gene_short_name	q_value
Rpl13						OK	1.34747e-61	16.5186	0.350282	ENSMUSG00000037805	Rpl10a	9.1143e-58
Apoe						OK	1.31891e-61	16.5199	0.352255	ENSMUSG00000073411	H2-D1	9.1143e-58
Rps11						OK	8.09827e-56	15.6957	0.333487	ENSMUSG00000024661	Fth1	3.65178e-52
Psap						OK	7.85894e-53	15.253	0.320754	ENSMUSG00000018567	Gabarap	2.65789e-49
Man2b1						OK	1.1465e-52	15.2284	0.323776	ENSMUSG00000037474	Dtl	3.10197e-49
Mcm5						OK	5.16418e-52	15.1296	0.322723	ENSMUSG00000017404	Rpl19	1.16435e-48
Asf1b						OK	4.30299e-51	14.9895	0.31843	ENSMUSG00000061232	H2-K1	8.31583e-48
Cyba						OK	3.68547e-49	14.6909	0.312376	ENSMUSG00000016256	Ctsz	6.23212e-46
Ctsd						OK	7.76019e-49	14.6404	0.311484	ENSMUSG00000021939	Ctsb	1.16644e-45
Ctsz						OK	5.52701e-48	14.5063	0.307812	ENSMUSG00000036887	C1qa	7.47694e-45
Brca1						OK	2.93171e-47	14.3914	0.306835	ENSMUSG00000027203	Dut	3.60547e-44
Rpl19						OK	9.20261e-47	14.312	0.302976	ENSMUSG00000031447	Lamp1	1.03744e-43
Ctsa						OK	5.30211e-45	14.0273	0.297714	ENSMUSG00000021477	Ctsl	5.51746e-42
Gabarap						OK	5.15622e-44	13.8651	0.295198	ENSMUSG00000029730	Mcm7	4.98239e-41
Npc2						OK	1.0087e-43	13.8168	0.288411	ENSMUSG00000054717	Hmgb2	9.0971e-41
Ctsl						OK	6.80946e-43	13.6787	0.29142	ENSMUSG00000028312	Smc2	5.7574e-40
Dhfr						OK	1.12899e-42	13.6418	0.290111	ENSMUSG00000057841	Rpl32	8.98411e-40
Ctsb						OK	2.68832e-42	13.5784	0.288264	ENSMUSG00000060636	Rpl35a	2.02042e-39
Itm2b						OK	1.86455e-41	13.4358	0.28493	ENSMUSG00000050708	Ftl1	1.31584e-38
Syngr1						OK	1.94535e-41	13.4327	0.283387	ENSMUSG00000023992	Trem2	1.31584e-38
Rfc4						OK	3.54802e-41	13.3881	0.283883	ENSMUSG00000062006	Rpl34	2.2856e-38
Hcfc1r1						OK	1.06848e-38	12.9573	0.274659	ENSMUSG00000037742	Eef1a1	6.57017e-36
Trem2						OK	2.38553e-38	12.8955	0.272672	ENSMUSG00000061477	Rps7	1.40311e-35
Fth1						OK	2.95568e-38	12.879	0.269449	ENSMUSG00000060036	Rpl3	1.66602e-35
Prdx5						OK	2.55899e-37	12.7113	0.268526	ENSMUSG00000021707	Dhfr	1.38472e-34
Hells						OK	4.28951e-37	12.6708	0.268663	ENSMUSG00000000740	Rpl13	2.23186e-34
Kdm5c						OK	4.83081e-37	12.6615	0.266527	ENSMUSG00000030346	Rad51ap1	2.42042e-34
Cd63						OK	1.12623e-36	12.5949	0.266225	ENSMUSG00000062997	Rpl35	5.44128e-34
Dut						OK	4.21681e-36	12.4903	0.25869	ENSMUSG00000021242	Npc2	1.96707e-33
Gnas						OK	8.54804e-36	12.434	0.260468	ENSMUSG00000060550	H2-Q7	3.8546e-33
Rps20						OK	1.22844e-35	12.4049	0.261978	ENSMUSG00000038274	Fau	5.36073e-33
Smc2						OK	8.46255e-35	12.2494	0.258341	ENSMUSG00000059291	Rpl11	3.57754e-32
Tesk1						OK	1.93903e-34	12.182	0.25734	ENSMUSG00000007891	Ctsd	7.94887e-32
Rpl22						OK	2.57473e-34	12.1588	0.256762	ENSMUSG00000030342	Cd9	1.02444e-31
Rufy3						OK	5.54523e-34	12.096	0.25345	ENSMUSG00000022108	Itm2b	2.14331e-31
Arpc3						OK	6.37426e-34	12.0845	0.255271	ENSMUSG00000030579	Tyrobp	2.3953e-31
Ezh2						OK	1.13227e-33	12.0372	0.251128	ENSMUSG00000069516	Lyz2	4.13981e-31
Mcm7						OK	2.0924e-33	11.9864	0.254719	ENSMUSG00000029291	Rufy3	7.25794e-31
Ptms						OK	2.05458e-33	11.988	0.251075	ENSMUSG00000006519	Cyba	7.25794e-31
Cd9						OK	2.89879e-33	11.9594	0.252399	ENSMUSG00000004207	Psap	9.8037e-31
Rad51ap1						OK	6.92398e-33	11.8869	0.250309	ENSMUSG00000024953	Prdx5	2.28458e-30
Tyrobp						OK	7.75043e-33	11.8775	0.248577	ENSMUSG00000017760	Ctsa	2.49638e-30
Rps3						OK	1.35963e-32	11.8304	0.247574	ENSMUSG00000002985	Apoe	4.27745e-30
Mki67						OK	1.98703e-32	11.7985	0.242323	ENSMUSG00000022415	Syngr1	6.10921e-30
Lamp1						OK	2.40313e-32	11.7825	0.248786	ENSMUSG00000033685	Ucp2	7.22435e-30
Ctsh						OK	7.69104e-32	11.684	0.247096	ENSMUSG00000059070	Rpl18	2.26183e-29
Atp6v0b						OK	2.72417e-31	11.5761	0.244194	ENSMUSG00000034994	Eef2	7.7773e-29
Ucp2						OK	2.75954e-31	11.575	0.244405	ENSMUSG00000032359	Ctsh	7.7773e-29
Eef2						OK	8.51023e-31	11.478	0.240792	ENSMUSG00000025351	Cd63	2.34952e-28
C1qa						OK	9.48563e-31	11.4686	0.241702	ENSMUSG00000090137	Uba52	2.56643e-28
C1qc						OK	1.00126e-30	11.4639	0.241089	ENSMUSG00000090733	Rps27	2.65589e-28
C1qb						OK	4.00336e-30	11.3433	0.238828	ENSMUSG00000030122	Ptms	1.04149e-27
Dtl						OK	6.83874e-30	11.2964	0.238186	ENSMUSG00000036905	C1qb	1.74556e-27
Eef1a1						OK	1.74123e-29	11.214	0.236699	ENSMUSG00000033379	Atp6v0b	4.36211e-27
Rpl10a						OK	2.74067e-29	11.1738	0.236483	ENSMUSG00000031004	Mki67	6.74106e-27
Fau						OK	3.10288e-28	10.9562	0.231526	ENSMUSG00000029687	Ezh2	7.49567e-26
Rpl21						OK	3.84447e-28	10.9368	0.230405	ENSMUSG00000044533	Rps2	9.12421e-26
Rpl7						OK	7.76581e-28	10.8728	0.227134	ENSMUSG00000003429	Rps11	1.81131e-25
Rps2						OK	7.92103e-28	10.871	0.226212	ENSMUSG00000059498	Fcgr3	1.8162e-25
Rpl18a						OK	2.64427e-27	10.7605	0.226709	ENSMUSG00000005142	Man2b1	5.96195e-25
Rpl27a						OK	3.61547e-27	10.7316	0.224445	ENSMUSG00000030744	Rps3	8.01804e-25
Rpl9						OK	3.89064e-27	10.7249	0.227063	ENSMUSG00000005410	Mcm5	8.48912e-25
Ftl1						OK	4.00377e-27	10.7222	0.22553	ENSMUSG00000047215	Rpl9	8.5973e-25
Rps10						OK	4.75765e-27	10.7062	0.223631	ENSMUSG00000027523	Gnas	1.00565e-24
Hmgb2						OK	8.31201e-27	10.6544	0.225083	ENSMUSG00000022881	Rfc4	1.72992e-24
Rpl32						OK	1.29094e-26	10.6134	0.223502	ENSMUSG00000052146	Rps10	2.64603e-24
Rpl36						OK	1.37841e-26	10.6073	0.223691	ENSMUSG00000045128	Rpl18a	2.78316e-24
Rpl18						OK	3.83347e-26	10.5113	0.221735	ENSMUSG00000028234	Rps20	7.62635e-24
Rpl11						OK	9.19161e-26	10.4285	0.220505	ENSMUSG00000025332	Kdm5c	1.80209e-23
Fcgr3						OK	1.16495e-25	10.4059	0.218188	ENSMUSG00000057863	Rpl36	2.25135e-23
Rpl3						OK	2.2774e-25	10.3419	0.202284	ENSMUSG00000029465	Arpc3	4.27899e-23
H2-Q7						OK	2.26876e-25	10.3423	0.216529	ENSMUSG00000060938	Rpl26	4.27899e-23
Rpl35a						OK	9.09735e-25	10.2083	0.215877	ENSMUSG00000028458	Tesk1	1.68588e-22
Rpl26						OK	1.82758e-24	10.1404	0.212904	ENSMUSG00000041453	Rpl21	3.34102e-22
H2-K1						OK	1.92509e-24	10.1353	0.212901	ENSMUSG00000046364	Rpl27a	3.47234e-22
Rps7						OK	4.31078e-24	10.0563	0.211886	ENSMUSG00000025001	Hells	7.6732e-22
Rpl34						OK	6.0725e-24	10.0225	0.209754	ENSMUSG00000036896	C1qc	1.06687e-21
Rpl35						OK	1.01715e-23	9.97136	0.208799	ENSMUSG00000005470	Asf1b	1.76411e-21
Rplp0						OK	5.35956e-23	9.80496	0.204735	ENSMUSG00000043716	Rpl7	9.17774e-21
Lyz2						OK	7.46584e-23	9.77144	0.20524	ENSMUSG00000071415	Rpl23	1.26247e-20
Rpl23						OK	8.59502e-23	9.75716	0.204368	ENSMUSG00000067274	Rplp0	1.43547e-20
H2-D1						OK	9.49839e-23	9.74702	0.201321	ENSMUSG00000017146	Brca1	1.567e-20
Uba52						OK	1.92683e-22	9.67493	0.202774	ENSMUSG00000028936	Rpl22	3.14049e-20
Rps27						OK	2.25505e-22	9.65882	0.202726	ENSMUSG00000023904	Hcfc1r1	3.6317e-20
