# Supplementary material for: p38 MAP Kinase Signaling in Microglia Plays a Sex-Specific Protective Role in CNS Autoimmunity and Regulates Microglial Transcriptional States
Source: Front Immunol. 2021 Oct 11;12:715311. doi: 10.3389/fimmu.2021.715311 (PMC8542909; doi:10.3389/fimmu.2021.715311)
Supplement: Supplementary file 5 [file DataSheet_5.xlsx]

## Sheet: A - Cluster markers
Cluster markers for each cluster vs the rest of the cells. Parameters: only pos LFC, min.percent = 0.1, logfc threshold = 0.25
	p_val	avg_logFC	pct.1	pct.2	p_val_adj	cluster	gene
Cd52	2.85004e-108	1.26682	0.985	0.658	5.70007e-105	DAM1/2	Cd52
Atp5e	7.68387e-96	1.23683	0.965	0.632	1.53677e-92	DAM1/2	Atp5e
Ifi27l2a	8.01693e-89	1.34536	0.927	0.552	1.60339e-85	DAM1/2	Ifi27l2a
Fth1	4.07263e-82	1.05658	0.982	0.704	8.14527e-79	DAM1/2	Fth1
Sec61g	3.04571e-75	1.0333	0.902	0.507	6.09143e-72	DAM1/2	Sec61g
Cops9	1.54552e-71	1.02963	0.866	0.571	3.09103e-68	DAM1/2	Cops9
Ifitm3	6.67739e-70	1.10896	0.846	0.422	1.33548e-66	DAM1/2	Ifitm3
Uqcr11	5.24142e-67	0.960047	0.874	0.56	1.04828e-63	DAM1/2	Uqcr11
Cd63	2.15027e-63	0.939108	0.884	0.536	4.30054e-60	DAM1/2	Cd63
Ndufc1	2.463e-56	0.855999	0.814	0.536	4.926e-53	DAM1/2	Ndufc1
Lgals3bp	4.33918e-56	0.811079	0.935	0.652	8.67835e-53	DAM1/2	Lgals3bp
Cstb	4.57075e-56	1.01732	0.753	0.4	9.14149e-53	DAM1/2	Cstb
Ly6a	1.83597e-54	0.911267	0.718	0.337	3.67195e-51	DAM1/2	Ly6a
Arhgdib	9.30236e-53	0.759033	0.814	0.451	1.86047e-49	DAM1/2	Arhgdib
Fcgr4	6.09785e-52	0.819238	0.72	0.31	1.21957e-48	DAM1/2	Fcgr4
Atp5j	8.08956e-51	0.79978	0.819	0.537	1.61791e-47	DAM1/2	Atp5j
Ftl1	1.14175e-49	0.758789	0.94	0.693	2.2835e-46	DAM1/2	Ftl1
Txn1	2.06569e-49	0.919431	0.776	0.492	4.13137e-46	DAM1/2	Txn1
Ndufa2	1.24031e-48	0.790843	0.821	0.552	2.48061e-45	DAM1/2	Ndufa2
Cox7b	7.11877e-47	0.809693	0.824	0.563	1.42375e-43	DAM1/2	Cox7b
Tmem256	5.2169e-46	0.79385	0.776	0.551	1.04338e-42	DAM1/2	Tmem256
Ndufa4	1.41373e-45	0.708424	0.819	0.545	2.82745e-42	DAM1/2	Ndufa4
Prdx1	2.88011e-45	0.723626	0.783	0.449	5.76022e-42	DAM1/2	Prdx1
Ms4a6c	3.00715e-45	0.647944	0.637	0.24	6.01429e-42	DAM1/2	Ms4a6c
Gbp2	1.71861e-44	0.758763	0.778	0.401	3.43721e-41	DAM1/2	Gbp2
Cd74	2.10619e-44	1.03122	0.809	0.463	4.21239e-41	DAM1/2	Cd74
Tmsb10	1.15743e-43	0.817841	0.793	0.544	2.31487e-40	DAM1/2	Tmsb10
Il2rg	5.76697e-42	0.488084	0.579	0.256	1.15339e-38	DAM1/2	Il2rg
Tmem258	5.73624e-41	0.704117	0.783	0.555	1.14725e-37	DAM1/2	Tmem258
Ndufv3	8.90908e-41	0.701272	0.756	0.531	1.78182e-37	DAM1/2	Ndufv3
H2-Ab1	1.84227e-39	0.931011	0.662	0.274	3.68454e-36	DAM1/2	H2-Ab1
Aldoa	8.24508e-39	0.733353	0.718	0.408	1.64902e-35	DAM1/2	Aldoa
Uqcr10	1.78654e-38	0.713476	0.778	0.503	3.57309e-35	DAM1/2	Uqcr10
Ndufa7	9.57858e-38	0.695057	0.771	0.527	1.91572e-34	DAM1/2	Ndufa7
Rps27l	1.96253e-37	0.814246	0.751	0.534	3.92506e-34	DAM1/2	Rps27l
Bst2	1.27205e-36	0.641704	0.733	0.379	2.54409e-33	DAM1/2	Bst2
Lgals1	1.53004e-36	0.68075	0.597	0.372	3.06009e-33	DAM1/2	Lgals1
Lst1	2.25982e-36	0.576874	0.761	0.483	4.51965e-33	DAM1/2	Lst1
Prdx5	2.26366e-36	0.739493	0.655	0.329	4.52733e-33	DAM1/2	Prdx5
Naaa	2.28939e-34	0.585461	0.705	0.354	4.57878e-31	DAM1/2	Naaa
Cxcl16	7.81646e-34	0.574599	0.625	0.274	1.56329e-30	DAM1/2	Cxcl16
H2-Eb1	1.07894e-33	0.945205	0.607	0.263	2.15789e-30	DAM1/2	H2-Eb1
Fgl2	1.54406e-33	0.661806	0.71	0.413	3.08811e-30	DAM1/2	Fgl2
Arpc5	2.71839e-33	0.597553	0.758	0.512	5.43678e-30	DAM1/2	Arpc5
Ndufb8	8.02535e-33	0.592356	0.582	0.267	1.60507e-29	DAM1/2	Ndufb8
Calm1	9.97684e-33	0.534733	0.801	0.519	1.99537e-29	DAM1/2	Calm1
Cox6a2	1.66563e-32	0.795249	0.645	0.374	3.33125e-29	DAM1/2	Cox6a2
Smim4	2.1605e-31	0.390326	0.602	0.381	4.32101e-28	DAM1/2	Smim4
Taldo1	2.43145e-30	0.521517	0.67	0.373	4.8629e-27	DAM1/2	Taldo1
Rac2	3.39416e-30	0.562748	0.632	0.324	6.78832e-27	DAM1/2	Rac2
Mif	4.78314e-30	0.794123	0.743	0.552	9.56628e-27	DAM1/2	Mif
Cst3	6.18407e-30	0.297647	0.992	0.835	1.23681e-26	DAM1/2	Cst3
Ndufa5	9.15963e-30	0.554745	0.708	0.542	1.83193e-26	DAM1/2	Ndufa5
Tubb5	3.2742e-29	0.358057	0.879	0.613	6.54839e-26	DAM1/2	Tubb5
H2-Aa	3.40135e-29	0.83854	0.627	0.304	6.80269e-26	DAM1/2	H2-Aa
Gatm	4.2283e-29	0.450679	0.766	0.442	8.4566e-26	DAM1/2	Gatm
Fxyd5	6.58583e-29	0.744369	0.61	0.341	1.31717e-25	DAM1/2	Fxyd5
Timp2	1.73601e-28	0.473212	0.778	0.47	3.47202e-25	DAM1/2	Timp2
H2afz	2.33132e-28	0.415918	0.771	0.449	4.66263e-25	DAM1/2	H2afz
Myl6	2.37648e-27	0.55197	0.761	0.56	4.75297e-24	DAM1/2	Myl6
Nampt	2.59294e-27	0.305004	0.615	0.323	5.18588e-24	DAM1/2	Nampt
Hint1	2.86225e-27	0.633293	0.73	0.538	5.72451e-24	DAM1/2	Hint1
Cd36	3.7208e-26	0.604027	0.612	0.348	7.4416e-23	DAM1/2	Cd36
Mt1	1.52185e-25	0.576119	0.741	0.544	3.0437e-22	DAM1/2	Mt1
Atp5g1	2.44036e-25	0.576567	0.685	0.476	4.88072e-22	DAM1/2	Atp5g1
Tuba1b	1.91677e-24	0.26489	0.917	0.715	3.83354e-21	DAM1/2	Tuba1b
Mrpl23	3.97546e-24	0.432996	0.592	0.351	7.95091e-21	DAM1/2	Mrpl23
Anapc13	1.26029e-23	0.523337	0.673	0.498	2.52058e-20	DAM1/2	Anapc13
Isg15	1.23365e-22	0.485443	0.539	0.273	2.46731e-19	DAM1/2	Isg15
Ranbp1	3.85788e-22	0.448554	0.511	0.237	7.71577e-19	DAM1/2	Ranbp1
Crip1	4.19647e-22	0.311557	0.474	0.232	8.39294e-19	DAM1/2	Crip1
Mrpl33	7.61271e-22	0.515357	0.645	0.445	1.52254e-18	DAM1/2	Mrpl33
Selenop	8.23476e-21	0.439233	0.788	0.542	1.64695e-17	DAM1/2	Selenop
Actg1	1.48153e-20	0.396993	0.902	0.72	2.96306e-17	DAM1/2	Actg1
Cst7	3.60015e-20	0.736475	0.547	0.308	7.2003e-17	DAM1/2	Cst7
Fn1	7.87746e-20	0.461083	0.673	0.44	1.57549e-16	DAM1/2	Fn1
Ccl12	1.73748e-19	0.417728	0.821	0.619	3.47497e-16	DAM1/2	Ccl12
Hmgn1	2.12591e-19	0.262467	0.657	0.451	4.25181e-16	DAM1/2	Hmgn1
H3f3a	2.40441e-19	0.354138	0.718	0.438	4.80883e-16	DAM1/2	H3f3a
Psme2	6.52284e-19	0.322124	0.63	0.396	1.30457e-15	DAM1/2	Psme2
Gtf3c6	1.01481e-18	0.251857	0.471	0.257	2.02963e-15	DAM1/2	Gtf3c6
Dbi	1.60589e-17	0.479685	0.589	0.419	3.21177e-14	DAM1/2	Dbi
Ifi211	3.39853e-17	0.317876	0.537	0.336	6.79705e-14	DAM1/2	Ifi211
Tkt	4.34742e-17	0.291113	0.665	0.465	8.69484e-14	DAM1/2	Tkt
Tmem160	5.33575e-17	0.486156	0.552	0.361	1.06715e-13	DAM1/2	Tmem160
Dstn	6.28214e-17	0.431417	0.685	0.497	1.25643e-13	DAM1/2	Dstn
Ccnd2	7.99784e-17	0.296779	0.335	0.14	1.59957e-13	DAM1/2	Ccnd2
Serf1	1.12469e-15	0.293552	0.537	0.411	2.24939e-12	DAM1/2	Serf1
Gyg	1.27506e-15	0.343152	0.463	0.285	2.55012e-12	DAM1/2	Gyg
Srgn	1.33391e-15	0.395792	0.655	0.424	2.66781e-12	DAM1/2	Srgn
Ran	2.28656e-15	0.304652	0.693	0.526	4.57311e-12	DAM1/2	Ran
Cxcl10	2.91366e-15	0.430462	0.481	0.25	5.82732e-12	DAM1/2	Cxcl10
Ifitm1	6.60904e-15	0.311943	0.416	0.174	1.32181e-11	DAM1/2	Ifitm1
Rsad2	1.0457e-14	0.437711	0.383	0.172	2.09139e-11	DAM1/2	Rsad2
Apoe	1.75148e-14	0.330097	0.748	0.549	3.50295e-11	DAM1/2	Apoe
AW112010	2.17187e-14	0.621938	0.559	0.413	4.34374e-11	DAM1/2	AW112010
Aprt	2.92153e-14	0.414191	0.471	0.268	5.84307e-11	DAM1/2	Aprt
Il18bp	5.13956e-14	0.420542	0.38	0.166	1.02791e-10	DAM1/2	Il18bp
Ctnnb1	9.48946e-14	0.351665	0.587	0.411	1.89789e-10	DAM1/2	Ctnnb1
Gngt2	1.34491e-13	0.397838	0.632	0.483	2.68981e-10	DAM1/2	Gngt2
Spp1	5.52632e-13	0.816783	0.471	0.257	1.10526e-09	DAM1/2	Spp1
Selenow	1.31889e-12	0.475031	0.521	0.345	2.63777e-09	DAM1/2	Selenow
Phf11b	1.87566e-12	0.332151	0.489	0.319	3.75133e-09	DAM1/2	Phf11b
Cycs	6.8474e-12	0.442572	0.484	0.302	1.36948e-08	DAM1/2	Cycs
Mrps14	1.75906e-11	0.308543	0.431	0.242	3.51812e-08	DAM1/2	Mrps14
Pgam1	3.69225e-11	0.486277	0.491	0.316	7.38451e-08	DAM1/2	Pgam1
Myl12a	7.88572e-11	0.512164	0.557	0.435	1.57714e-07	DAM1/2	Myl12a
Alox5ap	1.80511e-10	0.358084	0.635	0.52	3.61022e-07	DAM1/2	Alox5ap
Ndufb5	1.81456e-10	0.555061	0.466	0.323	3.62911e-07	DAM1/2	Ndufb5
Vdac3	2.50586e-10	0.345438	0.531	0.387	5.01173e-07	DAM1/2	Vdac3
Mrpl21	9.91568e-10	0.257533	0.307	0.09	1.98314e-06	DAM1/2	Mrpl21
Scimp	1.87019e-09	0.317253	0.413	0.271	3.74037e-06	DAM1/2	Scimp
Pnp	2.19261e-09	0.387069	0.63	0.501	4.38521e-06	DAM1/2	Pnp
Dynll1	3.25271e-09	0.374047	0.559	0.436	6.50541e-06	DAM1/2	Dynll1
Ch25h	3.57079e-09	0.325032	0.436	0.296	7.14158e-06	DAM1/2	Ch25h
Lyz2	3.8364e-09	0.366319	0.622	0.513	7.67281e-06	DAM1/2	Lyz2
Cybb	4.37496e-09	0.397018	0.441	0.29	8.74991e-06	DAM1/2	Cybb
Nop10	7.60412e-09	0.453124	0.567	0.47	1.52082e-05	DAM1/2	Nop10
Psmb2	8.12622e-09	0.440622	0.474	0.354	1.62524e-05	DAM1/2	Psmb2
S100a13	1.12135e-08	0.392569	0.572	0.485	2.24269e-05	DAM1/2	S100a13
S100a9	2.01598e-08	0.387722	0.098	0.133	4.03195e-05	DAM1/2	S100a9
Ccl5	2.34162e-08	1.25181	0.401	0.225	4.68324e-05	DAM1/2	Ccl5
Gpr84	2.47863e-08	0.293423	0.469	0.312	4.95726e-05	DAM1/2	Gpr84
Ndufb2	6.35188e-08	0.352476	0.572	0.486	0.000127038	DAM1/2	Ndufb2
Lsp1	7.47429e-08	0.422889	0.461	0.363	0.000149486	DAM1/2	Lsp1
Cxcl9	5.9632e-07	0.924776	0.486	0.426	0.00119264	DAM1/2	Cxcl9
Sdf2l1	1.91004e-06	0.353652	0.516	0.42	0.00382008	DAM1/2	Sdf2l1
Ccl6	4.95561e-06	0.510108	0.474	0.388	0.00991122	DAM1/2	Ccl6
Txndc17	7.51454e-06	0.373426	0.426	0.305	0.0150291	DAM1/2	Txndc17
Glrx	7.6243e-06	0.288693	0.466	0.369	0.0152486	DAM1/2	Glrx
Gsto1	1.73073e-05	0.327496	0.413	0.31	0.0346145	DAM1/2	Gsto1
Nme1	2.23589e-05	0.356376	0.521	0.458	0.0447177	DAM1/2	Nme1
Mrps33	3.06418e-05	0.390833	0.486	0.396	0.0612836	DAM1/2	Mrps33
Emp3	4.42952e-05	0.295057	0.479	0.391	0.0885903	DAM1/2	Emp3
Slc31a1	4.61827e-05	0.347372	0.481	0.388	0.0923655	DAM1/2	Slc31a1
Gmfg	8.95853e-05	0.336319	0.469	0.39	0.179171	DAM1/2	Gmfg
Ndufb10	0.000264915	0.380206	0.438	0.36	0.52983	DAM1/2	Ndufb10
Mrps16	0.000296779	0.36865	0.494	0.44	0.593558	DAM1/2	Mrps16
Nudc	0.000335908	0.283385	0.433	0.319	0.671815	DAM1/2	Nudc
Tagln2	0.000589688	0.337033	0.436	0.366	1	DAM1/2	Tagln2
Polr2f	0.000983803	0.262049	0.471	0.438	1	DAM1/2	Polr2f
Apoc1	0.00187503	0.335321	0.398	0.321	1	DAM1/2	Apoc1
Sod2	0.00210167	0.38336	0.451	0.388	1	DAM1/2	Sod2
C5ar1	0.00934762	0.301498	0.474	0.417	1	DAM1/2	C5ar1
Gm42418	1.98772e-53	1.05414	0.997	0.991	3.97544e-50	hMG2	Gm42418
Gm26917	9.82825e-42	1.07528	0.84	0.488	1.96565e-38	hMG2	Gm26917
F830016B08Rik	1.40882e-37	0.787668	0.575	0.284	2.81765e-34	hMG2	F830016B08Rik
Lars2	2.93702e-34	1.32886	0.859	0.695	5.87405e-31	hMG2	Lars2
Mettl3	4.30594e-25	0.29853	0.49	0.261	8.61188e-22	hMG2	Mettl3
Oas2	2.43931e-23	1.02406	0.562	0.34	4.87862e-20	hMG2	Oas2
Zfp704	7.14457e-23	0.26465	0.438	0.218	1.42891e-19	hMG2	Zfp704
Zfp318	4.16679e-22	0.549535	0.513	0.315	8.33359e-19	hMG2	Zfp318
Tsix	4.9403e-19	0.54839	0.755	0.641	9.8806e-16	hMG2	Tsix
Rhbdf2	4.28008e-18	0.252003	0.127	0.315	8.56015e-15	hMG2	Rhbdf2
S100a91	9.32878e-18	0.495159	0.242	0.093	1.86576e-14	hMG2	S100a9
Ddx60	1.21213e-17	0.575221	0.513	0.319	2.42427e-14	hMG2	Ddx60
Gm37494	4.26415e-17	0.451306	0.49	0.317	8.5283e-14	hMG2	Gm37494
Gbp4	4.86238e-17	0.788548	0.556	0.333	9.72477e-14	hMG2	Gbp4
Dcaf17	1.04918e-16	0.421762	0.5	0.322	2.09837e-13	hMG2	Dcaf17
Kcnq1ot1	1.35742e-15	0.73264	0.608	0.411	2.71483e-12	hMG2	Kcnq1ot1
Rnasel	1.27311e-14	0.385041	0.5	0.338	2.54623e-11	hMG2	Rnasel
R3hdm4	9.46693e-14	0.353733	0.529	0.367	1.89339e-10	hMG2	R3hdm4
Rhobtb2	3.49103e-13	0.313297	0.359	0.197	6.98206e-10	hMG2	Rhobtb2
Ankrd12	4.88758e-13	0.633741	0.431	0.259	9.77517e-10	hMG2	Ankrd12
Hdac7	6.0019e-13	0.264528	0.379	0.186	1.20038e-09	hMG2	Hdac7
Hbs1l	4.11983e-12	0.349207	0.346	0.195	8.23967e-09	hMG2	Hbs1l
Ndor1	1.03294e-11	0.350322	0.513	0.333	2.06588e-08	hMG2	Ndor1
Fchsd2	3.22396e-11	0.560804	0.559	0.384	6.44792e-08	hMG2	Fchsd2
Xaf1	1.78048e-10	0.279797	0.533	0.374	3.56096e-07	hMG2	Xaf1
Tia1	3.37426e-10	0.58205	0.546	0.414	6.74851e-07	hMG2	Tia1
Stat2	2.55227e-09	1.0057	0.562	0.419	5.10455e-06	hMG2	Stat2
P2rx7	5.14411e-09	0.275463	0.15	0.273	1.02882e-05	hMG2	P2rx7
Slc25a22	5.46212e-09	0.416582	0.369	0.236	1.09242e-05	hMG2	Slc25a22
Rif1	6.25451e-09	0.496822	0.493	0.374	1.2509e-05	hMG2	Rif1
Ankib1	1.02715e-08	0.432702	0.464	0.338	2.05431e-05	hMG2	Ankib1
Tsc1	1.94976e-08	0.536183	0.497	0.382	3.89952e-05	hMG2	Tsc1
Cd300lf	8.19284e-08	1.03801	0.559	0.425	0.000163857	hMG2	Cd300lf
Cdk14	1.0079e-07	0.600082	0.461	0.336	0.00020158	hMG2	Cdk14
Tob2	3.51259e-07	0.428736	0.562	0.435	0.000702518	hMG2	Tob2
Herc6	4.36719e-07	0.688432	0.474	0.364	0.000873437	hMG2	Herc6
Zc3h7b	6.44831e-07	0.260416	0.405	0.302	0.00128966	hMG2	Zc3h7b
Iigp1	6.69451e-07	0.918715	0.618	0.493	0.0013389	hMG2	Iigp1
Gm47283	1.34376e-06	0.461051	0.595	0.476	0.00268752	hMG2	Gm47283
Atad2	2.04925e-06	0.304851	0.516	0.417	0.00409851	hMG2	Atad2
Cd274	3.90886e-06	0.385862	0.402	0.285	0.00781771	hMG2	Cd274
Cbx4	5.32482e-06	0.329145	0.408	0.321	0.0106496	hMG2	Cbx4
Trip12	9.41032e-06	0.685637	0.513	0.403	0.0188206	hMG2	Trip12
Tnfaip2	1.29343e-05	0.268983	0.095	0.201	0.0258686	hMG2	Tnfaip2
Hivep3	6.37884e-05	0.489332	0.435	0.332	0.127577	hMG2	Hivep3
Naalad2	0.000155951	0.295696	0.219	0.307	0.311902	hMG2	Naalad2
Tmcc1	0.000282138	0.391241	0.408	0.315	0.564275	hMG2	Tmcc1
Oasl2	0.000330851	0.422911	0.212	0.3	0.661703	hMG2	Oasl2
Nsd2	0.000357601	0.411814	0.448	0.362	0.715201	hMG2	Nsd2
P2ry14	0.000582244	0.280899	0.389	0.301	1	hMG2	P2ry14
Il15ra	0.000617103	0.413021	0.402	0.323	1	hMG2	Il15ra
Trim12a	0.000693006	0.327764	0.199	0.292	1	hMG2	Trim12a
Zfyve26	0.00112124	0.399065	0.346	0.247	1	hMG2	Zfyve26
Slfn5	0.0024111	0.358617	0.402	0.32	1	hMG2	Slfn5
Msh3	0.00818171	0.343701	0.34	0.259	1	hMG2	Msh3
Jun	2.13456e-79	1.61707	0.968	0.606	4.26911e-76	hMG1	Jun
Junb	3.28891e-75	1.51093	0.984	0.688	6.57782e-72	hMG1	Junb
Jund	6.82337e-64	1.87989	0.908	0.544	1.36467e-60	hMG1	Jund
Egr1	1.16385e-62	1.55519	0.916	0.549	2.3277e-59	hMG1	Egr1
Btg2	5.53085e-61	1.52042	0.884	0.46	1.10617e-57	hMG1	Btg2
Fos	2.79227e-49	1.04198	0.912	0.551	5.58454e-46	hMG1	Fos
Klf4	2.49517e-48	1.57252	0.791	0.436	4.99034e-45	hMG1	Klf4
Fosb	2.74545e-44	1.70886	0.803	0.473	5.49089e-41	hMG1	Fosb
Zfp36	3.53298e-41	1.21433	0.867	0.569	7.06596e-38	hMG1	Zfp36
5031425E22Rik	7.09011e-38	0.78326	0.643	0.311	1.41802e-34	hMG1	5031425E22Rik
Klf6	1.2689e-34	1.21903	0.819	0.52	2.53779e-31	hMG1	Klf6
Neat1	1.29271e-34	1.16267	0.827	0.535	2.58542e-31	hMG1	Neat1
Btg1	2.06083e-33	0.908464	0.912	0.782	4.12167e-30	hMG1	Btg1
Klf2	9.22585e-33	1.4107	0.751	0.44	1.84517e-29	hMG1	Klf2
Ier5	1.38058e-32	1.09874	0.759	0.43	2.76116e-29	hMG1	Ier5
H3f3b	9.02497e-31	0.96675	0.892	0.768	1.80499e-27	hMG1	H3f3b
Fchsd21	3.6235e-29	0.961298	0.711	0.361	7.24701e-26	hMG1	Fchsd2
Gm12689	1.44067e-28	0.260491	0.426	0.099	2.88133e-25	hMG1	Gm12689
Abhd18	6.1786e-27	0.356729	0.498	0.148	1.23572e-23	hMG1	Abhd18
Zfp36l1	1.66654e-26	1.2172	0.807	0.59	3.33308e-23	hMG1	Zfp36l1
Rhob	1.85673e-25	0.970517	0.847	0.627	3.71345e-22	hMG1	Rhob
Mpg	2.36481e-25	0.327156	0.398	0.106	4.72962e-22	hMG1	Mpg
Nfkbiz	2.78762e-24	1.1423	0.639	0.339	5.57523e-21	hMG1	Nfkbiz
Dusp1	2.26165e-23	0.671752	0.763	0.474	4.52329e-20	hMG1	Dusp1
Ier2	1.86376e-22	1.06399	0.639	0.337	3.72752e-19	hMG1	Ier2
Dnajb4	2.56473e-22	0.519147	0.566	0.298	5.12945e-19	hMG1	Dnajb4
Zfp869	3.74841e-22	0.661735	0.643	0.452	7.49683e-19	hMG1	Zfp869
Adrb2	8.57499e-22	0.617609	0.582	0.324	1.715e-18	hMG1	Adrb2
Rgs1	1.85464e-21	1.05169	0.743	0.519	3.70928e-18	hMG1	Rgs1
Pnrc1	1.30138e-20	1.00691	0.679	0.405	2.60277e-17	hMG1	Pnrc1
Dusp6	3.01523e-20	0.916442	0.731	0.531	6.03045e-17	hMG1	Dusp6
Cracr2b	6.67894e-20	0.272007	0.57	0.315	1.33579e-16	hMG1	Cracr2b
Gm472831	9.4762e-20	0.665023	0.711	0.458	1.89524e-16	hMG1	Gm47283
2900060B14Rik	3.65089e-19	0.488536	0.598	0.415	7.30177e-16	hMG1	2900060B14Rik
Mxd4	1.81124e-18	0.358233	0.578	0.336	3.62248e-15	hMG1	Mxd4
Zfp3181	4.73358e-18	0.334263	0.558	0.315	9.46715e-15	hMG1	Zfp318
Otud1	1.75294e-17	0.30856	0.554	0.307	3.50589e-14	hMG1	Otud1
Tsix1	3.04263e-17	0.524998	0.783	0.641	6.08527e-14	hMG1	Tsix
Filip1l	9.54905e-17	0.25708	0.482	0.24	1.90981e-13	hMG1	Filip1l
Pbx1	1.45436e-16	0.31287	0.534	0.284	2.90872e-13	hMG1	Pbx1
0610040B10Rik	2.18681e-16	0.296911	0.562	0.313	4.37361e-13	hMG1	0610040B10Rik
Gabbr1	3.63998e-16	0.335633	0.526	0.321	7.27996e-13	hMG1	Gabbr1
Ppp1r10	7.57872e-16	0.657115	0.635	0.433	1.51574e-12	hMG1	Ppp1r10
Sgk1	1.39834e-15	0.869768	0.683	0.487	2.79668e-12	hMG1	Sgk1
Gm26532	1.61733e-15	0.680826	0.474	0.218	3.23465e-12	hMG1	Gm26532
Egr2	6.89302e-15	0.709828	0.474	0.222	1.3786e-11	hMG1	Egr2
Tia11	2.16452e-14	0.312906	0.606	0.407	4.32904e-11	hMG1	Tia1
Stab1	5.96915e-14	0.473982	0.618	0.396	1.19383e-10	hMG1	Stab1
Kpna1	6.1912e-14	0.380566	0.506	0.293	1.23824e-10	hMG1	Kpna1
Gm10138	3.72803e-13	0.449682	0.558	0.348	7.45606e-10	hMG1	Gm10138
Odc1	6.91212e-13	0.699519	0.663	0.509	1.38242e-09	hMG1	Odc1
Ipmk	1.35006e-12	0.256927	0.502	0.279	2.70011e-09	hMG1	Ipmk
Kcnq1ot11	1.3555e-12	0.647716	0.627	0.416	2.71101e-09	hMG1	Kcnq1ot1
Ncf2	5.88277e-12	0.803375	0.687	0.495	1.17655e-08	hMG1	Ncf2
Dgkh	9.04992e-12	0.255722	0.394	0.171	1.80998e-08	hMG1	Dgkh
Hexim1	1.20203e-11	0.463924	0.594	0.4	2.40407e-08	hMG1	Hexim1
Ddx3x	1.6632e-11	0.757965	0.647	0.461	3.3264e-08	hMG1	Ddx3x
Sox4	2.80026e-11	0.283527	0.498	0.323	5.60052e-08	hMG1	Sox4
Atf3	5.70606e-11	0.853652	0.554	0.34	1.14121e-07	hMG1	Atf3
Id2	7.90394e-11	0.576926	0.622	0.419	1.58079e-07	hMG1	Id2
Vmp1	1.14565e-10	0.625602	0.631	0.434	2.29129e-07	hMG1	Vmp1
Cbfa2t3	1.29805e-10	0.397491	0.534	0.385	2.59611e-07	hMG1	Cbfa2t3
D830025C05Rik	1.68908e-10	0.372053	0.534	0.333	3.37815e-07	hMG1	D830025C05Rik
Fosl2	1.95464e-10	0.289945	0.522	0.341	3.90928e-07	hMG1	Fosl2
Gt(ROSA)26Sor	2.84509e-10	0.363448	0.614	0.456	5.69018e-07	hMG1	Gt(ROSA)26Sor
Il1a	5.0613e-10	0.546962	0.57	0.359	1.01226e-06	hMG1	Il1a
Rgs2	1.14963e-09	0.640993	0.783	0.594	2.29926e-06	hMG1	Rgs2
Pdgfb	1.15624e-09	0.63737	0.751	0.64	2.31249e-06	hMG1	Pdgfb
6720427I07Rik	1.3707e-09	0.363943	0.361	0.141	2.7414e-06	hMG1	6720427I07Rik
Ikzf2	1.8477e-09	0.44456	0.41	0.192	3.69539e-06	hMG1	Ikzf2
Impact	1.7607e-08	0.610879	0.506	0.329	3.52139e-05	hMG1	Impact
Plxna4	2.5464e-08	0.501996	0.406	0.206	5.0928e-05	hMG1	Plxna4
Maf	1.04266e-07	0.467186	0.731	0.601	0.000208533	hMG1	Maf
Tsc22d3	1.04913e-07	0.396858	0.55	0.41	0.000209827	hMG1	Tsc22d3
Cebpd	7.51392e-07	0.495974	0.514	0.35	0.00150278	hMG1	Cebpd
Malt1	9.20832e-07	0.372466	0.398	0.228	0.00184166	hMG1	Malt1
Zfyve261	1.25844e-06	0.259254	0.406	0.24	0.00251687	hMG1	Zfyve26
Gadd45b	1.68005e-06	0.293131	0.394	0.214	0.0033601	hMG1	Gadd45b
Tgif1	2.06866e-06	0.397594	0.462	0.31	0.00413733	hMG1	Tgif1
Marcksl1	3.86695e-06	0.256076	0.458	0.309	0.0077339	hMG1	Marcksl1
Ptpro	5.69869e-06	0.43379	0.526	0.416	0.0113974	hMG1	Ptpro
Irf2bpl	6.13761e-06	0.274224	0.622	0.491	0.0122752	hMG1	Irf2bpl
Tnf	6.89643e-06	0.664463	0.458	0.311	0.0137929	hMG1	Tnf
Trib1	2.06203e-05	0.493608	0.454	0.31	0.0412406	hMG1	Trib1
Zfp202	2.07153e-05	0.326225	0.57	0.494	0.0414306	hMG1	Zfp202
Ccl3	4.1416e-05	0.52379	0.574	0.417	0.0828321	hMG1	Ccl3
Ssbp2	5.49344e-05	0.261108	0.201	0.236	0.109869	hMG1	Ssbp2
Trmt10a	0.000146695	0.292995	0.498	0.38	0.29339	hMG1	Trmt10a
Adamts1	0.000159797	1.26847	0.478	0.333	0.319595	hMG1	Adamts1
Tmx4	0.000163153	0.547712	0.558	0.457	0.326305	hMG1	Tmx4
Rasgrp3	0.000191879	0.335769	0.522	0.385	0.383759	hMG1	Rasgrp3
Fcrls	0.000517126	0.553427	0.707	0.597	1	hMG1	Fcrls
Grk3	0.000587664	0.539697	0.406	0.272	1	hMG1	Grk3
Zbtb20	0.000878818	0.606461	0.446	0.319	1	hMG1	Zbtb20
Egr3	0.00247581	0.374332	0.241	0.206	1	hMG1	Egr3
Cited2	0.00307516	0.358446	0.406	0.297	1	hMG1	Cited2
Txnip	0.00508934	0.313965	0.486	0.382	1	hMG1	Txnip
Kdm6b	0.00721335	0.828356	0.329	0.176	1	hMG1	Kdm6b
Ankrd121	0.00868892	0.438863	0.386	0.276	1	hMG1	Ankrd12
Cst31	2.37565e-94	1.55819	1	0.858	4.7513e-91	DAM3	Cst3
Cx3cr1	2.43241e-84	1.39194	1	0.793	4.86482e-81	DAM3	Cx3cr1
Serinc3	5.17907e-82	1.29618	1	0.727	1.03581e-78	DAM3	Serinc3
B930036N10Rik	3.59052e-81	1.5959	0.95	0.523	7.18104e-78	DAM3	B930036N10Rik
Fos1	2.05546e-65	1.48141	0.96	0.557	4.11092e-62	DAM3	Fos
Dusp11	6.90902e-65	1.33565	0.94	0.457	1.3818e-61	DAM3	Dusp1
Tmem176b	3.57949e-61	1.33472	0.885	0.48	7.15898e-58	DAM3	Tmem176b
P2ry12	9.4564e-60	1.09624	0.965	0.639	1.89128e-56	DAM3	P2ry12
Selenop1	1.87886e-59	1.07686	0.945	0.556	3.75772e-56	DAM3	Selenop
Gpr34	1.71211e-51	1.2044	0.875	0.529	3.42421e-48	DAM3	Gpr34
Rhob1	4.01021e-51	0.835182	0.98	0.614	8.02041e-48	DAM3	Rhob
Rgs21	1.71153e-50	0.956324	0.935	0.578	3.42306e-47	DAM3	Rgs2
Vsir	2.03366e-48	0.897068	0.965	0.589	4.06733e-45	DAM3	Vsir
Gt(ROSA)26Sor1	3.47069e-47	0.978918	0.765	0.439	6.94137e-44	DAM3	Gt(ROSA)26Sor
Maf1	6.05657e-46	0.968169	0.89	0.581	1.21131e-42	DAM3	Maf
Gpr183	9.90137e-46	0.906954	0.765	0.415	1.98027e-42	DAM3	Gpr183
Btg21	4.16599e-44	0.799928	0.94	0.468	8.33197e-41	DAM3	Btg2
Tmem176a	6.55058e-44	0.910466	0.81	0.441	1.31012e-40	DAM3	Tmem176a
Zfp361	4.63989e-42	0.660931	0.96	0.566	9.27978e-39	DAM3	Zfp36
Ifngr1	2.3041e-41	0.740387	0.885	0.491	4.60821e-38	DAM3	Ifngr1
2021-06-01	5.81952e-40	0.623597	0.985	0.617	1.1639e-36	DAM3	Jun
Hpgd	6.80468e-40	0.901208	0.695	0.395	1.36094e-36	DAM3	Hpgd
Mcl1	9.25091e-40	0.750159	0.915	0.491	1.85018e-36	DAM3	Mcl1
P2ry13	5.58304e-39	0.852155	0.8	0.431	1.11661e-35	DAM3	P2ry13
Atf31	2.15417e-38	0.927967	0.75	0.317	4.30833e-35	DAM3	Atf3
Trmt10a1	3.28281e-38	0.731138	0.69	0.354	6.56562e-35	DAM3	Trmt10a
Junb1	4.69088e-38	0.621765	0.99	0.698	9.38176e-35	DAM3	Junb
Slc15a3	3.29938e-37	0.811754	0.915	0.541	6.59876e-34	DAM3	Slc15a3
H3f3b1	1.64191e-36	0.650301	0.995	0.756	3.28381e-33	DAM3	H3f3b
Btg11	6.99021e-36	0.683047	0.975	0.777	1.39804e-32	DAM3	Btg1
A930007I19Rik	4.07139e-35	0.716498	0.665	0.368	8.14279e-32	DAM3	A930007I19Rik
Fcrls1	4.14111e-35	0.703078	0.89	0.572	8.28223e-32	DAM3	Fcrls
Gm101381	2.17464e-34	0.558484	0.655	0.341	4.34928e-31	DAM3	Gm10138
Gm10382	1.5964e-33	0.611309	0.56	0.26	3.19279e-30	DAM3	Gm10382
Egr11	3.78247e-33	0.430926	0.95	0.558	7.56495e-30	DAM3	Egr1
Pdgfb1	5.24678e-33	0.605407	0.9	0.621	1.04936e-29	DAM3	Pdgfb
Socs3	1.15943e-31	0.666865	0.795	0.397	2.31886e-28	DAM3	Socs3
Mylip	3.07182e-31	0.667594	0.715	0.416	6.14364e-28	DAM3	Mylip
Impact1	3.22366e-30	0.558478	0.64	0.315	6.44732e-27	DAM3	Impact
Ercc5	6.60963e-30	0.495818	0.525	0.226	1.32193e-26	DAM3	Ercc5
Cebpa	7.51939e-30	0.818377	0.745	0.459	1.50388e-26	DAM3	Cebpa
Dusp61	1.60916e-28	0.695554	0.805	0.527	3.21832e-25	DAM3	Dusp6
Txnip1	2.37723e-28	0.766981	0.705	0.352	4.75445e-25	DAM3	Txnip
Neat11	9.09661e-28	0.380231	0.87	0.54	1.81932e-24	DAM3	Neat1
Nfam1	1.28945e-27	0.370465	0.6	0.245	2.57891e-24	DAM3	Nfam1
Ier21	4.16912e-27	0.4756	0.705	0.338	8.33825e-24	DAM3	Ier2
Tmx41	4.34102e-27	0.79059	0.695	0.44	8.68203e-24	DAM3	Tmx4
Siglece	6.2571e-27	0.579125	0.545	0.302	1.25142e-23	DAM3	Siglece
Gadd45g	8.14785e-27	0.596382	0.555	0.275	1.62957e-23	DAM3	Gadd45g
Ier51	8.56319e-27	0.432704	0.825	0.432	1.71264e-23	DAM3	Ier5
Rgs11	9.53383e-27	0.630309	0.79	0.52	1.90677e-23	DAM3	Rgs1
Clec4a2	1.10789e-26	0.698956	0.625	0.41	2.21579e-23	DAM3	Clec4a2
Nfkbia	1.1284e-26	0.519338	0.8	0.395	2.25679e-23	DAM3	Nfkbia
Ncf21	2.59359e-26	0.532268	0.815	0.482	5.18717e-23	DAM3	Ncf2
Zfp8691	5.53794e-26	0.619108	0.665	0.456	1.10759e-22	DAM3	Zfp869
Sgk11	8.04084e-26	0.638848	0.775	0.48	1.60817e-22	DAM3	Sgk1
Samsn1	9.11736e-26	0.595703	0.76	0.469	1.82347e-22	DAM3	Samsn1
Fscn1	1.58738e-25	0.590203	0.615	0.412	3.17476e-22	DAM3	Fscn1
Adamts11	1.73677e-25	0.677672	0.605	0.319	3.47354e-22	DAM3	Adamts1
Klf41	5.48757e-25	0.503464	0.75	0.456	1.09751e-21	DAM3	Klf4
D830025C05Rik1	1.18331e-24	0.649158	0.565	0.336	2.36663e-21	DAM3	D830025C05Rik
Klf61	3.32601e-24	0.459844	0.87	0.524	6.65201e-21	DAM3	Klf6
Hexim11	4.86105e-24	0.416605	0.63	0.402	9.72209e-21	DAM3	Hexim1
Lst11	7.31537e-24	0.605618	0.775	0.524	1.46307e-20	DAM3	Lst1
Pnrc11	1.18173e-22	0.355218	0.745	0.405	2.36345e-19	DAM3	Pnrc1
Ptafr	1.32409e-22	0.499997	0.58	0.375	2.64819e-19	DAM3	Ptafr
Zfp36l11	1.6339e-22	0.324866	0.85	0.592	3.2678e-19	DAM3	Zfp36l1
Lyz21	1.83245e-22	0.460689	0.765	0.508	3.66489e-19	DAM3	Lyz2
Klf21	1.78229e-21	0.349462	0.79	0.446	3.56458e-18	DAM3	Klf2
Id21	2.88695e-21	0.690439	0.675	0.418	5.77389e-18	DAM3	Id2
Ccl31	4.08969e-20	0.72047	0.655	0.411	8.17937e-17	DAM3	Ccl3
Irf2bpl1	6.2133e-20	0.36315	0.725	0.48	1.24266e-16	DAM3	Irf2bpl
Igsf6	7.18296e-20	0.394426	0.435	0.19	1.43659e-16	DAM3	Igsf6
Tnf1	1.04422e-19	0.495403	0.6	0.295	2.08844e-16	DAM3	Tnf
C5ar2	1.63436e-19	0.585402	0.575	0.421	3.26871e-16	DAM3	C5ar2
Ccl4	2.94656e-19	1.12933	0.69	0.444	5.89311e-16	DAM3	Ccl4
Rab6b	4.91283e-19	0.273232	0.405	0.182	9.82567e-16	DAM3	Rab6b
Cebpd1	1.64153e-18	0.410548	0.59	0.345	3.28305e-15	DAM3	Cebpd
Ppp1r101	1.45058e-17	0.418233	0.645	0.439	2.90116e-14	DAM3	Ppp1r10
Ccrl2	3.76926e-17	0.28252	0.5	0.292	7.53851e-14	DAM3	Ccrl2
2900060B14Rik1	3.91772e-17	0.637586	0.595	0.422	7.83544e-14	DAM3	2900060B14Rik
Rasgrp31	3.98386e-17	0.385087	0.57	0.383	7.96773e-14	DAM3	Rasgrp3
Lag3	6.82451e-17	0.387857	0.71	0.415	1.3649e-13	DAM3	Lag3
Ltc4s	1.8453e-16	0.636523	0.57	0.346	3.69061e-13	DAM3	Ltc4s
Ecscr	2.42326e-16	0.557163	0.485	0.269	4.84653e-13	DAM3	Ecscr
Alox5ap1	3.77384e-16	0.487581	0.725	0.524	7.54768e-13	DAM3	Alox5ap
Slc40a1	5.30783e-16	0.448859	0.515	0.404	1.06157e-12	DAM3	Slc40a1
Dnajb41	9.40527e-16	0.379734	0.525	0.315	1.88105e-12	DAM3	Dnajb4
2810454H06Rik	6.58582e-15	0.303488	0.475	0.342	1.31716e-11	DAM3	2810454H06Rik
Ccl121	9.37936e-15	0.642089	0.82	0.65	1.87587e-11	DAM3	Ccl12
Clec4a3	1.65835e-14	0.418757	0.51	0.34	3.31671e-11	DAM3	Clec4a3
Gm3448	2.87529e-14	0.29336	0.35	0.146	5.75058e-11	DAM3	Gm3448
Pdcd4	6.97906e-14	0.423294	0.57	0.432	1.39581e-10	DAM3	Pdcd4
Il1a1	2.87765e-13	0.473093	0.575	0.367	5.75529e-10	DAM3	Il1a
Dcp1b	8.08342e-13	0.29069	0.49	0.397	1.61668e-09	DAM3	Dcp1b
Cd300a	4.0607e-12	0.31559	0.47	0.313	8.1214e-09	DAM3	Cd300a
Cited21	8.7393e-12	0.365379	0.485	0.289	1.74786e-08	DAM3	Cited2
Slc37a2	9.75176e-12	0.278168	0.43	0.252	1.95035e-08	DAM3	Slc37a2
Gabarapl2	1.38002e-11	0.314347	0.335	0.158	2.76003e-08	DAM3	Gabarapl2
Snhg9	2.56615e-11	0.434592	0.61	0.524	5.13229e-08	DAM3	Snhg9
Sox41	2.80997e-11	0.321865	0.485	0.332	5.61995e-08	DAM3	Sox4
Gpr841	6.09049e-11	0.2868	0.54	0.325	1.2181e-07	DAM3	Gpr84
Ccr1	1.10395e-10	0.3369	0.465	0.371	2.20791e-07	DAM3	Ccr1
Mir142hg	1.12746e-10	0.292778	0.46	0.303	2.25491e-07	DAM3	Mir142hg
Vmp11	1.82147e-10	0.304296	0.615	0.444	3.64294e-07	DAM3	Vmp1
Mxd41	8.91227e-10	0.268947	0.495	0.358	1.78245e-06	DAM3	Mxd4
Mt11	1.55609e-09	0.299115	0.725	0.577	3.11218e-06	DAM3	Mt1
Tcim	1.85238e-09	0.314464	0.455	0.377	3.70476e-06	DAM3	Tcim
Cdk2ap2	1.86753e-09	0.271913	0.435	0.293	3.73506e-06	DAM3	Cdk2ap2
Trib11	3.24265e-09	0.258271	0.5	0.308	6.4853e-06	DAM3	Trib1
Pnp1	7.85492e-09	0.262065	0.66	0.516	1.57098e-05	DAM3	Pnp
Ptpro1	1.20478e-08	0.425754	0.525	0.421	2.40956e-05	DAM3	Ptpro
Ccl2	1.6062e-08	0.352115	0.685	0.491	3.2124e-05	DAM3	Ccl2
Nifk	2.03639e-08	0.406552	0.52	0.438	4.07278e-05	DAM3	Nifk
Tlr3	1.13681e-07	0.285937	0.505	0.4	0.000227362	DAM3	Tlr3
Dhrs3	3.53929e-07	0.438522	0.425	0.31	0.000707858	DAM3	Dhrs3
Tsc22d31	4.51492e-07	0.353055	0.52	0.42	0.000902983	DAM3	Tsc22d3
Gngt21	5.23846e-07	0.297316	0.615	0.509	0.00104769	DAM3	Gngt2
Sdf2l11	7.23778e-07	0.321456	0.54	0.431	0.00144756	DAM3	Sdf2l1
1500002C15Rik	1.02934e-06	0.411304	0.255	0.071	0.00205868	DAM3	1500002C15Rik
Gm37305	2.0556e-06	0.273095	0.46	0.42	0.0041112	DAM3	Gm37305
Crybb1	2.80236e-06	0.278341	0.5	0.393	0.00560472	DAM3	Crybb1
Map3k8	5.23914e-06	0.35429	0.41	0.278	0.0104783	DAM3	Map3k8
Zfp536	6.69294e-06	0.262274	0.44	0.372	0.0133859	DAM3	Zfp536
Cysltr1	2.5579e-05	0.370039	0.44	0.354	0.0511579	DAM3	Cysltr1
Slc2a5	5.91663e-05	0.485736	0.48	0.425	0.118333	DAM3	Slc2a5
Loxl2	8.98893e-05	0.347539	0.21	0.132	0.179779	DAM3	Loxl2
Hist2h2aa1	0.00124499	0.257532	0.4	0.347	1	DAM3	Hist2h2aa1
Tuba1a	0.00786906	0.33198	0.42	0.381	1	DAM3	Tuba1a
Tuba1b1	1.20937e-71	1.4766	0.994	0.741	2.41873e-68	pMG2	Tuba1b
Tubb51	8.96462e-65	1.31902	0.982	0.647	1.79292e-61	pMG2	Tubb5
H2afz1	2.86269e-61	1.40377	0.921	0.487	5.72538e-58	pMG2	H2afz
Stmn1	4.91346e-52	1.4934	0.818	0.383	9.82691e-49	pMG2	Stmn1
Hmgb2	1.30186e-51	1.21749	0.933	0.531	2.60373e-48	pMG2	Hmgb2
Cd521	1.55594e-46	1.01276	0.988	0.715	3.11188e-43	pMG2	Cd52
Ifi27l2a1	1.26734e-45	1.13113	0.952	0.616	2.53468e-42	pMG2	Ifi27l2a
Ran1	1.84262e-39	1.09712	0.836	0.538	3.68524e-36	pMG2	Ran
Tmsb101	5.12283e-39	1.09548	0.867	0.579	1.02457e-35	pMG2	Tmsb10
Uqcr101	4.13951e-37	1.03125	0.848	0.543	8.27902e-34	pMG2	Uqcr10
Atp5e1	3.43168e-35	0.806159	0.952	0.693	6.86337e-32	pMG2	Atp5e
Sec61g1	3.90373e-35	0.828619	0.933	0.573	7.80746e-32	pMG2	Sec61g
Hist1h4d	1.61128e-34	1.45123	0.752	0.518	3.22256e-31	pMG2	Hist1h4d
Hist1h1b	3.48325e-34	0.754698	0.497	0.128	6.9665e-31	pMG2	Hist1h1b
Hint11	5.09938e-33	0.989722	0.824	0.56	1.01988e-29	pMG2	Hint1
Ifitm31	1.20818e-32	0.871395	0.867	0.494	2.41636e-29	pMG2	Ifitm3
Ndufa21	2.15279e-32	0.944963	0.873	0.593	4.30558e-29	pMG2	Ndufa2
Cox7b1	1.30629e-31	0.962223	0.848	0.606	2.61258e-28	pMG2	Cox7b
Txn11	6.95461e-31	0.93447	0.818	0.537	1.39092e-27	pMG2	Txn1
Atp5j1	1.2764e-30	0.976917	0.842	0.584	2.55281e-27	pMG2	Atp5j
Ndufc11	1.11613e-29	0.969078	0.83	0.583	2.23227e-26	pMG2	Ndufc1
Top2a	1.19403e-28	0.673512	0.782	0.497	2.38807e-25	pMG2	Top2a
Prdx11	4.43039e-27	0.794073	0.812	0.505	8.86078e-24	pMG2	Prdx1
Gatm1	5.77616e-26	0.844087	0.806	0.494	1.15523e-22	pMG2	Gatm
Rps27l1	7.25985e-26	0.911755	0.8	0.566	1.45197e-22	pMG2	Rps27l
Tubb4b	1.08074e-25	1.10846	0.606	0.329	2.16149e-22	pMG2	Tubb4b
Tmem2581	1.05377e-24	0.88758	0.788	0.595	2.10755e-21	pMG2	Tmem258
Uqcr111	5.66681e-24	0.813198	0.812	0.623	1.13336e-20	pMG2	Uqcr11
Ly6a1	2.17549e-23	0.873967	0.721	0.404	4.35098e-20	pMG2	Ly6a
Nusap1	7.64347e-23	1.00723	0.527	0.225	1.52869e-19	pMG2	Nusap1
Ndufa41	8.86709e-23	0.805031	0.788	0.597	1.77342e-19	pMG2	Ndufa4
Fth11	6.10024e-22	0.550256	0.994	0.752	1.22005e-18	pMG2	Fth1
Ndufv31	2.02016e-21	0.818101	0.77	0.569	4.04032e-18	pMG2	Ndufv3
Ranbp11	5.87435e-21	0.7304	0.612	0.273	1.17487e-17	pMG2	Ranbp1
Ube2c	1.13783e-20	1.12672	0.515	0.209	2.27566e-17	pMG2	Ube2c
Mrpl331	1.65284e-20	0.689083	0.697	0.474	3.30568e-17	pMG2	Mrpl33
Cenpw	3.97345e-20	0.758122	0.527	0.284	7.9469e-17	pMG2	Cenpw
Gbp21	1.20548e-19	0.597751	0.794	0.466	2.41096e-16	pMG2	Gbp2
Actg11	2.81882e-19	0.536863	0.945	0.747	5.63764e-16	pMG2	Actg1
Hmgn11	3.79625e-19	0.827719	0.703	0.482	7.5925e-16	pMG2	Hmgn1
Cd741	9.77017e-19	0.62065	0.848	0.519	1.95403e-15	pMG2	Cd74
Rac21	1.32204e-18	0.602429	0.661	0.375	2.64407e-15	pMG2	Rac2
Arhgdib1	2.41042e-18	0.605349	0.776	0.52	4.82083e-15	pMG2	Arhgdib
Hnrnpab	3.41144e-18	0.713918	0.703	0.439	6.82289e-15	pMG2	Hnrnpab
Pclaf	3.51437e-18	1.1546	0.594	0.373	7.02874e-15	pMG2	Pclaf
Pbk	3.59639e-18	0.776816	0.467	0.191	7.19278e-15	pMG2	Pbk
Cstb1	1.03156e-17	0.589303	0.721	0.467	2.06312e-14	pMG2	Cstb
Hist1h2ap	1.52833e-17	0.799765	0.394	0.141	3.05666e-14	pMG2	Hist1h2ap
Ccna2	5.58443e-17	0.652679	0.503	0.254	1.11689e-13	pMG2	Ccna2
Cd361	9.95646e-17	0.397553	0.648	0.391	1.99129e-13	pMG2	Cd36
Prr11	1.0446e-16	0.404537	0.424	0.162	2.0892e-13	pMG2	Prr11
Tuba1c	1.13623e-16	0.844239	0.564	0.373	2.27245e-13	pMG2	Tuba1c
H2-Eb11	1.36904e-16	0.378636	0.63	0.321	2.73807e-13	pMG2	H2-Eb1
Atp5g11	1.59497e-16	0.776603	0.697	0.512	3.18995e-13	pMG2	Atp5g1
Hist1h2ab	3.05603e-16	0.314482	0.382	0.129	6.11205e-13	pMG2	Hist1h2ab
Cdc20	3.37203e-16	0.738215	0.406	0.108	6.74406e-13	pMG2	Cdc20
Prdx51	3.86734e-16	0.570607	0.648	0.387	7.73468e-13	pMG2	Prdx5
Ndufb21	6.44739e-16	0.682887	0.642	0.492	1.28948e-12	pMG2	Ndufb2
Isg151	6.6091e-16	0.752188	0.57	0.317	1.32182e-12	pMG2	Isg15
Calm11	1.08174e-15	0.544132	0.818	0.567	2.16347e-12	pMG2	Calm1
Selenow1	1.1116e-15	0.744077	0.594	0.367	2.22319e-12	pMG2	Selenow
Bst21	1.90778e-15	0.478635	0.715	0.444	3.81556e-12	pMG2	Bst2
H3f3a1	3.36954e-15	0.47601	0.776	0.481	6.73908e-12	pMG2	H3f3a
Sgo1	3.55762e-15	0.410365	0.412	0.165	7.11525e-12	pMG2	Sgo1
Cenph	5.03366e-15	0.275077	0.418	0.215	1.00673e-11	pMG2	Cenph
Ccnb2	1.11312e-14	0.907193	0.455	0.225	2.22623e-11	pMG2	Ccnb2
Clic4	1.5006e-14	0.358844	0.497	0.285	3.0012e-11	pMG2	Clic4
Tagln21	1.69733e-14	0.834093	0.564	0.362	3.39466e-11	pMG2	Tagln2
Tgfbi	3.36391e-14	0.525513	0.479	0.256	6.72781e-11	pMG2	Tgfbi
Nudc1	4.34124e-14	0.596905	0.539	0.326	8.68247e-11	pMG2	Nudc
Cks1b	4.56016e-14	0.867682	0.533	0.37	9.12032e-11	pMG2	Cks1b
Ndufa71	4.56799e-14	0.620976	0.727	0.576	9.13598e-11	pMG2	Ndufa7
Anp32b	6.82702e-14	0.585725	0.594	0.365	1.3654e-10	pMG2	Anp32b
Phf11d	1.00278e-13	0.283711	0.394	0.196	2.00556e-10	pMG2	Phf11d
Lgals3bp1	1.32538e-13	0.454306	0.903	0.706	2.65076e-10	pMG2	Lgals3bp
Selenoh	1.4324e-13	0.664868	0.473	0.259	2.86479e-10	pMG2	Selenoh
Mcm7	1.98835e-13	0.671054	0.594	0.458	3.9767e-10	pMG2	Mcm7
Hmgn2	2.58354e-13	0.747325	0.642	0.493	5.16708e-10	pMG2	Hmgn2
Mif1	3.55812e-13	0.595765	0.733	0.587	7.11625e-10	pMG2	Mif
Ndufa51	4.84184e-13	0.799133	0.691	0.574	9.68369e-10	pMG2	Ndufa5
Cops91	7.24636e-13	0.607799	0.77	0.635	1.44927e-09	pMG2	Cops9
Cycs1	1.32877e-12	0.656736	0.533	0.328	2.65754e-09	pMG2	Cycs
H2-Ab11	1.49392e-12	0.474789	0.612	0.349	2.98784e-09	pMG2	H2-Ab1
Cox6a21	1.90858e-12	0.973151	0.6	0.428	3.81715e-09	pMG2	Cox6a2
Cst71	2.80989e-12	0.599093	0.57	0.347	5.61977e-09	pMG2	Cst7
Cxcl161	2.97343e-12	0.526242	0.564	0.344	5.94685e-09	pMG2	Cxcl16
Srgn1	9.30975e-12	0.456824	0.679	0.462	1.86195e-08	pMG2	Srgn
Rtp4	9.89372e-12	0.296416	0.394	0.23	1.97874e-08	pMG2	Rtp4
Dbi1	1.07346e-11	0.650197	0.588	0.449	2.14692e-08	pMG2	Dbi
Rrm2	1.27418e-11	0.620808	0.4	0.163	2.54836e-08	pMG2	Rrm2
Tmem1601	1.47047e-11	0.626531	0.564	0.394	2.94094e-08	pMG2	Tmem160
Lmnb1	2.22338e-11	0.43895	0.394	0.18	4.44677e-08	pMG2	Lmnb1
Birc5	2.67274e-11	0.961363	0.509	0.364	5.34548e-08	pMG2	Birc5
H2-Aa1	2.90913e-11	0.511253	0.6	0.365	5.81825e-08	pMG2	H2-Aa
Ftl11	3.83799e-11	0.388464	0.927	0.738	7.67597e-08	pMG2	Ftl1
Prc1	5.33998e-11	0.69002	0.485	0.321	1.068e-07	pMG2	Prc1
Racgap1	2.26315e-10	0.607428	0.473	0.272	4.5263e-07	pMG2	Racgap1
Cks2	2.4141e-10	0.542518	0.442	0.278	4.82821e-07	pMG2	Cks2
Fn11	2.4973e-10	0.359508	0.703	0.477	4.99461e-07	pMG2	Fn1
Ckap2	3.50912e-10	0.345925	0.406	0.247	7.01823e-07	pMG2	Ckap2
Tmem2561	4.19901e-10	0.546629	0.697	0.601	8.39802e-07	pMG2	Tmem256
Ccnb1	5.13604e-10	0.615946	0.43	0.24	1.02721e-06	pMG2	Ccnb1
Ifi47	5.55404e-10	0.457446	0.455	0.312	1.11081e-06	pMG2	Ifi47
Nudt4	1.43136e-09	0.250779	0.358	0.223	2.86271e-06	pMG2	Nudt4
Rad51ap1	1.70797e-09	0.512419	0.461	0.314	3.41595e-06	pMG2	Rad51ap1
Lig1	1.71895e-09	0.27767	0.57	0.434	3.43789e-06	pMG2	Lig1
Lst12	1.83316e-09	0.362767	0.691	0.541	3.66633e-06	pMG2	Lst1
Cdk1	4.46359e-09	0.831791	0.43	0.249	8.92718e-06	pMG2	Cdk1
Cebpzos	4.53685e-09	0.587042	0.558	0.474	9.0737e-06	pMG2	Cebpzos
Psme21	5.87241e-09	0.325785	0.624	0.438	1.17448e-05	pMG2	Psme2
Ubald2	1.28595e-08	0.67897	0.515	0.407	2.57191e-05	pMG2	Ubald2
Gabarapl21	2.37639e-08	0.280236	0.303	0.166	4.75279e-05	pMG2	Gabarapl2
Cd631	2.40986e-08	0.278779	0.812	0.606	4.81972e-05	pMG2	Cd63
Naaa1	3.00181e-08	0.257297	0.624	0.426	6.00362e-05	pMG2	Naaa
Myl61	7.09368e-08	0.438722	0.703	0.603	0.000141874	pMG2	Myl6
Ms4a6c1	7.28883e-08	0.436456	0.491	0.329	0.000145777	pMG2	Ms4a6c
H2afx	1.65014e-07	0.598734	0.43	0.307	0.000330029	pMG2	H2afx
Gtf3c61	2.4389e-07	0.391943	0.412	0.302	0.00048778	pMG2	Gtf3c6
Serf11	3.50779e-07	0.42579	0.497	0.438	0.000701558	pMG2	Serf1
Fgl21	3.54701e-07	0.30079	0.618	0.477	0.000709401	pMG2	Fgl2
Pnp2	5.02061e-07	0.387541	0.624	0.525	0.00100412	pMG2	Pnp
Ccl122	5.25798e-07	0.589194	0.764	0.662	0.0010516	pMG2	Ccl12
Hmmr	6.17617e-07	0.409188	0.309	0.098	0.00123523	pMG2	Hmmr
Ifi2111	6.37294e-07	0.321024	0.479	0.379	0.00127459	pMG2	Ifi211
Cenpa	8.44025e-07	0.537913	0.455	0.346	0.00168805	pMG2	Cenpa
Mrps331	1.10259e-06	0.377807	0.497	0.41	0.00220517	pMG2	Mrps33
Fxyd51	1.75434e-06	0.470777	0.527	0.399	0.00350868	pMG2	Fxyd5
Ndufb81	1.85483e-06	0.466752	0.461	0.338	0.00370967	pMG2	Ndufb8
Cdca8	2.37319e-06	0.518516	0.382	0.256	0.00474639	pMG2	Cdca8
Irf7	2.81934e-06	0.347273	0.382	0.253	0.00563867	pMG2	Irf7
Mrpl42	4.29414e-06	0.474357	0.436	0.33	0.00858828	pMG2	Mrpl42
Nop101	7.45574e-06	0.477854	0.539	0.49	0.0149115	pMG2	Nop10
Taldo11	1.07086e-05	0.283664	0.57	0.438	0.0214172	pMG2	Taldo1
Phf11b1	1.2155e-05	0.60083	0.448	0.354	0.0243099	pMG2	Phf11b
Cdkn2c	1.41546e-05	0.542623	0.297	0.175	0.0283092	pMG2	Cdkn2c
S100a131	1.42347e-05	0.409392	0.539	0.504	0.0284694	pMG2	S100a13
Gmfg1	2.61358e-05	0.482469	0.479	0.403	0.0522715	pMG2	Gmfg
Nucks1	2.69355e-05	0.53323	0.485	0.407	0.053871	pMG2	Nucks1
Mrps141	4.63755e-05	0.395941	0.394	0.28	0.0927509	pMG2	Mrps14
Ccl51	4.81283e-05	0.30737	0.376	0.259	0.0962567	pMG2	Ccl5
Mrpl231	5.26798e-05	0.435004	0.503	0.405	0.10536	pMG2	Mrpl23
Emp31	6.89678e-05	0.547535	0.485	0.406	0.137936	pMG2	Emp3
H2afv	8.37001e-05	0.449723	0.364	0.293	0.1674	pMG2	H2afv
Pgam11	9.03558e-05	0.290105	0.442	0.353	0.180712	pMG2	Pgam1
Aldoa1	0.000106227	0.362993	0.576	0.481	0.212454	pMG2	Aldoa
Aurkb	0.000133534	0.485788	0.4	0.325	0.267069	pMG2	Aurkb
Wfdc17	0.000151395	0.384318	0.248	0.394	0.30279	pMG2	Wfdc17
Hcst	0.00015734	0.259962	0.473	0.425	0.314681	pMG2	Hcst
Dynll11	0.000165465	0.478096	0.521	0.462	0.330931	pMG2	Dynll1
Tyms	0.000175862	0.358359	0.279	0.158	0.351724	pMG2	Tyms
Polr2l	0.000181995	0.298604	0.418	0.381	0.363991	pMG2	Polr2l
Sae1	0.000201968	0.367755	0.364	0.286	0.403935	pMG2	Sae1
Plk1	0.000253031	0.364329	0.309	0.129	0.506061	pMG2	Plk1
Nme11	0.000395294	0.386266	0.515	0.47	0.790587	pMG2	Nme1
Nampt1	0.000459253	0.349818	0.479	0.391	0.918506	pMG2	Nampt
Gm1673	0.000823369	0.362982	0.424	0.413	1	pMG2	Gm1673
AW1120101	0.000846912	0.573045	0.503	0.446	1	pMG2	AW112010
Cdkn2d	0.000990056	0.339187	0.315	0.257	1	pMG2	Cdkn2d
Ndc80	0.00114853	0.265776	0.37	0.264	1	pMG2	Ndc80
Ifi206	0.00129068	0.324439	0.303	0.254	1	pMG2	Ifi206
Mt12	0.00137778	0.452566	0.612	0.595	1	pMG2	Mt1
Ccdc34	0.00184658	0.365587	0.4	0.349	1	pMG2	Ccdc34
Spp11	0.00250836	0.4113	0.4	0.304	1	pMG2	Spp1
Etfb	0.00307866	0.440842	0.442	0.435	1	pMG2	Etfb
Cdca3	0.00380566	0.515295	0.364	0.277	1	pMG2	Cdca3
Ezh2	0.00408501	0.349187	0.479	0.486	1	pMG2	Ezh2
Anapc131	0.00493606	0.454208	0.558	0.543	1	pMG2	Anapc13
Smc2	0.00497045	0.476285	0.37	0.332	1	pMG2	Smc2
Slc31a11	0.00738945	0.309466	0.436	0.41	1	pMG2	Slc31a1
Hist1h2ae	0.00775648	0.71271	0.364	0.313	1	pMG2	Hist1h2ae
Lsm6	0.00826923	0.530898	0.43	0.413	1	pMG2	Lsm6
Dstn1	0.00836592	0.256728	0.57	0.545	1	pMG2	Dstn
Ttk	2.50182e-67	0.737512	0.572	0.076	5.00364e-64	pMG1	Ttk
Top2a1	3.42971e-62	2.16606	0.887	0.486	6.85943e-59	pMG1	Top2a
Aspm	2.26743e-53	1.45342	0.616	0.157	4.53487e-50	pMG1	Aspm
Hjurp	4.81519e-51	1.78184	0.761	0.276	9.63039e-48	pMG1	Hjurp
Mki67	9.46346e-50	2.13991	0.767	0.314	1.89269e-46	pMG1	Mki67
Mcm10	7.30929e-47	0.778464	0.579	0.134	1.46186e-43	pMG1	Mcm10
Prr111	1.46608e-40	0.571827	0.547	0.149	2.93215e-37	pMG1	Prr11
Gm269171	3.84341e-40	1.53466	0.887	0.522	7.68682e-37	pMG1	Gm26917
Cit	2.15068e-37	1.56173	0.704	0.399	4.30136e-34	pMG1	Cit
Polq	6.82617e-37	0.551339	0.396	0.033	1.36523e-33	pMG1	Polq
Mis18bp1	2.12875e-36	1.53637	0.585	0.141	4.25751e-33	pMG1	Mis18bp1
Fanca	2.90846e-36	1.37918	0.698	0.403	5.81693e-33	pMG1	Fanca
Bora	1.04925e-34	1.02563	0.553	0.172	2.0985e-31	pMG1	Bora
Kif23	2.24106e-33	1.28215	0.56	0.125	4.48213e-30	pMG1	Kif23
Knl1	4.01941e-33	1.68169	0.623	0.243	8.03883e-30	pMG1	Knl1
Diaph3	2.11595e-32	1.16401	0.654	0.338	4.23191e-29	pMG1	Diaph3
Cchcr1	4.65081e-32	0.660434	0.516	0.124	9.30162e-29	pMG1	Cchcr1
Kif20b	5.44028e-32	1.66737	0.648	0.367	1.08806e-28	pMG1	Kif20b
Ncapd2	9.35128e-32	1.38713	0.698	0.44	1.87026e-28	pMG1	Ncapd2
4930523C07Rik	1.4693e-31	0.398573	0.516	0.164	2.93859e-28	pMG1	4930523C07Rik
Spag5	2.36978e-31	0.942165	0.541	0.185	4.73956e-28	pMG1	Spag5
Exo1	5.17341e-31	0.377127	0.535	0.197	1.03468e-27	pMG1	Exo1
Gm424181	3.84219e-30	0.796537	1	0.991	7.68437e-27	pMG1	Gm42418
Cenpf	6.98392e-29	1.90743	0.61	0.248	1.39678e-25	pMG1	Cenpf
Stat21	7.76671e-27	1.04649	0.755	0.412	1.55334e-23	pMG1	Stat2
Slc25a20	1.97535e-26	0.387441	0.465	0.156	3.9507e-23	pMG1	Slc25a20
Cdca31	9.23316e-26	0.846353	0.566	0.253	1.84663e-22	pMG1	Cdca3
Wdhd1	1.45465e-25	0.94444	0.503	0.134	2.90929e-22	pMG1	Wdhd1
Traip	1.69087e-25	0.614167	0.491	0.153	3.38174e-22	pMG1	Traip
Gm472832	2.25473e-25	0.937035	0.767	0.468	4.50946e-22	pMG1	Gm47283
Enkd1	1.10429e-24	0.269961	0.491	0.186	2.20857e-21	pMG1	Enkd1
Stag3	1.5875e-24	0.602233	0.56	0.272	3.175e-21	pMG1	Stag3
Zmym1	5.25311e-24	0.317087	0.516	0.235	1.05062e-20	pMG1	Zmym1
Cenpe	1.6312e-23	1.44084	0.616	0.345	3.26239e-20	pMG1	Cenpe
Nsd21	1.65781e-23	1.1731	0.667	0.345	3.31561e-20	pMG1	Nsd2
Rhbdf21	2.09028e-23	0.394181	0.541	0.244	4.18055e-20	pMG1	Rhbdf2
Kif15	2.39532e-23	1.56894	0.566	0.238	4.79064e-20	pMG1	Kif15
Cdc25b	4.15916e-23	0.482751	0.346	0.041	8.31833e-20	pMG1	Cdc25b
Ndc801	7.59503e-23	0.483033	0.535	0.244	1.51901e-19	pMG1	Ndc80
Anln	3.60848e-22	1.09639	0.541	0.217	7.21695e-19	pMG1	Anln
Utrn	5.50101e-22	0.380066	0.522	0.279	1.1002e-18	pMG1	Utrn
Ccdc18	1.00717e-21	0.871347	0.453	0.166	2.01434e-18	pMG1	Ccdc18
Smc4	2.59249e-21	1.38033	0.66	0.413	5.18499e-18	pMG1	Smc4
Ezh21	2.74416e-21	1.00762	0.654	0.465	5.48832e-18	pMG1	Ezh2
Nemp1	1.81426e-20	0.439337	0.377	0.106	3.62851e-17	pMG1	Nemp1
Prc11	2.63024e-20	1.1107	0.579	0.311	5.26048e-17	pMG1	Prc1
Myo1g	3.24278e-20	0.354944	0.522	0.245	6.48556e-17	pMG1	Myo1g
C730034F03Rik	4.49891e-20	0.49466	0.421	0.142	8.99782e-17	pMG1	C730034F03Rik
Dhfr	1.73602e-19	0.581769	0.516	0.237	3.47204e-16	pMG1	Dhfr
Lars21	1.84548e-19	0.621804	0.893	0.709	3.69095e-16	pMG1	Lars2
Il15ra1	4.28007e-19	0.4951	0.591	0.309	8.56014e-16	pMG1	Il15ra
Troap	5.51764e-19	0.70638	0.403	0.047	1.10353e-15	pMG1	Troap
Hspa4l	6.4218e-19	0.265954	0.465	0.207	1.28436e-15	pMG1	Hspa4l
Tsix2	8.33173e-18	1.01973	0.83	0.645	1.66635e-14	pMG1	Tsix
Lmnb11	4.67038e-17	0.523414	0.453	0.174	9.34077e-14	pMG1	Lmnb1
Tpx2	4.67122e-17	0.927072	0.509	0.219	9.34244e-14	pMG1	Tpx2
Mrpl27	5.15621e-17	0.623533	0.497	0.241	1.03124e-13	pMG1	Mrpl27
Skp2	6.57014e-17	0.304934	0.101	0.216	1.31403e-13	pMG1	Skp2
Hist1h1b1	1.09255e-16	0.496878	0.421	0.139	2.18511e-13	pMG1	Hist1h1b
Tfcp2	4.42965e-16	0.294791	0.528	0.353	8.85931e-13	pMG1	Tfcp2
Mbtps1	8.36557e-16	0.521979	0.566	0.352	1.67311e-12	pMG1	Mbtps1
Ccl7	1.33938e-15	0.268334	0.396	0.153	2.67876e-12	pMG1	Ccl7
Id1	1.95137e-15	0.456407	0.365	0.125	3.90273e-12	pMG1	Id1
Gbp9	2.13974e-15	0.509464	0.491	0.245	4.27948e-12	pMG1	Gbp9
Stil	4.05605e-15	0.697618	0.459	0.176	8.11211e-12	pMG1	Stil
Lcorl	4.4448e-15	0.829322	0.497	0.254	8.88959e-12	pMG1	Lcorl
Ccna21	9.53208e-15	0.373485	0.516	0.254	1.90642e-11	pMG1	Ccna2
Ncapd3	1.30185e-14	0.946942	0.497	0.259	2.6037e-11	pMG1	Ncapd3
Paip2b	1.33518e-13	0.303379	0.119	0.337	2.67035e-10	pMG1	Paip2b
Rai14	1.95858e-13	0.28359	0.453	0.221	3.91716e-10	pMG1	Rai14
Katna1	2.40372e-13	0.310247	0.465	0.248	4.80743e-10	pMG1	Katna1
Tob21	2.88898e-13	0.601226	0.648	0.439	5.77795e-10	pMG1	Tob2
Pbk1	9.14421e-13	0.333721	0.472	0.192	1.82884e-09	pMG1	Pbk
Sae11	1.40986e-12	0.623846	0.491	0.271	2.81972e-09	pMG1	Sae1
Hells	3.47804e-12	0.734782	0.566	0.377	6.95608e-09	pMG1	Hells
Prdm15	4.75841e-12	0.29272	0.434	0.226	9.51681e-09	pMG1	Prdm15
Zfyve262	8.89189e-12	0.3538	0.478	0.242	1.77838e-08	pMG1	Zfyve26
Hmgb21	1.28288e-11	0.669208	0.73	0.557	2.56575e-08	pMG1	Hmgb2
Net1	1.38625e-11	0.274156	0.377	0.1	2.77249e-08	pMG1	Net1
Scaf11	3.27261e-11	0.856337	0.704	0.508	6.54521e-08	pMG1	Scaf11
Dclre1a	7.55818e-11	0.301865	0.453	0.295	1.51164e-07	pMG1	Dclre1a
Tube1	7.95171e-11	0.301408	0.157	0.024	1.59034e-07	pMG1	Tube1
Kif11	1.2115e-10	1.24483	0.497	0.254	2.42301e-07	pMG1	Kif11
Samd9l	1.39778e-10	0.334348	0.465	0.302	2.79555e-07	pMG1	Samd9l
Gm12216	1.92067e-10	0.405923	0.428	0.239	3.84135e-07	pMG1	Gm12216
Rad21	4.52893e-10	0.443002	0.566	0.409	9.05786e-07	pMG1	Rad21
Xylt1	1.25151e-09	0.279211	0.409	0.212	2.50302e-06	pMG1	Xylt1
Slfn9	1.44209e-09	0.578044	0.478	0.301	2.88418e-06	pMG1	Slfn9
Kcnq1ot12	1.9697e-09	0.666451	0.623	0.431	3.93939e-06	pMG1	Kcnq1ot1
Hook2	2.86365e-09	0.427597	0.352	0.162	5.7273e-06	pMG1	Hook2
Rpap1	2.86498e-09	0.277323	0.176	0.333	5.72996e-06	pMG1	Rpap1
Oas21	3.58207e-09	0.370542	0.56	0.365	7.16413e-06	pMG1	Oas2
Cd300lf1	3.68016e-09	0.394317	0.629	0.431	7.36032e-06	pMG1	Cd300lf
Shcbp1	7.78587e-09	0.98506	0.409	0.188	1.55717e-05	pMG1	Shcbp1
Ska1	1.17362e-08	0.669271	0.421	0.177	2.34724e-05	pMG1	Ska1
Cdk11	1.76375e-08	0.289885	0.176	0.28	3.52751e-05	pMG1	Cdk1
Atad21	3.06139e-08	1.11259	0.56	0.423	6.12279e-05	pMG1	Atad2
Pds5b	7.3043e-08	0.68692	0.497	0.388	0.000146086	pMG1	Pds5b
Gbp41	9.25787e-08	0.708563	0.547	0.359	0.000185157	pMG1	Gbp4
Por	1.19326e-07	0.332804	0.535	0.418	0.000238652	pMG1	Por
C4b	1.66968e-07	0.374372	0.623	0.412	0.000333935	pMG1	C4b
Nsl1	6.81712e-07	0.430895	0.39	0.154	0.00136342	pMG1	Nsl1
Cks21	7.01443e-07	0.416081	0.421	0.281	0.00140289	pMG1	Cks2
Timm21	7.94873e-07	0.27402	0.403	0.256	0.00158975	pMG1	Timm21
Itgal	8.40951e-07	0.26075	0.484	0.332	0.0016819	pMG1	Itgal
Dennd5b	8.92151e-07	0.437131	0.377	0.185	0.0017843	pMG1	Dennd5b
Ckap21	8.92175e-07	0.388389	0.409	0.248	0.00178435	pMG1	Ckap2
Fn12	9.74689e-07	0.513751	0.642	0.486	0.00194938	pMG1	Fn1
Anp32b1	9.93138e-07	0.31642	0.535	0.373	0.00198628	pMG1	Anp32b
Plk11	1.58524e-06	0.403106	0.17	0.147	0.00317048	pMG1	Plk1
Rad51ap11	1.87376e-06	0.432883	0.245	0.341	0.00374751	pMG1	Rad51ap1
Zcchc17	2.47737e-06	0.298771	0.44	0.322	0.00495474	pMG1	Zcchc17
AY036118	2.60992e-06	0.609062	0.774	0.699	0.00521984	pMG1	AY036118
Cdc45	3.74099e-06	0.36105	0.459	0.307	0.00748197	pMG1	Cdc45
AC160336.1	8.37279e-06	0.549084	0.522	0.368	0.0167456	pMG1	AC160336.1
Mcm6	1.06463e-05	0.437797	0.478	0.352	0.0212926	pMG1	Mcm6
Ccdc341	1.14264e-05	0.409165	0.465	0.342	0.0228527	pMG1	Ccdc34
Flna	1.50473e-05	0.473383	0.572	0.479	0.0300947	pMG1	Flna
Racgap11	1.89687e-05	0.890781	0.465	0.273	0.0379375	pMG1	Racgap1
Nusap11	2.23974e-05	0.34695	0.428	0.238	0.0447948	pMG1	Nusap1
Parp14	2.46273e-05	0.37269	0.522	0.392	0.0492546	pMG1	Parp14
Ddx11	3.06172e-05	0.448939	0.17	0.093	0.0612344	pMG1	Ddx11
Parp1	3.18652e-05	0.811235	0.541	0.429	0.0637304	pMG1	Parp1
Iigp11	3.80422e-05	0.394377	0.654	0.503	0.0760843	pMG1	Iigp1
Tyms1	8.85435e-05	0.301509	0.157	0.173	0.177087	pMG1	Tyms
Prim2	9.93924e-05	0.367151	0.226	0.308	0.198785	pMG1	Prim2
Plk4	0.000138061	0.757213	0.333	0.144	0.276121	pMG1	Plk4
Rad54l	0.000139286	0.465654	0.283	0.397	0.278572	pMG1	Rad54l
Hist1h1e	0.000151287	0.382069	0.264	0.385	0.302574	pMG1	Hist1h1e
Il18rap	0.000193326	0.371372	0.201	0.273	0.386652	pMG1	Il18rap
Alms1	0.000420116	0.302941	0.258	0.295	0.840233	pMG1	Alms1
Cenpa1	0.000427102	0.876668	0.453	0.346	0.854205	pMG1	Cenpa
Cd2741	0.000460304	0.611708	0.409	0.298	0.920609	pMG1	Cd274
Ccl21	0.000642947	0.601486	0.604	0.507	1	pMG1	Ccl2
Rfwd3	0.000650393	0.494626	0.283	0.394	1	pMG1	Rfwd3
Axl	0.00066474	0.414513	0.403	0.29	1	pMG1	Axl
Kif4	0.000749681	0.79051	0.245	0.23	1	pMG1	Kif4
Foxm1	0.000768486	0.731382	0.245	0.192	1	pMG1	Foxm1
Brip1	0.00126023	0.562756	0.352	0.169	1	pMG1	Brip1
Arhgap15	0.00289979	0.56461	0.352	0.21	1	pMG1	Arhgap15
Tcf19	0.00306626	0.260093	0.509	0.454	1	pMG1	Tcf19
Ccnb11	0.00318925	0.431748	0.384	0.247	1	pMG1	Ccnb1
Smc21	0.0032994	1.0483	0.434	0.324	1	pMG1	Smc2
Lilrb4a	0.00414597	0.526776	0.585	0.491	1	pMG1	Lilrb4a
D6Wsu163e	0.00444819	0.281098	0.289	0.185	1	pMG1	D6Wsu163e
Arid5b	0.00474785	0.655628	0.44	0.339	1	pMG1	Arid5b
Ccdc77	0.00480665	0.374882	0.434	0.391	1	pMG1	Ccdc77
Cdk6	0.00505338	0.305104	0.333	0.215	1	pMG1	Cdk6
Sass6	0.00574607	0.619866	0.39	0.297	1	pMG1	Sass6
Tk1	0.00629598	0.440675	0.289	0.378	1	pMG1	Tk1
Arhgap32	0.00703384	0.285029	0.465	0.402	1	pMG1	Arhgap32
H2afx1	0.00703794	0.416053	0.384	0.314	1	pMG1	H2afx
