# Supplementary material for: p38 MAP Kinase Signaling in Microglia Plays a Sex-Specific Protective Role in CNS Autoimmunity and Regulates Microglial Transcriptional States
Source: Front Immunol. 2021 Oct 11;12:715311. doi: 10.3389/fimmu.2021.715311 (PMC8542909; doi:10.3389/fimmu.2021.715311)
Supplement: Supplementary file 6 [file DataSheet_6.xlsx]

## Sheet: cluster0 - DAM1-2
	p_val	avg_logFC	pct.1	pct.2	p_val_adj
B930036N10Rik	1.26896e-07	-0.714532	0.05	0.333	0.00425128
Trem2	5.00228e-07	0.501188	0.924	0.714	0.0167586
S100a8	9.20935e-07	-2.26433	0.034	0.274	0.0308532
Neat1	2.61566e-06	-1.04976	0.168	0.44	0.08763
Actb	7.07414e-06	-0.287682	1	1	0.236998
Cox7a2l	2.02528e-05	0.485168	0.807	0.524	0.67851
Htra3	2.28958e-05	-0.265619	0	0.143	0.767057
C1qa	3.29809e-05	0.26171	0.983	0.976	1
B2m	3.36893e-05	0.271858	1	1	1
Adam17	3.85763e-05	0.504026	0.454	0.167	1
H2-Q6	4.87294e-05	0.331386	0.681	0.357	1
Gpatch8	7.29394e-05	0.42553	0.303	0.071	1
Serpine2	7.6932e-05	0.494915	0.403	0.131	1
H2-Aa	0.000102335	0.268636	0.798	0.631	1
Cd74	0.000117757	0.333629	0.941	0.893	1
Retnlg	0.00012664	-0.738827	0.008	0.143	1
S100a9	0.000133117	-2.40257	0.059	0.238	1
Lag3	0.000147541	0.404558	0.622	0.345	1
Cabin1	0.000154394	0.376378	0.252	0.048	1
Ppp1r21	0.000160922	0.345426	0.277	0.06	1
Tcn2	0.000169956	0.443335	0.664	0.393	1
Dnajc8	0.000170354	0.335824	0.454	0.179	1
Hexb	0.00021284	0.299407	0.975	0.917	1
Rrs1	0.000264152	0.340245	0.21	0.036	1
Lman1	0.000270816	0.267008	0.412	0.143	1
Cxcr2	0.000273742	-0.335979	0	0.107	1
Itgax	0.000294773	0.332159	0.218	0.036	1
Ctss	0.000319768	0.284239	1	1	1
Hdgfl2	0.000349696	0.330417	0.168	0.012	1
Specc1	0.000391524	0.390146	0.361	0.131	1
Dnajc7	0.000438797	0.524469	0.403	0.179	1
Lair1	0.000514524	0.355424	0.882	0.714	1
Cadm1	0.000534054	0.400304	0.227	0.048	1
Tsnax	0.000554926	0.312711	0.202	0.036	1
H3f3a	0.000703397	-0.457196	0.824	0.81	1
Tgfbi	0.000711385	-0.630887	0.202	0.405	1
Ncor1	0.000718991	0.263962	0.605	0.274	1
Hexim1	0.000760058	-0.377937	0.025	0.155	1
Chpt1	0.00076387	0.251887	0.176	0.024	1
Actg1	0.000856308	-0.417147	0.933	0.905	1
Tor3a	0.000858559	0.380998	0.571	0.298	1
Gm10076	0.000868408	0.2857	0.891	0.75	1
H2-Eb1	0.00088823	0.26848	0.782	0.548	1
Mgat2	0.000938202	0.280099	0.429	0.19	1
Cldnd1	0.000956575	0.271335	0.378	0.155	1
AC149090.1	0.000999902	0.3014	0.546	0.286	1
Hacd2	0.00103113	0.329469	0.454	0.202	1
Dok3	0.00114909	-0.395888	0.059	0.202	1
H2-Q4	0.00117456	0.274244	0.597	0.333	1
Tmem55b	0.00117842	0.330959	0.479	0.238	1
Ccl5	0.00125019	1.42094	0.504	0.274	1
Elmo1	0.00127625	0.396767	0.353	0.143	1
Csrnp1	0.00129702	-0.321349	0.05	0.19	1
2810403A07Rik	0.00134941	0.255363	0.143	0.012	1
Bfar	0.00135368	0.273943	0.328	0.119	1
Zc3hav1	0.00148172	0.29274	0.378	0.155	1
Cept1	0.00169944	0.332239	0.395	0.19	1
Ifi27	0.00173807	0.313468	0.218	0.06	1
Gsk3b	0.00178723	0.265768	0.345	0.143	1
Cers6	0.00181871	0.290658	0.109	0	1
Romo1	0.00183976	-0.526228	0.529	0.631	1
Saa3	0.00186722	1.29484	0.134	0.012	1
Cotl1	0.00189016	-0.316563	0.849	0.845	1
Lgals3bp	0.00196564	0.282419	0.933	0.774	1
Plod3	0.00212506	0.426172	0.445	0.238	1
Eif1b	0.00216361	0.278717	0.445	0.214	1
Cd9	0.00219432	0.341286	0.916	0.798	1
Mycbp	0.00220697	0.320956	0.176	0.036	1
2021-09-08	0.00221724	-0.382561	0.017	0.119	1
Naa38	0.00235815	0.340955	0.479	0.262	1
Cbx5	0.0025145	-0.621426	0.067	0.202	1
Egln1	0.00254782	0.285712	0.176	0.036	1
Bst2	0.00255245	0.388743	0.924	0.738	1
Supt4a	0.00258184	0.317646	0.378	0.19	1
Kcmf1	0.00258923	0.251485	0.269	0.095	1
Arid2	0.0031021	0.313811	0.193	0.048	1
Cpsf6	0.00324001	0.307424	0.286	0.107	1
Cirbp	0.00326691	-0.531663	0.16	0.31	1
Spp1	0.00331621	1.36522	0.58	0.429	1
Oaz1	0.00372679	-0.36742	0.866	0.821	1
Lpl	0.00376347	0.391337	0.277	0.107	1
Hspd1	0.00392508	0.359698	0.546	0.31	1
Mrpl9	0.00405226	0.269532	0.168	0.036	1
S100a6	0.00412393	-0.831222	0.034	0.143	1
Gnb2	0.00415085	-0.361508	0.689	0.714	1
Abraxas2	0.00416054	0.27286	0.244	0.083	1
Ube2a	0.00417235	-0.426438	0.218	0.381	1
Tomm20	0.00438382	0.284468	0.748	0.464	1
5031425E22Rik	0.0044389	-0.421183	0.05	0.167	1
Zfyve26	0.00452665	0.257652	0.185	0.048	1
1700017B05Rik	0.00458173	0.264181	0.336	0.143	1
Wbp4	0.00463849	0.345868	0.378	0.19	1
Tmcc3	0.00494628	0.377415	0.328	0.143	1
Pafah1b2	0.00499342	0.26084	0.252	0.095	1
Ndufs7	0.00505404	0.308433	0.563	0.321	1
Snx6	0.00507853	0.314574	0.487	0.286	1
Vegfb	0.00523126	0.286668	0.319	0.143	1
Acbd3	0.00525804	0.340789	0.328	0.155	1
Syngr2	0.00528266	0.330423	0.639	0.417	1
Cebpz	0.00530074	0.276406	0.513	0.298	1
Arhgap5	0.00552767	0.261965	0.487	0.25	1
Phf11b	0.00558781	0.301773	0.504	0.298	1
Ap2a1	0.0057347	-0.291116	0.059	0.179	1
Skiv2l	0.00581417	-0.279204	0.059	0.179	1
Tmem50b	0.00601451	0.276329	0.311	0.131	1
Zc3h18	0.00608527	0.274774	0.269	0.107	1
Tmbim4	0.00684136	0.305903	0.546	0.357	1
Zfp622	0.00697954	0.341124	0.277	0.119	1
Sfpq	0.00707895	0.260315	0.672	0.417	1
Mindy2	0.00710128	0.32248	0.345	0.167	1
Fam104a	0.00726535	0.261276	0.42	0.226	1
Xaf1	0.00737948	0.363278	0.353	0.19	1
Rogdi	0.00808112	-0.428611	0.21	0.357	1
Slc31a2	0.00834334	0.255345	0.336	0.167	1
Ptpa	0.00888439	-0.396828	0.244	0.393	1
S100a11	0.0096552	-0.578506	0.042	0.143	1
Ptbp3	0.0100488	0.268248	0.655	0.44	1
Rac2	0.010554	-0.343547	0.723	0.726	1
Mga	0.0105678	0.279925	0.185	0.06	1
Macf1	0.0105901	0.255938	0.605	0.405	1
Fam168a	0.0107611	0.28778	0.168	0.048	1
Jak1	0.0108717	0.25238	0.479	0.262	1
Galnt7	0.0114144	0.260106	0.252	0.107	1
Naa10	0.0117496	0.265272	0.235	0.095	1
Rad50	0.0123054	0.407526	0.21	0.083	1
Hnrnpa3	0.0123906	0.270007	0.714	0.5	1
Khdrbs1	0.0124254	0.267919	0.445	0.25	1
Ifi209	0.0126898	0.339298	0.261	0.119	1
Cryba4	0.0135307	0.402991	0.378	0.214	1
C3	0.0138112	0.472449	0.269	0.119	1
Gsap	0.0143191	0.277585	0.227	0.095	1
Ifit2	0.0145354	0.390009	0.294	0.143	1
Psmd6	0.0149929	0.284702	0.403	0.238	1
Cbx3	0.0156108	-0.639322	0.378	0.476	1
Ddx54	0.0157778	0.275705	0.319	0.155	1
Cfap36	0.0159532	0.272381	0.134	0.036	1
Plekha1	0.0163323	0.324731	0.277	0.131	1
Csnk1g3	0.0164656	-0.275277	0.067	0.167	1
Dctn2	0.0170835	0.268738	0.42	0.238	1
Mogs	0.0171809	0.271674	0.227	0.095	1
A930007I19Rik	0.0172899	-0.413062	0.042	0.131	1
Rdx	0.018154	0.265755	0.395	0.226	1
Slfn5	0.018313	0.306344	0.303	0.155	1
Fam26f	0.0189838	0.255443	0.235	0.107	1
Sppl2a	0.0198449	0.350231	0.588	0.44	1
Abhd6	0.0201133	0.27157	0.235	0.107	1
Dst	0.0208458	0.267797	0.496	0.286	1
Bbc3	0.0209942	-0.275385	0.076	0.179	1
Scoc	0.0210423	0.27347	0.437	0.286	1
Gpr84	0.0212794	0.35863	0.605	0.44	1
Cdip1	0.021605	0.321724	0.109	0.024	1
Dnajc1	0.0219033	0.293597	0.269	0.131	1
Flcn	0.0224816	0.263057	0.168	0.06	1
Polr3a	0.0225368	0.267778	0.109	0.024	1
Dtx3l	0.0232429	0.305744	0.361	0.202	1
Ccl4	0.0234807	-0.853009	0.504	0.548	1
Mia3	0.0238488	0.261819	0.311	0.167	1
Zfp638	0.0243121	0.25642	0.235	0.107	1
Parvb	0.0255451	0.303107	0.109	0.024	1
Daxx	0.0260287	0.256891	0.176	0.071	1
Arglu1	0.0275153	0.279934	0.454	0.286	1
Nrros	0.0279236	0.328789	0.378	0.238	1
2021-03-02	0.0292569	0.277293	0.496	0.333	1
Ighm	0.0293456	-0.34207	0.328	0.44	1
Tgfbr2	0.0294216	0.291307	0.605	0.452	1
Psmb5	0.029727	-0.418411	0.487	0.548	1
Dek	0.029776	-0.314254	0.504	0.619	1
Fam208a	0.0300336	0.25169	0.16	0.06	1
Siglecf	0.0300696	0.302797	0.269	0.143	1
Nifk	0.0300916	0.301782	0.21	0.107	1
Apobr	0.0301096	0.252691	0.143	0.048	1
Mosmo	0.0316028	-0.251519	0.034	0.107	1
Prpsap2	0.0322653	0.29774	0.143	0.048	1
Spns2	0.03269	-0.372745	0.126	0.238	1
Lmna	0.0330534	-0.318462	0.042	0.119	1
Sh3pxd2a	0.0353182	-0.252788	0.042	0.119	1
Ms4a4c	0.0355897	0.291509	0.235	0.119	1
Arhgap4	0.0357518	0.264294	0.252	0.131	1
Mylip	0.0360005	0.294681	0.328	0.19	1
Icosl	0.0371303	0.289706	0.286	0.155	1
Ccl3	0.0398852	-0.722643	0.403	0.464	1
Cd69	0.0399599	0.260828	0.151	0.06	1
Naaa	0.0414685	-0.259471	0.529	0.619	1
Myo9b	0.0419082	0.311762	0.294	0.167	1
Lig1	0.0420035	-0.313687	0.101	0.19	1
Mrps26	0.0426914	0.336951	0.235	0.119	1
Emp3	0.0433021	-0.438423	0.454	0.536	1
Fxyd5	0.0470962	-0.554918	0.63	0.69	1
Cct7	0.0503099	0.257756	0.521	0.345	1
4833420G17Rik	0.0503448	0.255798	0.16	0.071	1
Cep350	0.0508781	-0.284032	0.118	0.214	1
Ctso	0.0517636	0.265912	0.21	0.107	1
Apoe	0.0527272	0.410093	0.866	0.857	1
Rasa2	0.0547303	-0.285359	0.067	0.143	1
Zeb2	0.0548193	0.29663	0.655	0.536	1
Atp5l	0.0548716	-0.293354	0.782	0.714	1
Ssh2	0.0583082	-0.284541	0.395	0.488	1
Hcls1	0.0585638	-0.326675	0.42	0.512	1
H2afz	0.0593806	-0.262499	0.79	0.786	1
Rfc1	0.0593861	-0.305909	0.185	0.274	1
Anxa2	0.0606678	-0.398027	0.118	0.202	1
Churc1	0.0609311	-0.324312	0.16	0.25	1
Ifi204	0.0622027	0.262694	0.723	0.571	1
Sem1	0.0625896	-0.310049	0.748	0.75	1
Gyg	0.0626696	-0.336196	0.202	0.298	1
Zufsp	0.0643446	0.251552	0.361	0.262	1
Lilr4b	0.0646905	-0.291418	0.059	0.131	1
Polr2f	0.0666591	-0.352295	0.328	0.393	1
Junb	0.0693084	-0.569198	0.58	0.643	1
Zfp36	0.0706772	-0.57457	0.437	0.476	1
Cd83	0.0737873	0.298086	0.42	0.298	1
Mx1	0.0749428	0.262726	0.134	0.06	1
Rap1a	0.0755052	-0.361534	0.378	0.44	1
Grk2	0.0793893	-0.305044	0.328	0.417	1
Galk1	0.084854	-0.273837	0.118	0.19	1
AY036118	0.0867966	-0.53736	0.546	0.571	1
Atf3	0.0882037	-0.467052	0.311	0.369	1
Cox5b	0.0907157	-0.287585	0.807	0.714	1
Slc2a5	0.0907475	-0.324068	0.134	0.214	1
Rsad2	0.090933	0.508213	0.143	0.071	1
Plxnb2	0.0913768	-0.314384	0.487	0.536	1
Myh9	0.0919243	-0.468607	0.529	0.56	1
Ms4a6b	0.0945142	-0.383283	0.269	0.345	1
Tsta3	0.0945238	-0.363717	0.151	0.226	1
Diablo	0.104305	-0.289125	0.134	0.214	1
Apoc1	0.104465	0.31283	0.193	0.107	1
Dnajc19	0.106591	-0.411556	0.261	0.345	1
Jund	0.109914	-0.295996	0.63	0.417	1
Cfap20	0.110028	-0.303435	0.101	0.167	1
Snap23	0.110538	-0.399304	0.277	0.333	1
Entpd7	0.111124	-0.266869	0.059	0.119	1
Lgals1	0.112505	-0.506639	0.134	0.214	1
Rnf146	0.1146	-0.291796	0.05	0.107	1
Dctn5	0.115348	-0.272252	0.176	0.25	1
Chst1	0.116232	-0.301109	0.403	0.464	1
Nab1	0.118846	-0.43182	0.151	0.071	1
Mki67	0.119278	-0.250661	0.059	0.119	1
Ppp1ca	0.120226	-0.306769	0.63	0.619	1
Cst7	0.120226	0.288194	0.664	0.571	1
Etfb	0.121373	-0.311381	0.311	0.369	1
Jun	0.12314	-0.590724	0.521	0.536	1
Txn2	0.125872	-0.364837	0.252	0.321	1
Vps41	0.126601	-0.431943	0.109	0.179	1
Tcp1	0.129543	0.258337	0.504	0.405	1
Slc39a1	0.131097	-0.290564	0.277	0.345	1
Fermt3	0.133843	-0.265343	0.529	0.548	1
Prkcd	0.134968	-0.412341	0.445	0.488	1
Mbd6	0.137613	-0.331784	0.076	0.131	1
Etv3	0.138013	0.255249	0.261	0.167	1
Sdf2	0.138211	0.304762	0.294	0.19	1
Dnajb11	0.139227	0.251149	0.487	0.381	1
Ube2m	0.139941	-0.385033	0.42	0.476	1
Aprt	0.14445	-0.289357	0.378	0.417	1
Ppp4c	0.145407	-0.288367	0.286	0.345	1
Zbtb4	0.146529	-0.280722	0.076	0.131	1
Mif4gd	0.146713	-0.267085	0.176	0.25	1
Osgep	0.14752	-0.367006	0.218	0.286	1
Mycbp2	0.152959	0.304016	0.429	0.345	1
Ubald2	0.153579	-0.367078	0.311	0.381	1
Sgk1	0.156187	-0.369331	0.336	0.417	1
Trip12	0.156203	-0.274827	0.193	0.274	1
Lzic	0.157231	-0.264964	0.067	0.119	1
Ptp4a1	0.160573	-0.358111	0.193	0.262	1
Ms4a6c	0.166444	-0.339251	0.58	0.56	1
Rhob	0.166461	-0.386297	0.681	0.667	1
Dmtf1	0.170327	-0.398184	0.134	0.19	1
Gm49368	0.172923	-0.260092	0.059	0.107	1
Nub1	0.175274	-0.261644	0.118	0.179	1
Jpt1	0.175783	-0.438694	0.496	0.5	1
mt-Nd5	0.175967	-0.325253	0.538	0.583	1
Ncf1	0.175989	-0.34533	0.639	0.607	1
Btg2	0.176651	-0.365173	0.387	0.429	1
Top2a	0.178158	-0.323379	0.084	0.143	1
Clcc1	0.179468	0.288405	0.193	0.119	1
Brd2	0.180516	-0.311484	0.504	0.512	1
Il11ra1	0.186357	-0.262524	0.134	0.19	1
Ifit1	0.186986	0.295085	0.126	0.071	1
Ehbp1l1	0.187818	-0.272273	0.16	0.214	1
Dnajb12	0.188125	-0.271058	0.059	0.107	1
Dnajb9	0.189261	-0.332185	0.176	0.238	1
Cx3cr1	0.192164	-0.560496	0.866	0.75	1
Esd	0.193266	-0.312383	0.42	0.464	1
Gt(ROSA)26Sor	0.196761	-0.286518	0.134	0.19	1
Hnrnpf	0.197509	-0.291894	0.723	0.702	1
Syt11	0.197857	-0.360454	0.101	0.155	1
Med7	0.198091	-0.279122	0.134	0.19	1
Prrc2c	0.20044	-0.339768	0.487	0.345	1
Ccl12	0.202731	0.437534	0.706	0.631	1
Smarcad1	0.203469	-0.299997	0.092	0.143	1
Zbtb7a	0.204177	-0.456437	0.277	0.333	1
Cab39	0.204777	-0.263692	0.109	0.167	1
Slc2a6	0.217085	-0.289946	0.303	0.369	1
Myo18a	0.228627	-0.427119	0.118	0.167	1
P2rx4	0.230538	-0.258822	0.361	0.393	1
Sin3b	0.231963	-0.332148	0.387	0.417	1
Nfkbiz	0.236433	-0.369823	0.185	0.238	1
Naa60	0.236492	-0.286614	0.143	0.19	1
Mark2	0.236662	-0.284401	0.193	0.238	1
Prdx5	0.237229	-0.288884	0.824	0.786	1
Hivep2	0.240007	-0.311405	0.084	0.131	1
Igsf8	0.250259	-0.385298	0.168	0.214	1
2510039O18Rik	0.252244	-0.292337	0.176	0.214	1
A630001G21Rik	0.253625	-0.319445	0.126	0.179	1
4931406C07Rik	0.2561	-0.345616	0.101	0.143	1
Impdh2	0.256627	-0.303343	0.269	0.321	1
Stxbp2	0.258302	-0.287573	0.269	0.31	1
Dennd4a	0.261291	-0.393394	0.311	0.333	1
Rnf111	0.264494	-0.306577	0.143	0.19	1
Nsrp1	0.266836	-0.336738	0.252	0.31	1
Nsd2	0.278372	-0.301757	0.16	0.202	1
Cpne3	0.279259	-0.383454	0.168	0.214	1
Smchd1	0.284907	-0.276209	0.277	0.31	1
Esyt1	0.287784	-0.272452	0.126	0.179	1
Rbms1	0.293208	-0.281413	0.202	0.25	1
Usp18	0.29436	0.28157	0.202	0.155	1
Ezr	0.300587	-0.263896	0.067	0.107	1
Hnrnpa0	0.305934	-0.322769	0.429	0.321	1
AC160336.1	0.308794	-0.398356	0.437	0.429	1
Washc1	0.3103	-0.252689	0.126	0.167	1
Stam2	0.314117	-0.285374	0.126	0.167	1
Birc2	0.316847	0.255142	0.109	0.071	1
Anapc5	0.321301	-0.285787	0.319	0.357	1
Prr13	0.325078	-0.342066	0.235	0.274	1
Gfm2	0.329271	-0.259086	0.101	0.143	1
Atp7a	0.332019	-0.283417	0.118	0.155	1
Sugt1	0.332457	-0.376477	0.319	0.333	1
Hist1h2ap	0.333013	-0.315293	0.193	0.226	1
Pbrm1	0.337346	-0.273961	0.294	0.321	1
Pcm1	0.339951	-0.30993	0.143	0.179	1
Gps1	0.345187	-0.279138	0.244	0.274	1
Ccl9	0.346926	-0.267157	0.084	0.119	1
Ube2l3	0.364377	-0.261032	0.672	0.643	1
F11r	0.371803	-0.304582	0.529	0.512	1
Dusp1	0.37613	-0.611879	0.294	0.321	1
Tab2	0.383147	-0.430617	0.193	0.226	1
Sort1	0.386186	-0.292974	0.218	0.25	1
Kcnq1ot1	0.390617	-0.294549	0.176	0.119	1
Ethe1	0.392562	-0.27881	0.193	0.226	1
Cks1b	0.392651	-0.258186	0.143	0.179	1
Dctn4	0.396121	-0.256745	0.311	0.226	1
Tceal9	0.400579	-0.260869	0.185	0.226	1
Slc38a9	0.403326	-0.283714	0.143	0.179	1
mt-Nd3	0.404116	-0.254301	0.824	0.762	1
Gpsm3	0.406869	-0.250087	0.412	0.429	1
Zfp710	0.410027	-0.26759	0.176	0.214	1
Cd2ap	0.410595	-0.448344	0.311	0.321	1
Exosc2	0.410888	-0.302198	0.109	0.143	1
Gtf2h1	0.41639	-0.26763	0.16	0.19	1
Rpf1	0.42173	0.253514	0.193	0.155	1
Psmd14	0.426419	-0.315418	0.244	0.274	1
Tbc1d20	0.428452	-0.304331	0.134	0.167	1
Scn1b	0.431301	-0.252513	0.261	0.298	1
Rtf1	0.43197	-0.326847	0.42	0.31	1
Id2	0.43349	-0.393857	0.319	0.345	1
Calu	0.436004	-0.253324	0.176	0.202	1
Taok3	0.436747	-0.318343	0.286	0.321	1
H2afx	0.444754	-0.3222	0.092	0.119	1
Slc31a1	0.444771	-0.354065	0.429	0.393	1
Klf2	0.446903	-0.272633	0.437	0.464	1
Wapl	0.449979	-0.316094	0.277	0.202	1
Msl1	0.450223	-0.335755	0.185	0.202	1
Eif4ebp1	0.450397	-0.26269	0.277	0.31	1
Rac1	0.455404	-0.251042	0.723	0.667	1
Csf1	0.45697	-0.292406	0.311	0.226	1
Ifit3	0.458761	0.372383	0.252	0.214	1
Stab1	0.475797	0.359554	0.235	0.179	1
Rps6ka1	0.483116	-0.290985	0.437	0.429	1
Lsp1	0.487732	-0.278239	0.193	0.226	1
Eya4	0.489282	-0.321187	0.118	0.143	1
Ccnd3	0.492192	-0.329907	0.168	0.19	1
Wfdc17	0.500718	-0.393589	0.202	0.214	1
Ints6l	0.501423	-0.29653	0.168	0.19	1
Ywhab	0.506248	-0.285215	0.555	0.524	1
Usmg5	0.509019	-0.30442	0.588	0.524	1
Lgals3	0.516631	-0.69156	0.319	0.333	1
Farsa	0.516807	-0.284349	0.227	0.238	1
Gtf3a	0.519278	-0.256537	0.185	0.214	1
2021-09-07	0.526164	-0.270143	0.345	0.357	1
Ifrd1	0.536445	-0.27138	0.143	0.167	1
Trib1	0.541733	-0.306822	0.303	0.298	1
Cux1	0.544592	-0.256588	0.403	0.393	1
Myh10	0.547188	-0.298039	0.134	0.155	1
Ufm1	0.553234	-0.250583	0.269	0.286	1
Alox5ap	0.554157	-0.314913	0.739	0.607	1
Scp2	0.561496	-0.48581	0.42	0.381	1
Cd300a	0.566157	-0.325732	0.118	0.131	1
Tia1	0.568698	-0.494307	0.092	0.107	1
Ndufa6	0.570005	-0.311845	0.571	0.512	1
Slc43a2	0.572813	-0.329333	0.168	0.179	1
Pycr2	0.574568	-0.250853	0.16	0.179	1
Gpbp1	0.577874	-0.310623	0.151	0.167	1
Tmem184b	0.579663	-0.254853	0.16	0.179	1
Tfg	0.592628	-0.269448	0.252	0.25	1
Ostf1	0.59419	-0.280892	0.588	0.5	1
Itgb1	0.594488	-0.309267	0.445	0.417	1
Tnrc6a	0.598801	-0.287949	0.328	0.321	1
Immt	0.59962	-0.273313	0.328	0.262	1
Uhrf1bp1	0.600252	-0.30029	0.16	0.179	1
Tomm22	0.601055	-0.277698	0.42	0.393	1
Fos	0.612475	-0.284534	0.403	0.417	1
Csk	0.612755	-0.329547	0.387	0.369	1
Phip	0.614378	-0.30134	0.336	0.333	1
Vim	0.614544	-0.546803	0.277	0.274	1
Akap13	0.627106	-0.331035	0.664	0.548	1
Tmem248	0.64099	-0.270558	0.193	0.202	1
Ncln	0.643386	-0.290146	0.42	0.393	1
Ewsr1	0.647192	-0.314437	0.412	0.393	1
Camk1d	0.647269	-0.273447	0.235	0.238	1
Tbcb	0.649837	-0.263666	0.387	0.345	1
Abl1	0.658506	-0.280041	0.118	0.131	1
Tifa	0.658587	-0.313038	0.193	0.202	1
Nisch	0.660815	-0.263105	0.429	0.345	1
Wbp1l	0.663261	-0.372243	0.176	0.179	1
Bak1	0.664631	-0.341368	0.311	0.31	1
Ier3	0.68075	-0.586754	0.361	0.298	1
Irgm1	0.698014	-0.250532	0.462	0.417	1
Lhfpl2	0.699722	-0.314861	0.294	0.286	1
Tmem189	0.709232	-0.328724	0.235	0.238	1
Ost4	0.714096	-0.252732	0.454	0.417	1
Psmd1	0.714773	-0.326191	0.319	0.262	1
Sipa1l2	0.715599	-0.267694	0.235	0.226	1
Acadm	0.727478	-0.255079	0.118	0.131	1
Cln8	0.730132	-0.289069	0.151	0.155	1
Arsb	0.730345	-0.275688	0.387	0.31	1
Plcb2	0.73255	-0.369571	0.176	0.143	1
Ccl6	0.735401	-0.80139	0.361	0.286	1
Caprin1	0.738227	-0.297617	0.445	0.381	1
Zcchc17	0.746554	-0.299279	0.168	0.143	1
Eif4g1	0.748305	-0.316359	0.378	0.357	1
Egr1	0.748781	-0.397966	0.403	0.369	1
Rab5a	0.751914	-0.279692	0.193	0.202	1
Spata13	0.769527	-0.259325	0.269	0.226	1
Eif4g3	0.773215	-0.36448	0.202	0.19	1
Mrps10	0.774124	-0.277679	0.185	0.19	1
Fabp5	0.7774	-0.389848	0.218	0.19	1
Diaph2	0.779768	-0.270035	0.227	0.226	1
Klf3	0.783174	-0.284952	0.319	0.274	1
Naa50	0.79676	-0.342711	0.269	0.25	1
Ube2q1	0.801356	-0.337651	0.269	0.226	1
Mcm3	0.804109	-0.317811	0.176	0.155	1
Blvrb	0.80891	-0.298351	0.303	0.25	1
Ifitm2	0.833095	-0.352258	0.176	0.155	1
Ccl7	0.839618	0.263186	0.151	0.143	1
Ctcf	0.840517	-0.268106	0.286	0.238	1
Sec61a1	0.840848	-0.292396	0.319	0.286	1
Csf2rb	0.846494	-0.296377	0.571	0.512	1
Mrpl22	0.852508	-0.279574	0.126	0.131	1
Tbk1	0.852933	-0.321254	0.143	0.143	1
Ube2l6	0.884773	-0.304917	0.252	0.214	1
Ddrgk1	0.890892	-0.316723	0.454	0.393	1
Iars	0.895296	-0.387623	0.134	0.119	1
Vasp	0.898169	-0.332347	0.504	0.405	1
Fip1l1	0.913942	-0.271598	0.151	0.143	1
Zfp36l2	0.916111	-0.265691	0.454	0.429	1
Ppp2r5a	0.928868	-0.368447	0.185	0.167	1
Man1c1	0.948119	-0.333735	0.227	0.214	1
Csde1	0.950915	-0.296031	0.513	0.429	1
Asb2	0.951605	-0.263684	0.109	0.107	1
Copa	0.955306	-0.289414	0.361	0.31	1
Cfdp1	0.983364	-0.255767	0.252	0.238	1
Cir1	0.983827	-0.260179	0.176	0.167	1
Cnot6	0.991928	-0.490976	0.143	0.131	1
Ccnl1	0.99792	-0.300056	0.521	0.44	1

## Sheet: cluster1 - hMG2
	p_val	avg_logFC	pct.1	pct.2	p_val_adj
Gpr183	4.69229e-05	-1.0491	0.026	0.233	1
Nucb2	7.33801e-05	-0.78677	0	0.133	1
Yipf4	7.33801e-05	-0.996944	0	0.133	1
Tab2	0.000137055	-0.851803	0.086	0.367	1
Ccl3	0.000184962	-1.26812	0.147	0.433	1
Gin1	0.000501847	-0.688505	0.026	0.2	1
Ets1	0.000501847	-0.836873	0.026	0.2	1
Selenos	0.000539208	-0.812095	0.052	0.267	1
Bod1l	0.000617382	-1.10533	0.155	0.433	1
Gpsm3	0.000654316	-0.776491	0.017	0.167	1
Ppp6r1	0.00073722	-0.943444	0.078	0.3	1
Piga	0.000827209	-0.716222	0.009	0.133	1
Snapc4	0.000874237	-0.714638	0.009	0.133	1
Zc3h12c	0.000874237	-0.732007	0.009	0.133	1
Msn	0.000895751	-0.699443	0.216	0.567	1
Ahdc1	0.000923733	-0.586854	0.009	0.133	1
Nhlrc2	0.000923733	-0.589195	0.009	0.133	1
Nudt13	0.000975815	-0.444726	0.009	0.133	1
Tulp3	0.000975815	-0.530942	0.009	0.133	1
Ly6e	0.00138353	-1.00086	0.276	0.533	1
Lrpprc	0.00147256	-0.7106	0.034	0.2	1
Sh2b1	0.00179285	-0.845074	0.052	0.233	1
Hnrnph3	0.00191822	-0.584355	0.034	0.2	1
Pcf11	0.00208717	-0.72175	0.086	0.3	1
Srpr	0.00222059	-0.797883	0.069	0.267	1
Arpc2	0.00223589	-0.664988	0.19	0.467	1
Tlr2	0.00230066	-1.13183	0.155	0.367	1
Fam96a	0.00241922	-0.942546	0.026	0.167	1
Polr2a	0.00241922	-1.11691	0.026	0.167	1
Sdf4	0.00242754	-0.7062	0.069	0.267	1
Arhgap30	0.0024822	-0.78248	0.172	0.433	1
Samd9l	0.00262363	-0.890071	0.026	0.167	1
Tyrobp	0.00264097	-0.666132	0.276	0.533	1
Ddb1	0.00284372	-0.573201	0.026	0.167	1
Ssr1	0.00289896	-0.894934	0.078	0.267	1
Mier2	0.00295997	-0.655258	0.026	0.167	1
Gorasp2	0.00295997	-0.707764	0.026	0.167	1
Rbm7	0.00343041	-0.790854	0.043	0.2	1
Hhex	0.00389169	-0.849636	0.017	0.133	1
Atp8a1	0.00390043	-0.58485	0.5	0.767	1
Oser1	0.00406125	-0.708451	0.043	0.2	1
Rgs1	0.0040824	-1.42131	0.138	0.367	1
Appl1	0.00435023	-0.541126	0.017	0.133	1
Suds3	0.00435023	-0.768107	0.017	0.133	1
Gm46224	0.00448857	-0.666506	0.043	0.2	1
Pla2g16	0.00454683	-0.680374	0.017	0.133	1
Prdx4	0.00454683	-0.793108	0.017	0.133	1
Slc35b1	0.00463982	-0.79145	0.043	0.2	1
Ddx46	0.00468342	-0.638287	0.095	0.3	1
Mb21d1	0.00472422	-0.675726	0.06	0.233	1
Rubcnl	0.00475146	-0.728104	0.017	0.133	1
Pcm1	0.00488273	-0.611584	0.112	0.333	1
Wdfy3	0.00493298	-0.886483	0.086	0.267	1
Coro1b	0.00494816	-0.701035	0.121	0.333	1
Pggt1b	0.0054163	-0.383178	0.017	0.133	1
A630001G21Rik	0.00547187	-0.667137	0.06	0.233	1
Ikbkb	0.0057649	-0.527691	0.078	0.267	1
Glg1	0.00616017	-0.576608	0.078	0.267	1
Ifi27l2a	0.00673075	-0.878675	0.052	0.2	1
Lrp1	0.00674752	0.610751	0.629	0.367	1
Fam111a	0.00679988	-0.44763	0.095	0.3	1
Gatad2a	0.00693995	-0.758462	0.052	0.2	1
Mapre1	0.00709185	-0.86896	0.112	0.3	1
Ppil2	0.00715154	-0.669826	0.034	0.167	1
5031425E22Rik	0.00715154	-0.740219	0.034	0.167	1
Myo1b	0.00740443	-0.759507	0.034	0.167	1
Smarcc1	0.0078364	-0.830553	0.052	0.2	1
Ilf3	0.0079344	-0.566678	0.034	0.167	1
Ms4a6c	0.0079344	-0.667198	0.034	0.167	1
Atf6b	0.0079344	-0.729839	0.034	0.167	1
Eps15	0.00821193	-0.579473	0.034	0.167	1
Unk	0.0084981	-0.580564	0.034	0.167	1
Whamm	0.0084981	-0.857518	0.034	0.167	1
Ndst2	0.00879317	-0.537036	0.034	0.167	1
Fnip1	0.00883523	-0.673695	0.052	0.2	1
Chuk	0.00887278	-0.825595	0.078	0.233	1
Naip2	0.00888832	-0.569623	0.086	0.267	1
Puf60	0.00904288	1.16368	0.241	0.033	1
Il2rg	0.00909735	-0.527862	0.034	0.167	1
Fam114a2	0.00910207	-0.617722	0.052	0.2	1
Fcer1g	0.00920228	-0.793185	0.224	0.467	1
Slc29a3	0.00944395	-0.662203	0.207	0.433	1
Plcg1	0.00965743	-0.59749	0.052	0.2	1
Vps13b	0.00992938	-0.645547	0.069	0.233	1
Syngr1	0.0100016	-0.718867	0.112	0.3	1
Atp2c1	0.0103444	1.06657	0.19	0	1
Vamp3	0.0104704	-0.539144	0.069	0.233	1
Cct3	0.0105472	-0.611903	0.052	0.2	1
Alkbh1	0.0106648	0.821058	0.353	0.1	1
Spint1	0.0107151	0.868148	0.31	0.067	1
Fbrsl1	0.0110158	-0.577604	0.129	0.333	1
Sat1	0.0115145	-0.688393	0.431	0.667	1
Nfe2l1	0.0119295	-0.675648	0.095	0.267	1
Top2b	0.0120954	-0.472438	0.069	0.233	1
Srsf5	0.0122008	-0.424143	0.388	0.7	1
Stx7	0.0125607	1.10339	0.181	0	1
Hsp90ab1	0.0129584	0.57068	0.638	0.367	1
Rffl	0.0131689	-0.812776	0.026	0.133	1
Tmem230	0.0136599	-0.509978	0.026	0.133	1
Scand1	0.0136599	-0.644076	0.026	0.133	1
Srprb	0.0136599	-0.762849	0.026	0.133	1
Tsc22d2	0.0138327	0.936872	0.293	0.067	1
Mbnl1	0.0141597	0.749306	0.552	0.367	1
Uqcrc1	0.0141669	-0.658989	0.026	0.133	1
Gpbp1l1	0.0141669	-0.674586	0.026	0.133	1
Tmx1	0.0146905	-0.467225	0.026	0.133	1
Trpv2	0.0146905	-0.543724	0.026	0.133	1
Cep104	0.0146905	-0.566591	0.026	0.133	1
Pon2	0.0146905	-0.607466	0.026	0.133	1
Xlr	0.0146905	-0.669954	0.026	0.133	1
Morf4l1	0.0151273	-0.538534	0.233	0.467	1
Malat1	0.0151438	0.279917	1	0.933	1
Nup54	0.0152311	-0.442915	0.026	0.133	1
Tnks2	0.0152311	-0.467516	0.026	0.133	1
Taok2	0.0156629	-0.789975	0.06	0.2	1
Pdcd4	0.0157891	-0.49416	0.026	0.133	1
Coa5	0.0157891	-0.50694	0.026	0.133	1
Ttc17	0.0157891	-0.545716	0.026	0.133	1
Ltbr	0.0157891	-0.629664	0.026	0.133	1
Cd36	0.0158959	-0.710607	0.043	0.167	1
Aff4	0.0162034	-0.378321	0.086	0.267	1
Gtpbp1	0.016365	-0.492416	0.026	0.133	1
Nptn	0.0165268	-0.84339	0.06	0.2	1
Capg	0.0169593	-0.410066	0.026	0.133	1
Ssu72	0.0174014	-0.616998	0.043	0.167	1
Jade2	0.0174014	-0.637089	0.043	0.167	1
Actb	0.0178765	-0.508611	0.836	0.867	1
Ate1	0.0179012	-0.515729	0.06	0.2	1
Klhl5	0.0179303	-0.533682	0.043	0.167	1
Csf3r	0.0179469	-0.537118	0.164	0.367	1
Fgfr1op	0.018432	1.03855	0.164	0	1
Zrsr2	0.018432	0.995854	0.164	0	1
Gars	0.0184733	-0.576473	0.043	0.167	1
Bola2	0.0190306	-0.709286	0.043	0.167	1
Cd86	0.0194838	-0.462695	0.284	0.533	1
Sipa1l2	0.0200425	-0.662526	0.164	0.367	1
Lncpint	0.0201894	-0.55867	0.043	0.167	1
Ybx1	0.0204391	-0.535977	0.121	0.3	1
Senp2	0.0208789	-0.571581	0.216	0.433	1
Sqstm1	0.020968	-0.809257	0.069	0.2	1
Abcd2	0.0214093	-0.430062	0.043	0.167	1
Gdi1	0.022043	-0.368396	0.043	0.167	1
Mxd4	0.0220663	-0.428511	0.06	0.2	1
Tspo	0.0223136	0.88049	0.259	0.067	1
Capza2	0.0229427	-0.412173	0.345	0.567	1
Srcap	0.0231689	-0.719967	0.069	0.2	1
Zfc3h1	0.0232308	-0.516604	0.06	0.2	1
Lrrc3	0.0237496	-0.764569	0.069	0.2	1
Acin1	0.0244222	-0.468871	0.31	0.5	1
Kpna1	0.0244484	-0.31804	0.06	0.2	1
Camk1d	0.0255529	0.89208	0.241	0.067	1
Hdlbp	0.0255853	-0.46298	0.103	0.267	1
Etv3	0.0255853	-0.575177	0.103	0.267	1
Mgat1	0.025719	-0.575368	0.086	0.233	1
Ifi35	0.0262001	-0.758609	0.069	0.2	1
Zfp398	0.026895	1.01706	0.147	0	1
Mef2c	0.0272203	0.598728	0.724	0.667	1
Bnip2	0.0272645	-0.290841	0.095	0.267	1
Ago1	0.0273408	-0.872869	0.052	0.167	1
Mertk	0.027897	0.593173	0.586	0.4	1
Arglu1	0.0279373	-0.596091	0.328	0.533	1
Cdc42bpb	0.0288558	-1.04722	0.052	0.167	1
Rab24	0.0288661	-0.658413	0.069	0.2	1
Nfe2l2	0.0299252	-0.769527	0.095	0.233	1
Ier5	0.0304227	0.85797	0.293	0.1	1
Lilrb4a	0.0307058	-0.471818	0.086	0.233	1
Map4k5	0.031145	-0.70024	0.034	0.133	1
Pja2	0.0312637	-0.56865	0.052	0.167	1
Rbm3	0.0313841	-0.562937	0.086	0.233	1
Ighm	0.0317624	-0.630322	0.069	0.2	1
Pla2g15	0.0319945	-0.561749	0.181	0.367	1
Ubp1	0.0321037	-0.603768	0.052	0.167	1
Keap1	0.0321183	-0.727897	0.034	0.133	1
Pfdn5	0.0339897	-0.656636	0.095	0.233	1
Actr2	0.0340566	-0.654142	0.259	0.433	1
Rab11b	0.0341434	-0.512793	0.034	0.133	1
Rtn4rl1	0.0341434	-0.661389	0.034	0.133	1
Rhog	0.0351962	-0.474383	0.034	0.133	1
Hmgn1	0.0351962	-0.545233	0.034	0.133	1
Zfp598	0.0351962	-0.578733	0.034	0.133	1
Nfix	0.0352989	-0.932845	0.078	0.2	1
Pbx2	0.0356599	-0.6105	0.052	0.167	1
Psmd3	0.0356599	-0.714822	0.052	0.167	1
Zfp217	0.0362766	-0.533669	0.034	0.133	1
Epc1	0.0373763	-0.672209	0.121	0.267	1
Eif4a3	0.0373851	-0.439989	0.034	0.133	1
Cdk19	0.0375606	-0.363035	0.052	0.167	1
Trappc4	0.0375606	-0.421346	0.052	0.167	1
Golm1	0.0379717	0.545899	0.241	0.067	1
Aida	0.0385224	-0.498018	0.034	0.133	1
Cwf19l2	0.0385519	-0.423741	0.155	0.333	1
Pign	0.0387522	-0.442682	0.069	0.2	1
Spcs2	0.0390458	0.332548	0.198	0.033	1
Hps5	0.0391007	-0.43485	0.034	0.133	1
Per1	0.0396889	-0.296163	0.034	0.133	1
5730480H06Rik	0.0396889	-0.354294	0.034	0.133	1
Klhdc2	0.0396889	-0.373581	0.034	0.133	1
Ugp2	0.0396889	-0.452535	0.034	0.133	1
Slc39a7	0.0397328	-0.327866	0.086	0.233	1
Ppt1	0.0406335	-0.550455	0.259	0.433	1
Ppp1cc	0.0408852	-0.304691	0.034	0.133	1
Rnf11	0.0408852	-0.328439	0.034	0.133	1
Mvb12b	0.0408852	-0.346179	0.034	0.133	1
Cd74	0.0411356	0.596875	0.603	0.4	1
Ctsc	0.0414608	0.51388	0.448	0.267	1
Rnf216	0.041812	-0.601219	0.095	0.233	1
Ccl4	0.0422983	-0.676114	0.172	0.333	1
Scaf8	0.042693	-0.410455	0.052	0.167	1
Cnpy3	0.042693	-0.426676	0.052	0.167	1
Senp6	0.0440024	0.843347	0.267	0.1	1
Fcrls	0.0441503	-0.637171	0.129	0.267	1
Pikfyve	0.0444371	-0.398422	0.095	0.233	1
Acap2	0.0448272	0.865919	0.216	0.067	1
Fkbp2	0.0449059	-0.307575	0.052	0.167	1
Fbxw2	0.0450774	-0.37117	0.112	0.267	1
Rpl22l1	0.0459344	0.942527	0.172	0.033	1
Rpl5	0.0460743	0.60425	0.25	0.067	1
Gdi2	0.0460986	0.678507	0.414	0.233	1
Soat1	0.04659	-0.608631	0.078	0.2	1
Pml	0.04659	-0.673662	0.078	0.2	1
Sys1	0.0470095	0.903723	0.121	0	1
Fbxo38	0.0470095	0.862451	0.121	0	1
Glul	0.0470095	0.857473	0.121	0	1
Ddx23	0.0470095	0.805828	0.121	0	1
Usp36	0.0472155	-0.456014	0.121	0.267	1
Sltm	0.0475505	-0.335248	0.138	0.3	1
Pou2f2	0.0476374	0.49291	0.517	0.333	1
Ccrl2	0.0485331	-0.739918	0.06	0.167	1
Hexa	0.0495769	-0.550856	0.276	0.467	1
Ctbp1	0.0501058	-0.481164	0.095	0.233	1
Baz2b	0.0504282	0.9002	0.172	0.033	1
Adgre1	0.0507271	0.821797	0.25	0.1	1
Cx3cr1	0.051901	-0.511071	0.414	0.567	1
Accs	0.052117	-0.638109	0.06	0.167	1
Mgat2	0.052117	-0.682257	0.06	0.167	1
Isg15	0.052117	-0.808672	0.06	0.167	1
Zfp36l1	0.0523941	-0.874697	0.138	0.267	1
Rab14	0.0537228	-0.388072	0.353	0.567	1
Acsl1	0.0538366	0.922334	0.207	0.067	1
Hspa5	0.0538749	-0.337737	0.543	0.7	1
Atf3	0.0539055	-0.916192	0.155	0.3	1
Fyco1	0.0546273	-0.56445	0.06	0.167	1
Fam46a	0.0554617	0.34124	0.233	0.067	1
Fam76b	0.0559197	-0.527124	0.06	0.167	1
Hnrnpa1	0.0563014	0.718958	0.172	0.033	1
Hexb	0.0563287	-0.428052	0.793	0.833	1
Bzw1	0.0565374	0.901682	0.112	0	1
Hsf1	0.0565374	0.840113	0.112	0	1
Tcf7l2	0.0565374	0.802239	0.112	0	1
Ankle2	0.0565374	0.73665	0.112	0	1
Ufsp2	0.0565374	0.72747	0.112	0	1
Ifi211	0.0565374	0.690027	0.112	0	1
Ylpm1	0.0576841	-0.501265	0.078	0.2	1
Kctd12	0.0577466	-0.657052	0.25	0.4	1
Neat1	0.0579288	-0.680242	0.164	0.3	1
Fcgr2b	0.0590198	-0.401023	0.19	0.367	1
Lcp2	0.0591777	-0.269205	0.181	0.367	1
Coro7	0.0594872	0.852569	0.207	0.067	1
Txn1	0.0606	-0.84525	0.043	0.133	1
Eif4e	0.0622117	-0.653541	0.043	0.133	1
Psma3	0.0628704	0.744454	0.25	0.1	1
Gns	0.0630727	-0.478737	0.483	0.667	1
Fam173a	0.0638586	-0.565125	0.043	0.133	1
Sp110	0.0646684	0.743618	0.164	0.033	1
Lars2	0.0648902	-0.552144	0.284	0.433	1
Zfp715	0.0655414	-0.551356	0.043	0.133	1
Agfg1	0.0655414	-0.594357	0.043	0.133	1
Adipor2	0.0655414	-0.598817	0.043	0.133	1
Scn1b	0.0655414	-0.618743	0.043	0.133	1
Rassf4	0.0655988	0.877963	0.198	0.067	1
Slamf6	0.0656975	-0.435277	0.06	0.167	1
Camk2d	0.0660076	0.492525	0.526	0.367	1
H3f3b	0.06637	-0.870506	0.5	0.633	1
Vcpip1	0.0672031	-0.401643	0.06	0.167	1
Tuba1b	0.0677775	-0.505511	0.086	0.2	1
Drap1	0.0679665	0.856377	0.103	0	1
Itfg1	0.0679665	0.845355	0.103	0	1
Tmem268	0.0679665	0.827978	0.103	0	1
Mphosph10	0.0679665	0.817633	0.103	0	1
Efl1	0.0679665	0.802894	0.103	0	1
Clasp1	0.0679665	0.790606	0.103	0	1
Peli2	0.0679665	0.781221	0.103	0	1
Idh3b	0.0679665	0.726054	0.103	0	1
Gm49368	0.0679665	0.718098	0.103	0	1
Psmd9	0.0679665	0.698418	0.103	0	1
Slf1	0.0679665	0.666965	0.103	0	1
Dnajc2	0.0679665	0.618269	0.103	0	1
Abi3	0.0680266	-0.330176	0.121	0.267	1
Bag6	0.0687369	-0.444218	0.06	0.167	1
Prdm2	0.0689672	-0.862249	0.069	0.167	1
Hnrnpul1	0.0690094	-0.455121	0.103	0.233	1
Ss18	0.0690168	-0.435636	0.043	0.133	1
Pitpnm1	0.0690168	-0.469692	0.043	0.133	1
Wipi2	0.0690168	-0.510177	0.043	0.133	1
Dnajc3	0.0690168	-0.58316	0.043	0.133	1
Mfsd1	0.0691326	-0.621135	0.086	0.2	1
Stk24	0.0693804	0.634937	0.284	0.133	1
Hnrnpa2b1	0.069467	0.38595	0.647	0.467	1
Pbxip1	0.0699864	-0.59924	0.198	0.333	1
Snx2	0.0702994	-0.372301	0.06	0.167	1
Prkd3	0.0702994	-0.380763	0.06	0.167	1
Ewsr1	0.0704227	-0.357276	0.25	0.433	1
Zfp120	0.0708104	-0.378365	0.043	0.133	1
Cept1	0.0708104	-0.523837	0.043	0.133	1
Abr	0.0716937	-0.408	0.147	0.3	1
Rac2	0.0719098	-0.53205	0.086	0.2	1
Cnbp	0.0720307	0.629131	0.164	0.033	1
Selenow	0.0726421	-0.259979	0.043	0.133	1
Slc3a2	0.0743229	0.504384	0.517	0.333	1
Adap1	0.0745124	-0.362925	0.043	0.133	1
Ltc4s	0.0745124	-0.489674	0.043	0.133	1
Cep350	0.0746323	0.546692	0.164	0.033	1
Spred1	0.0751711	-0.603884	0.069	0.167	1
Mlxipl	0.0757807	-0.65925	0.207	0.367	1
Zfp91	0.0757951	-0.674369	0.198	0.333	1
mt-Nd4	0.0760116	0.308559	0.879	0.867	1
Acvr1	0.0764219	-0.286646	0.043	0.133	1
Scpep1	0.0764219	-0.293719	0.043	0.133	1
Wwp2	0.0764219	-0.455592	0.043	0.133	1
Cttnbp2nl	0.0769517	-0.388789	0.103	0.233	1
Rpl28	0.0772352	-0.695922	0.216	0.367	1
Ubr5	0.0786782	-0.561589	0.112	0.233	1
Atxn7l3	0.0803605	-0.258976	0.043	0.133	1
Dok1	0.0803605	-0.280076	0.043	0.133	1
Atrx	0.081881	0.619458	0.284	0.133	1
Arhgef6	0.082266	-0.383173	0.129	0.267	1
Dicer1	0.0823407	-0.479346	0.138	0.267	1
Polb	0.0823574	-0.410441	0.086	0.2	1
Inppl1	0.0823908	-0.251535	0.043	0.133	1
Nrp1	0.0826055	-0.361536	0.224	0.4	1
Rbm5	0.083722	-0.40627	0.224	0.4	1
Gm42418	0.083781	-0.398911	0.966	0.9	1
Ttc14	0.0852646	0.553428	0.431	0.3	1
Emsy	0.0855587	-0.344412	0.086	0.2	1
Cpeb2	0.0855587	-0.446847	0.086	0.2	1
Trio	0.0862159	0.663366	0.198	0.067	1
Strn3	0.0867088	-0.389836	0.155	0.3	1
Pkn2	0.0872129	-0.732095	0.121	0.233	1
Sh3bp2	0.0877972	-0.315626	0.129	0.267	1
Tnrc6c	0.0880326	-0.341952	0.155	0.3	1
Hsp90b1	0.0882611	0.503845	0.543	0.433	1
Nktr	0.0886126	0.457963	0.552	0.433	1
Lhfpl2	0.0891795	-0.433197	0.138	0.267	1
Col27a1	0.0898564	0.83901	0.147	0.033	1
Tle4	0.0900372	0.711462	0.302	0.167	1
Cmtm6	0.0901867	-0.594094	0.121	0.233	1
St6galnac4	0.0908018	-0.558055	0.069	0.167	1
Tiparp	0.0908018	-0.572571	0.069	0.167	1
Tapbp	0.0909845	-0.473781	0.388	0.567	1
Myh9	0.0914321	-0.252666	0.353	0.533	1
Lpcat1	0.0922629	-0.265086	0.086	0.2	1
Ptbp1	0.0922629	-0.308472	0.086	0.2	1
Pten	0.0928472	-0.324417	0.198	0.367	1
P2ry6	0.0937174	-0.349378	0.19	0.333	1
Rpn1	0.0941485	-0.561303	0.095	0.2	1
Zswim8	0.0941485	-0.600703	0.095	0.2	1
Nit1	0.0946081	-0.555634	0.069	0.167	1
Cd81	0.0951417	-0.284253	0.647	0.733	1
Ptk2b	0.0955859	-0.549955	0.121	0.233	1
Plk3	0.0957698	-0.355824	0.086	0.2	1
Fam91a1	0.0965586	-0.358601	0.069	0.167	1
Pom121	0.0965586	-0.704194	0.069	0.167	1
Cox6c	0.0976171	-0.460297	0.095	0.2	1
Capn3	0.0976171	-0.814662	0.095	0.2	1
Eif4ebp2	0.0982049	-0.704499	0.052	0.133	1
Arpc5	0.0982049	-0.901571	0.052	0.133	1
Ccnt1	0.0983176	-0.357423	0.112	0.233	1
Fau	0.0986744	0.423276	0.517	0.367	1
Selenop	0.0990148	-1.02013	0.078	0.167	1
Dusp16	0.0993892	0.746913	0.138	0.033	1
Erbin	0.100284	-0.527506	0.095	0.2	1
Sik2	0.100474	-0.489046	0.052	0.133	1
St3gal6	0.100474	-0.788229	0.052	0.133	1
Pik3cd	0.100556	-0.452696	0.069	0.167	1
Gna12	0.101575	-0.351927	0.069	0.167	1
Camk1	0.102386	0.713296	0.267	0.133	1
Ctsa	0.102442	-0.293527	0.362	0.533	1
Mark2	0.102637	-0.577989	0.138	0.267	1
Inpp4a	0.102785	-0.611501	0.052	0.133	1
Pfkl	0.103011	0.784484	0.138	0.033	1
Hnrnpa0	0.103056	0.666382	0.224	0.1	1
Arhgap24	0.103365	-0.324317	0.112	0.233	1
Copg1	0.103955	-0.621547	0.052	0.133	1
Pfn1	0.104592	-0.476204	0.121	0.233	1
Ube2k	0.104684	-0.470037	0.069	0.167	1
Zcchc6	0.104876	0.287027	0.422	0.233	1
Tug1	0.105139	-0.458651	0.052	0.133	1
Cops5	0.105139	-0.530762	0.052	0.133	1
Magt1	0.105794	-0.52069	0.095	0.2	1
Eif5a	0.106648	-0.338084	0.138	0.267	1
Tomm70a	0.106799	-0.315019	0.069	0.167	1
Tnfrsf11a	0.106799	-0.355497	0.069	0.167	1
Kri1	0.106799	-0.553283	0.069	0.167	1
Sem1	0.107466	0.654182	0.19	0.067	1
Abl1	0.107534	-0.464124	0.052	0.133	1
Gbf1	0.107534	-0.575617	0.052	0.133	1
Capzb	0.108029	-0.495076	0.121	0.233	1
Il4ra	0.108911	-0.552459	0.259	0.4	1
Marf1	0.108946	-0.551269	0.069	0.167	1
Mfsd10	0.109101	-0.670134	0.078	0.167	1
Ptp4a2	0.109115	0.606206	0.19	0.067	1
Zfp263	0.109973	-0.459076	0.052	0.133	1
Arid5b	0.110504	0.651385	0.328	0.2	1
Kdm2b	0.111213	-0.613831	0.078	0.167	1
Sf1	0.111259	0.755281	0.181	0.067	1
Oaz1	0.111777	0.5159	0.198	0.067	1
Ciita	0.112455	-0.4586	0.052	0.133	1
1110004F10Rik	0.112455	-0.515808	0.052	0.133	1
Rheb	0.112455	-0.626139	0.052	0.133	1
Nr3c1	0.113131	-0.552998	0.164	0.267	1
Actr3	0.113731	0.581881	0.267	0.133	1
Ppp4r3b	0.114076	-0.329459	0.112	0.233	1
Cox4i1	0.114182	-0.340701	0.138	0.267	1
Klhl2	0.114981	-0.434591	0.052	0.133	1
Cyc1	0.114981	-0.492754	0.052	0.133	1
Wdr81	0.114981	-0.736959	0.052	0.133	1
Ogdh	0.115595	-0.306609	0.069	0.167	1
Galnt11	0.115943	-0.297732	0.112	0.233	1
Tra2b	0.116745	0.407512	0.75	0.7	1
Zfp207	0.117014	-0.470953	0.121	0.233	1
Dopey1	0.117552	-0.314729	0.052	0.133	1
Safb	0.117602	-0.373747	0.164	0.3	1
Gspt1	0.117662	0.672213	0.19	0.067	1
Plod3	0.118596	0.655391	0.224	0.1	1
Grb2	0.118879	-0.418464	0.121	0.233	1
Ccnt2	0.119788	-0.316428	0.19	0.333	1
Esf1	0.120167	0.689746	0.129	0.033	1
Med13	0.120168	-0.306121	0.052	0.133	1
Tmem259	0.120168	-0.46231	0.052	0.133	1
Rac1	0.120246	0.540933	0.224	0.1	1
Mms19	0.12055	0.761864	0.172	0.067	1
Efcab14	0.120622	0.559752	0.138	0.033	1
Rpl7	0.121801	0.550517	0.302	0.167	1
Tm6sf1	0.122259	-0.509208	0.078	0.167	1
Smchd1	0.122422	0.758807	0.172	0.067	1
Ssh2	0.122624	-0.298437	0.345	0.5	1
Rpl31	0.122716	0.495567	0.138	0.033	1
Cd47	0.122716	0.493393	0.138	0.033	1
Tspyl2	0.122829	-0.264729	0.052	0.133	1
Eya4	0.122829	-0.36197	0.052	0.133	1
Nfya	0.122829	-0.362341	0.052	0.133	1
Nek9	0.122829	-0.370438	0.052	0.133	1
Gde1	0.122829	-0.411806	0.052	0.133	1
Ifi207	0.123037	0.445171	0.19	0.067	1
BC005537	0.123037	-0.331607	0.138	0.267	1
Gm26778	0.123599	-0.371831	0.172	0.3	1
Cpd	0.124045	-0.48124	0.25	0.367	1
Cope	0.124487	0.738213	0.129	0.033	1
Lrrfip1	0.124487	0.737458	0.129	0.033	1
Trappc10	0.124568	-0.547532	0.078	0.167	1
Pcbp1	0.124838	0.479158	0.138	0.033	1
Nras	0.124838	-0.314417	0.095	0.2	1
Arhgap4	0.124838	-0.367265	0.095	0.2	1
Fam126b	0.125535	-0.306332	0.052	0.133	1
Selenot	0.125535	-0.341352	0.052	0.133	1
Dcaf13	0.125535	-0.404066	0.052	0.133	1
Ywhab	0.126575	-0.403968	0.121	0.233	1
Klf3	0.12691	-0.4866	0.078	0.167	1
Gripap1	0.126989	-0.326957	0.095	0.2	1
Clock	0.126989	-0.341715	0.095	0.2	1
Tbl1x	0.126989	-0.524549	0.095	0.2	1
Pwwp2a	0.127554	0.514429	0.181	0.067	1
Retreg1	0.127852	0.640613	0.216	0.1	1
Anxa7	0.128288	-0.364588	0.052	0.133	1
Wwc2	0.128927	0.777146	0.129	0.033	1
Coq10b	0.128927	0.658598	0.129	0.033	1
Ddx58	0.128927	0.577766	0.129	0.033	1
Rnf4	0.129169	0.404683	0.138	0.033	1
Ptma	0.129392	0.62223	0.405	0.3	1
Ncf2	0.130284	0.516671	0.336	0.2	1
Cotl1	0.1305	-0.266595	0.138	0.267	1
Atp11b	0.131192	0.609489	0.129	0.033	1
Yy1	0.131699	-0.523621	0.078	0.167	1
F11r	0.133127	-0.550841	0.129	0.233	1
2610507B11Rik	0.133381	0.475389	0.181	0.067	1
Top1	0.133414	-0.347352	0.302	0.467	1
Rexo1	0.133615	-0.264946	0.095	0.2	1
Sf3b2	0.133699	-0.402328	0.155	0.267	1
Ehbp1l1	0.133935	-0.255797	0.052	0.133	1
Mvp	0.134134	-0.40021	0.129	0.233	1
Anxa3	0.134342	0.333701	0.5	0.4	1
Rufy3	0.13443	-0.412182	0.103	0.2	1
Rere	0.134652	-0.463287	0.121	0.233	1
Ncor1	0.135108	-0.427749	0.25	0.4	1
Fermt3	0.135521	-0.323166	0.224	0.367	1
Pik3r1	0.136015	-0.46468	0.319	0.467	1
Slc25a3	0.136568	-0.278414	0.241	0.4	1
Zfp326	0.136625	-0.425655	0.078	0.167	1
Dhx15	0.136625	-0.467512	0.078	0.167	1
H2-T22	0.136625	-0.626909	0.078	0.167	1
Med15	0.136652	-0.561521	0.103	0.2	1
Kat6a	0.138838	0.725356	0.164	0.067	1
Ier2	0.140675	0.505862	0.216	0.1	1
Ccl12	0.141467	0.571011	0.181	0.067	1
Bri3	0.141693	-0.398219	0.078	0.167	1
Tgm2	0.141693	-0.501084	0.078	0.167	1
Csk	0.142987	0.552344	0.129	0.033	1
Kmt2b	0.142987	0.498043	0.129	0.033	1
Lrrc8d	0.143546	-0.622457	0.138	0.233	1
Nsmaf	0.144281	-0.440174	0.078	0.167	1
Snrpb	0.145147	0.748799	0.121	0.033	1
Kansl3	0.145147	0.73051	0.121	0.033	1
Ppp1r14b	0.145147	0.717285	0.121	0.033	1
Cct2	0.14544	0.534323	0.129	0.033	1
Mogs	0.14544	0.501784	0.129	0.033	1
Zzef1	0.14544	0.452484	0.129	0.033	1
Itgam	0.145466	-0.270099	0.517	0.7	1
Rps23	0.146617	-0.315357	0.259	0.4	1
mt-Nd2	0.14734	0.301533	0.802	0.8	1
Pbrm1	0.147509	-0.3331	0.121	0.233	1
Otulin	0.147702	0.654751	0.121	0.033	1
Atp7a	0.147926	0.484357	0.129	0.033	1
Arl4c	0.148873	0.485289	0.172	0.067	1
Kpna3	0.149564	-0.274954	0.078	0.167	1
Tnfaip3	0.149564	-0.463158	0.078	0.167	1
Elk3	0.149925	0.426634	0.181	0.067	1
Tmcc3	0.150123	0.659597	0.345	0.233	1
Rin2	0.150291	0.710003	0.121	0.033	1
Ifngr2	0.150291	0.564493	0.121	0.033	1
Rpl26	0.151645	0.385379	0.233	0.1	1
Lyn	0.15183	0.361717	0.414	0.333	1
Pkd1	0.152914	0.735876	0.121	0.033	1
Vps18	0.153001	-0.339563	0.103	0.2	1
Fip1l1	0.153001	-0.425294	0.103	0.2	1
Tmsb4x	0.154729	-0.403833	0.724	0.767	1
4932438A13Rik	0.155453	-0.3134	0.147	0.267	1
Arih1	0.155556	0.523323	0.172	0.067	1
Sh3bgrl3	0.155556	0.46478	0.172	0.067	1
Topbp1	0.155572	0.55189	0.121	0.033	1
Fcgrt	0.155578	0.389679	0.129	0.033	1
Atp5g2	0.155578	0.320314	0.129	0.033	1
Zufsp	0.156793	-0.574518	0.276	0.367	1
Slc25a25	0.157694	-0.600809	0.06	0.133	1
Evi2a	0.158265	0.572252	0.121	0.033	1
Atp13a2	0.158779	-0.360356	0.207	0.333	1
Hnrnpab	0.158923	-0.288456	0.121	0.233	1
Cyfip1	0.158961	0.403168	0.414	0.267	1
Apoe	0.15906	0.684906	0.621	0.533	1
Rlim	0.159883	0.633087	0.207	0.1	1
Tor3a	0.159949	-0.504392	0.224	0.333	1
Usf2	0.160447	-0.307176	0.103	0.2	1
Nlrp3	0.16083	-0.550132	0.06	0.133	1
Ssbp2	0.161297	-0.401221	0.129	0.233	1
Dync1h1	0.16202	-0.560839	0.164	0.267	1
Tgfbi	0.162989	-0.443542	0.103	0.2	1
Zfr	0.162989	-0.641417	0.103	0.2	1
Mindy2	0.163671	0.610737	0.164	0.067	1
Casc3	0.164012	-0.388411	0.06	0.133	1
Mia3	0.164617	0.745312	0.155	0.067	1
Npc2	0.165405	0.461781	0.328	0.2	1
Tnpo3	0.16541	0.762675	0.198	0.1	1
Raf1	0.165562	-0.319091	0.103	0.2	1
H2-Q4	0.165735	-0.3039	0.224	0.333	1
Slc25a5	0.166084	0.613956	0.164	0.067	1
Csnk1g3	0.167242	-0.421777	0.06	0.133	1
Srsf1	0.167242	-0.432666	0.06	0.133	1
Sptlc2	0.167242	-0.486246	0.06	0.133	1
Ubtf	0.167242	-0.516947	0.06	0.133	1
Psmb9	0.168164	-0.30645	0.103	0.2	1
Tbk1	0.168396	-0.345994	0.129	0.233	1
Btaf1	0.169222	-0.251141	0.078	0.167	1
Tmem63a	0.169258	0.407651	0.216	0.1	1
Rps24	0.170153	-0.281591	0.328	0.467	1
Abl2	0.170519	-0.386729	0.06	0.133	1
Icosl	0.170519	-0.464026	0.06	0.133	1
Shisa5	0.170798	-0.312162	0.103	0.2	1
Arap1	0.170798	-0.351796	0.103	0.2	1
Plgrkt	0.170992	-0.262729	0.121	0.233	1
Rpl36a	0.172126	0.695549	0.155	0.067	1
Spp1	0.172262	0.883596	0.121	0.033	1
Ankrd44	0.172684	0.632745	0.267	0.167	1
Psmd4	0.173257	-0.370701	0.129	0.233	1
Irf2bp2	0.173292	-0.390632	0.216	0.333	1
Synrg	0.173462	-0.255216	0.103	0.2	1
Olfml3	0.174111	-0.334417	0.371	0.5	1
Med22	0.17518	0.66692	0.112	0.033	1
Rpl11	0.175756	0.468272	0.371	0.233	1
Tbc1d1	0.176008	0.4484	0.164	0.067	1
Rplp2	0.176572	0.289906	0.379	0.233	1
Heatr6	0.177218	-0.285145	0.06	0.133	1
Capn15	0.177218	-0.397608	0.06	0.133	1
Inpp4b	0.177218	-0.912857	0.06	0.133	1
Ap2a2	0.177275	0.738752	0.155	0.067	1
Aimp1	0.178113	0.467629	0.121	0.033	1
Ap3b1	0.178113	-0.411437	0.086	0.167	1
Hnrnpr	0.178217	0.679121	0.112	0.033	1
Dcaf8	0.178883	-0.396114	0.103	0.2	1
Pum2	0.179891	0.72372	0.155	0.067	1
Stx4a	0.18064	-0.259704	0.06	0.133	1
Spata2	0.18064	-0.286004	0.06	0.133	1
Riok3	0.18064	-0.465106	0.06	0.133	1
Por	0.18064	-0.47301	0.06	0.133	1
Crebbp	0.180935	-0.438822	0.112	0.2	1
Wdr20	0.181293	0.647128	0.112	0.033	1
Hsp90aa1	0.18321	-0.523908	0.19	0.3	1
Prpf40a	0.18324	-0.374809	0.181	0.3	1
Slc2a6	0.184111	-0.344036	0.06	0.133	1
Mrps5	0.184111	-0.354415	0.06	0.133	1
Zfp451	0.184408	0.579906	0.112	0.033	1
Ptbp2	0.184408	0.578582	0.112	0.033	1
Ank2	0.184863	0.404831	0.25	0.133	1
Tgfbr2	0.185345	0.319995	0.328	0.2	1
Irf7	0.186366	0.29854	0.164	0.067	1
Zfp622	0.187631	-0.261775	0.06	0.133	1
Csnk2a1	0.187631	-0.278912	0.06	0.133	1
Ndufa6	0.187631	-0.4334	0.06	0.133	1
Jund	0.188034	-0.313822	0.216	0.333	1
Gtpbp2	0.189358	-0.43099	0.164	0.267	1
Cd84	0.189467	0.343857	0.569	0.433	1
Csf2rb2	0.190757	0.532026	0.112	0.033	1
Ppp1r12a	0.191097	-0.277707	0.129	0.233	1
Rnf19b	0.191815	-0.439381	0.086	0.167	1
2810403A07Rik	0.19198	-0.444441	0.112	0.2	1
Syncrip	0.192041	-0.293225	0.207	0.333	1
Tns1	0.193385	-0.482282	0.086	0.167	1
Hectd1	0.193392	0.501252	0.319	0.233	1
Pim1	0.19378	0.307247	0.25	0.133	1
Braf	0.193992	0.488837	0.112	0.033	1
Csnk2a2	0.194819	-0.285554	0.06	0.133	1
mt-Nd5	0.194864	0.268441	0.345	0.2	1
Zc3h7a	0.195961	-0.285353	0.302	0.433	1
Rc3h2	0.196194	0.570993	0.155	0.067	1
Usp40	0.196194	0.553134	0.155	0.067	1
Rpl27a	0.196275	-0.281675	0.483	0.633	1
Pdia3	0.196474	-0.276692	0.276	0.4	1
Brd2	0.196552	-0.476999	0.25	0.367	1
Ube2d2a	0.197266	0.43885	0.112	0.033	1
Rps9	0.197328	-0.257909	0.397	0.533	1
Cd82	0.198488	-0.277283	0.06	0.133	1
Fcho2	0.198811	-0.279066	0.207	0.333	1
Fam46c	0.199187	0.387343	0.207	0.1	1
Akr1b10	0.199308	-0.464389	0.19	0.3	1
Cfl2	0.19994	0.504218	0.164	0.067	1
Bag1	0.20058	0.514794	0.112	0.033	1
Ttc39b	0.20058	0.391382	0.112	0.033	1
Ptpn6	0.200758	-0.67798	0.19	0.267	1
Mfsd12	0.201189	0.506281	0.198	0.1	1
Limd2	0.201371	-0.402781	0.086	0.167	1
Gm26699	0.202019	0.559681	0.31	0.2	1
Anapc5	0.202999	-0.330158	0.086	0.167	1
Med1	0.202999	-0.37157	0.086	0.167	1
Tfe3	0.202999	-0.544372	0.086	0.167	1
Ssr4	0.204239	-0.344654	0.164	0.267	1
Specc1	0.204712	0.740734	0.181	0.1	1
Rps18	0.204996	0.505822	0.405	0.3	1
Pld1	0.205669	0.594091	0.19	0.1	1
Chd3	0.206279	-0.291412	0.086	0.167	1
Rab10	0.207331	0.395886	0.112	0.033	1
R3hdm2	0.207331	0.384752	0.112	0.033	1
Herc1	0.207649	0.552266	0.155	0.067	1
Nfkb1	0.207808	0.464731	0.319	0.2	1
Gapdh	0.207854	-0.339704	0.25	0.333	1
Ncoa3	0.208942	-0.353616	0.138	0.233	1
Tmf1	0.209598	-0.386727	0.086	0.167	1
Zmynd8	0.210586	0.580667	0.224	0.133	1
Prkcb	0.210587	0.483992	0.155	0.067	1
Ythdc1	0.210634	-0.444524	0.233	0.333	1
Gps2	0.211298	0.730734	0.103	0.033	1
Diaph1	0.211298	0.666686	0.103	0.033	1
Pogz	0.211298	0.608483	0.103	0.033	1
Cyp4f18	0.211298	0.58543	0.103	0.033	1
Hcfc1	0.211298	0.49163	0.103	0.033	1
Luc7l2	0.211919	0.293343	0.647	0.6	1
Rps14	0.212299	-0.438763	0.336	0.433	1
Cabin1	0.213555	0.417093	0.155	0.067	1
Tox4	0.213879	0.408612	0.284	0.167	1
Pik3cg	0.214245	0.346144	0.112	0.033	1
Cggbp1	0.214245	0.285424	0.112	0.033	1
Eif1	0.214302	-0.456598	0.371	0.467	1
Slc30a5	0.214901	0.638429	0.103	0.033	1
Nadk	0.214901	0.633663	0.103	0.033	1
Rp9	0.214901	0.601135	0.103	0.033	1
Phb2	0.214901	0.596265	0.103	0.033	1
Man1a	0.214901	0.527935	0.103	0.033	1
Eif3a	0.21516	-0.287507	0.19	0.3	1
Egr1	0.215177	0.517825	0.31	0.2	1
Srsf9	0.215541	-0.34459	0.112	0.2	1
Gigyf1	0.216352	-0.291285	0.086	0.167	1
Fcgr4	0.216352	-0.325183	0.086	0.167	1
Id2	0.217364	-0.438937	0.138	0.233	1
Setd5	0.217648	0.309426	0.276	0.167	1
Pid1	0.218548	0.599473	0.103	0.033	1
Slmap	0.218548	0.552397	0.103	0.033	1
Man1c1	0.218548	0.535852	0.103	0.033	1
Mapk3	0.218548	0.455913	0.103	0.033	1
Dusp6	0.218627	0.646107	0.147	0.067	1
Tcp1	0.218627	0.57312	0.147	0.067	1
Mybbp1a	0.218627	-0.302869	0.112	0.2	1
Rps27	0.219293	-0.352739	0.259	0.367	1
Adam17	0.221249	-0.355869	0.147	0.233	1
Tgfb1	0.221249	-0.515476	0.147	0.233	1
Fbl	0.221744	0.697697	0.147	0.067	1
Clint1	0.222639	0.527462	0.155	0.067	1
Arid4a	0.223114	-0.468062	0.138	0.233	1
Ubap2	0.224319	-0.513354	0.069	0.133	1
Atad2	0.224783	0.545656	0.19	0.1	1
Tssc4	0.225728	-0.471298	0.121	0.2	1
Kat7	0.225976	0.526988	0.103	0.033	1
Rnf10	0.225976	0.423369	0.103	0.033	1
Rabgap1	0.226261	-0.39191	0.069	0.133	1
Cspp1	0.227614	0.405696	0.19	0.1	1
Dync1i2	0.22776	0.676179	0.216	0.133	1
Pkig	0.227915	-0.511233	0.095	0.167	1
Cxcl10	0.227915	-0.960319	0.095	0.167	1
Fbxw17	0.231287	-0.256817	0.112	0.2	1
Pcif1	0.231378	-0.459779	0.095	0.167	1
Rpl37a	0.231917	0.558203	0.353	0.267	1
Nin	0.23217	-0.620649	0.069	0.133	1
E2f4	0.23217	-0.728021	0.069	0.133	1
Nipa2	0.234531	0.559845	0.147	0.067	1
Cdk13	0.234531	0.535783	0.147	0.067	1
Parp12	0.234531	-0.268449	0.112	0.2	1
Ncln	0.235103	-0.356047	0.164	0.267	1
Sdcbp	0.235282	-0.569448	0.216	0.3	1
Fyb	0.235808	-0.385846	0.517	0.567	1
Stat1	0.236966	0.372597	0.474	0.4	1
Pomp	0.237453	0.402632	0.103	0.033	1
Med13l	0.238722	0.667376	0.181	0.1	1
Ccl5	0.241368	0.490969	0.103	0.033	1
Atp5j2	0.241368	0.439658	0.103	0.033	1
Naa15	0.241726	0.538677	0.181	0.1	1
Ndel1	0.243571	0.682427	0.138	0.067	1
Asah1	0.244091	0.555419	0.172	0.1	1
Pirb	0.244309	-0.352393	0.069	0.133	1
Tlk2	0.244309	-0.357899	0.069	0.133	1
Dusp3	0.244309	-0.397409	0.069	0.133	1
Klf10	0.244458	0.453574	0.147	0.067	1
Snx20	0.244458	0.434561	0.147	0.067	1
Ppan	0.245329	0.410422	0.103	0.033	1
Sec14l1	0.245605	-0.383868	0.095	0.167	1
Lnpep	0.247814	-0.286051	0.147	0.233	1
Gpx1	0.247832	0.407789	0.147	0.067	1
Ten1	0.248453	-0.350726	0.069	0.133	1
Gm26917	0.248677	-1.52177	0.448	0.5	1
Upf3b	0.249256	-0.441251	0.095	0.167	1
Rapgef6	0.249335	0.312752	0.103	0.033	1
Sel1l	0.249335	0.284361	0.103	0.033	1
Hnrnpc	0.250898	-0.307281	0.147	0.233	1
Trib1	0.25117	0.294051	0.241	0.133	1
Nsd1	0.251998	0.464343	0.302	0.233	1
Arih2	0.252646	-0.320977	0.069	0.133	1
Cln3	0.252944	-0.304408	0.095	0.167	1
Hivep3	0.253466	-0.27346	0.172	0.267	1
Tapbpl	0.25401	0.560378	0.138	0.067	1
Btbd7	0.254677	0.291272	0.147	0.067	1
Dna2	0.254908	-0.423966	0.121	0.2	1
Tbc1d16	0.256671	-0.343853	0.095	0.167	1
2810474O19Rik	0.256732	-0.47328	0.207	0.3	1
Rps10	0.258611	0.340652	0.345	0.233	1
Tgfbr1	0.259686	0.387616	0.44	0.333	1
Npnt	0.260015	-0.316859	0.121	0.2	1
Nfatc2	0.261179	-0.329388	0.069	0.133	1
Rnf111	0.261734	-0.281887	0.121	0.2	1
Ncf1	0.262484	0.407085	0.353	0.267	1
Tmem173	0.263575	0.337051	0.19	0.1	1
Mtf2	0.264237	-0.297523	0.095	0.167	1
Jak1	0.264755	0.560673	0.138	0.067	1
Cd244	0.265194	-0.290901	0.121	0.2	1
Tlr12	0.265519	-0.250479	0.069	0.133	1
Mtmr6	0.265519	-0.2994	0.069	0.133	1
Dnajb14	0.266968	0.339221	0.147	0.067	1
Pdk1	0.268077	-0.264151	0.095	0.167	1
Ctsl	0.268108	-0.272069	0.448	0.533	1
Rhoh	0.269174	0.413575	0.431	0.333	1
Rasa4	0.269595	-0.292237	0.25	0.333	1
Tmem50a	0.269909	-0.251107	0.069	0.133	1
Npepps	0.269909	-0.307355	0.069	0.133	1
AU020206	0.270406	0.267691	0.474	0.367	1
Myo18a	0.271956	-0.285149	0.095	0.167	1
Slc38a6	0.271956	-0.293415	0.095	0.167	1
Rpl29	0.273237	-0.25296	0.147	0.233	1
Ythdf2	0.27514	-0.492461	0.103	0.167	1
Myl6	0.275873	-0.465882	0.095	0.167	1
Crlf2	0.276658	0.564489	0.241	0.167	1
Clta	0.278015	-0.300128	0.259	0.367	1
Tmed10	0.278983	-0.684481	0.103	0.167	1
Slc7a8	0.279564	0.410567	0.138	0.067	1
Rhoa	0.279607	0.364639	0.457	0.367	1
Stxbp5	0.279828	-0.253269	0.095	0.167	1
Tmcc1	0.279828	-0.337762	0.095	0.167	1
Gna15	0.282863	0.575875	0.129	0.067	1
G3bp1	0.283365	0.311976	0.147	0.067	1
Cd68	0.283365	0.258112	0.147	0.067	1
Htt	0.285542	0.543609	0.207	0.133	1
Rbm25	0.286392	-0.267123	0.457	0.567	1
Taf1d	0.286511	0.259142	0.388	0.267	1
Stard3	0.286595	0.402289	0.181	0.1	1
Washc4	0.286638	0.521301	0.172	0.1	1
Zfp148	0.286779	0.732855	0.129	0.067	1
4833420G17Rik	0.286779	0.616867	0.129	0.067	1
Nxf1	0.287176	0.382732	0.138	0.067	1
Cdc42	0.287814	-0.368012	0.319	0.4	1
Ptgs1	0.28922	0.264323	0.397	0.3	1
Hpgds	0.290577	0.29988	0.431	0.367	1
Agps	0.290731	0.542481	0.129	0.067	1
Rpl30	0.291214	0.311514	0.431	0.3	1
9930111J21Rik2	0.291777	-0.319128	0.259	0.367	1
Papola	0.291917	-0.376254	0.078	0.133	1
D5Ertd579e	0.291923	-0.263629	0.095	0.167	1
Fam53b	0.292245	-0.263011	0.181	0.267	1
Fto	0.292998	-0.33195	0.129	0.2	1
Gm26518	0.293436	0.418619	0.181	0.1	1
Trim35	0.293603	0.54755	0.172	0.1	1
Actg1	0.294096	0.321401	0.31	0.233	1
Usp24	0.296429	-0.464331	0.078	0.133	1
Irf5	0.296656	-0.371592	0.129	0.2	1
Ppp3ca	0.296817	0.496398	0.207	0.133	1
Kmt2d	0.296898	-0.364936	0.147	0.233	1
Tnfaip8	0.298853	0.399958	0.138	0.067	1
Psmd7	0.298853	0.39586	0.138	0.067	1
Mapk1ip1l	0.298866	-0.496529	0.138	0.2	1
Map4	0.300691	0.403835	0.241	0.167	1
Fmnl1	0.300988	-0.478182	0.078	0.133	1
Clptm1	0.302807	0.533619	0.129	0.067	1
Slc16a6	0.304328	0.524412	0.164	0.1	1
Rassf2	0.305841	-0.602781	0.164	0.233	1
Fgd2	0.306433	0.405703	0.414	0.367	1
Plcb2	0.306906	-0.32665	0.103	0.167	1
Map2k2	0.308589	-0.303858	0.095	0.167	1
Rps8	0.309162	0.311334	0.569	0.5	1
Prdx5	0.310244	-0.709251	0.078	0.133	1
Plxnb2	0.31052	-0.275567	0.293	0.4	1
Pik3r6	0.311041	0.45651	0.129	0.067	1
Bin1	0.311815	-0.253071	0.526	0.567	1
Mbnl2	0.312241	0.377161	0.405	0.333	1
H2-Eb1	0.31233	0.67864	0.233	0.167	1
Psmc3	0.314614	0.427355	0.181	0.1	1
Adrb1	0.314942	-0.501758	0.078	0.133	1
Rps6kb1	0.315176	0.41093	0.172	0.1	1
Akr1a1	0.31758	-0.534608	0.224	0.3	1
Polg	0.319011	0.371388	0.138	0.067	1
Psme1	0.319085	-0.454018	0.284	0.367	1
Iqgap1	0.319687	-0.471866	0.078	0.133	1
Rbm4b	0.319687	-0.57838	0.078	0.133	1
Plek	0.320971	0.38723	0.293	0.2	1
Zmiz1	0.322829	-0.285165	0.207	0.3	1
Tnrc6b	0.323311	-0.314544	0.164	0.233	1
Pcnx3	0.323665	-0.316437	0.103	0.167	1
AI314180	0.323885	-0.430004	0.224	0.3	1
Rps29	0.324009	-0.302271	0.526	0.633	1
Ulk2	0.324478	-0.30588	0.078	0.133	1
Dnajc8	0.324478	-0.314621	0.078	0.133	1
Abca9	0.324478	-0.345766	0.078	0.133	1
Tardbp	0.324478	-0.360934	0.078	0.133	1
Kcmf1	0.324478	-0.362146	0.078	0.133	1
Tet3	0.326076	0.393261	0.241	0.167	1
Ssb	0.326343	-0.618517	0.147	0.2	1
Ankrd10	0.327947	0.450425	0.129	0.067	1
Dnm1l	0.327947	0.446152	0.129	0.067	1
Susd6	0.328699	0.326388	0.216	0.133	1
Slc43a2	0.329315	-0.337012	0.078	0.133	1
Gm16286	0.330949	-0.290338	0.129	0.2	1
Cyba	0.33197	0.27164	0.371	0.267	1
C3ar1	0.332265	0.297113	0.129	0.067	1
Stx2	0.332265	-0.296766	0.103	0.167	1
Kmt2a	0.333146	-0.349597	0.216	0.3	1
Nf1	0.334199	-0.319427	0.078	0.133	1
Irak2	0.334199	-0.344015	0.078	0.133	1
Stk38	0.334911	-0.29772	0.129	0.2	1
Plin2	0.335942	0.336491	0.207	0.133	1
Tcn2	0.336989	0.536899	0.121	0.067	1
Ccar1	0.338905	-0.293897	0.129	0.2	1
Gfm2	0.33913	-0.263484	0.078	0.133	1
Lpin2	0.339494	0.35807	0.207	0.133	1
Kdm5c	0.34101	0.402971	0.129	0.067	1
Ist1	0.34101	0.389893	0.129	0.067	1
Irf2bpl	0.34101	0.354199	0.129	0.067	1
Frrs1	0.34101	-0.291423	0.103	0.167	1
Xrn1	0.341503	0.693831	0.121	0.067	1
Pdia4	0.342428	0.390596	0.164	0.1	1
Zfhx3	0.342641	0.282531	0.569	0.533	1
Vasp	0.34551	-0.567189	0.086	0.133	1
Ccdc93	0.34913	-0.260119	0.078	0.133	1
Itgb1	0.34913	-0.266576	0.078	0.133	1
Tcf25	0.349263	-0.331247	0.328	0.4	1
Nckap1l	0.349399	0.332089	0.241	0.167	1
Ppp1r9a	0.349439	0.320735	0.172	0.1	1
Nrp2	0.349902	0.389516	0.129	0.067	1
Derl1	0.349902	0.297895	0.129	0.067	1
Tnpo1	0.350399	0.320283	0.164	0.1	1
Adap2os	0.350614	0.53597	0.198	0.133	1
Rpl18a	0.35233	0.381729	0.44	0.4	1
Vmp1	0.3542	-0.253058	0.078	0.133	1
Ddx39b	0.354473	0.571851	0.19	0.133	1
Spata13	0.355275	0.455602	0.121	0.067	1
Gm47283	0.355818	0.468665	0.233	0.167	1
Pde3b	0.356252	0.349753	0.241	0.167	1
Rab1a	0.359943	0.543265	0.121	0.067	1
Dhps	0.359943	0.541786	0.121	0.067	1
Gusb	0.362452	0.284418	0.371	0.3	1
Gcnt2	0.362575	0.347992	0.164	0.1	1
Tns3	0.363059	0.345391	0.267	0.2	1
Hps4	0.36319	0.289905	0.241	0.167	1
Plcg2	0.363379	-0.437249	0.147	0.2	1
Vdac2	0.363512	0.288873	0.129	0.067	1
H2-Q7	0.363715	0.449053	0.328	0.267	1
Usp2	0.364172	-0.403376	0.112	0.167	1
Kdm6b	0.364172	-0.428829	0.112	0.167	1
Pcmtd1	0.364648	0.455189	0.121	0.067	1
Zc3hav1	0.368673	-0.296968	0.112	0.167	1
Clcn4	0.369393	0.442235	0.121	0.067	1
Parp9	0.369393	0.42852	0.121	0.067	1
Supt20	0.370837	0.383104	0.164	0.1	1
Immt	0.371941	0.482963	0.155	0.1	1
Wdr26	0.372542	0.31239	0.207	0.133	1
Ube2s	0.372767	0.291574	0.129	0.067	1
Dapp1	0.373102	0.381355	0.224	0.167	1
Gnb1	0.374175	0.514715	0.121	0.067	1
Rps20	0.375859	-0.309458	0.44	0.467	1
Gtf2h2	0.376208	0.496023	0.155	0.1	1
Kansl1	0.376748	0.4778	0.224	0.167	1
Srpk1	0.377776	-0.382225	0.112	0.167	1
Cdk6	0.378995	0.459793	0.121	0.067	1
Gpaa1	0.378995	0.404779	0.121	0.067	1
Ppip5k2	0.378995	0.338774	0.121	0.067	1
Copb2	0.380504	-0.609953	0.086	0.133	1
1700017B05Rik	0.380932	0.289975	0.198	0.133	1
Dnaja1	0.38238	-0.324289	0.112	0.167	1
Bhlhe41	0.382565	-0.537999	0.207	0.267	1
Itgb5	0.382686	0.285168	0.621	0.533	1
Entpd1	0.384105	0.48979	0.224	0.167	1
Tmem234	0.385575	-0.288946	0.138	0.2	1
Oxct1	0.385675	-0.379399	0.086	0.133	1
Orai1	0.38875	0.340019	0.121	0.067	1
Ppia	0.389828	-0.28411	0.259	0.333	1
Il1a	0.391689	-0.304258	0.112	0.167	1
Phf3	0.392394	0.442312	0.328	0.3	1
Maml3	0.393685	0.411075	0.121	0.067	1
Ralgapa1	0.393685	0.356664	0.121	0.067	1
Cct4	0.393685	0.337268	0.121	0.067	1
Cd274	0.396145	-0.306347	0.086	0.133	1
Cars2	0.396145	-0.437385	0.086	0.133	1
Cops8	0.396318	0.295852	0.164	0.1	1
Foxp1	0.396318	0.293168	0.164	0.1	1
Acer3	0.396395	-0.295258	0.112	0.167	1
Ak2	0.396395	-0.389925	0.112	0.167	1
Sh3glb1	0.398145	0.489597	0.181	0.133	1
Samm50	0.398657	0.376999	0.121	0.067	1
Taf7	0.398657	0.308476	0.121	0.067	1
Nsa2	0.400324	0.502076	0.112	0.067	1
Itga6	0.401004	0.363803	0.267	0.2	1
Ppp1ca	0.40285	-0.252796	0.138	0.2	1
Scarb2	0.403623	-0.452011	0.164	0.233	1
Tigd2	0.403666	0.343461	0.121	0.067	1
Tpst2	0.403923	0.608366	0.147	0.1	1
Ep300	0.406906	0.364483	0.155	0.1	1
Krit1	0.406972	-0.48739	0.155	0.2	1
Rgs2	0.40724	-0.331877	0.138	0.2	1
Oxa1l	0.408713	0.28044	0.121	0.067	1
Helz	0.409445	0.275674	0.164	0.1	1
2310035C23Rik	0.409783	0.458322	0.19	0.133	1
Snrk	0.410539	0.503626	0.224	0.167	1
Fndc3a	0.410702	0.473093	0.112	0.067	1
Zcchc8	0.410702	0.364311	0.112	0.067	1
H3f3a	0.414304	0.433355	0.216	0.167	1
Lag3	0.414401	0.355699	0.224	0.167	1
Cxcl16	0.415556	-0.296257	0.112	0.167	1
Nr1h2	0.417594	-0.318443	0.086	0.133	1
Gm7480	0.41892	0.348141	0.121	0.067	1
Syngr2	0.420431	-0.259698	0.112	0.167	1
Luzp1	0.420431	-0.400459	0.112	0.167	1
Mtus1	0.421624	-0.484985	0.181	0.233	1
Mitf	0.423061	-0.371113	0.086	0.133	1
Ppp2ca	0.425159	0.276257	0.198	0.133	1
Klf6	0.425234	-0.308465	0.405	0.467	1
Dclre1c	0.426565	0.481448	0.112	0.067	1
AC146911.1	0.426565	0.466317	0.112	0.067	1
Gas6	0.430065	0.380154	0.224	0.167	1
Tap2	0.431885	-0.255858	0.224	0.3	1
Dnmt3a	0.432676	0.343258	0.319	0.267	1
Nfat5	0.43733	0.358501	0.284	0.233	1
Spi1	0.438598	-0.51895	0.121	0.167	1
Amz1	0.439052	0.296579	0.155	0.1	1
Cisd2	0.439712	-0.274694	0.086	0.133	1
Taok3	0.440262	-0.264742	0.112	0.167	1
Nmt1	0.440706	-0.252862	0.336	0.4	1
Abcf1	0.441413	0.52854	0.147	0.1	1
Tmed5	0.442294	0.461674	0.216	0.167	1
Metap1d	0.442779	0.389004	0.112	0.067	1
Elmo1	0.442805	0.42004	0.284	0.233	1
Ube2f	0.445344	-0.255048	0.086	0.133	1
Sod1	0.445344	-0.256417	0.086	0.133	1
Slc7a1	0.445344	-0.315673	0.086	0.133	1
Srek1	0.446068	0.330932	0.224	0.167	1
Gsap	0.446215	0.269704	0.198	0.133	1
Srrm1	0.446908	0.469192	0.302	0.267	1
Mat2a	0.449986	-0.339142	0.233	0.3	1
Tmem30a	0.450375	-0.368603	0.112	0.167	1
Clasp2	0.450497	-0.271124	0.172	0.233	1
Mbtd1	0.451087	0.421552	0.147	0.1	1
Efhd2	0.45223	-0.282015	0.371	0.467	1
Rpl22	0.452261	0.313668	0.19	0.133	1
Becn1	0.453782	0.327218	0.112	0.067	1
Tmem86a	0.453782	0.29513	0.112	0.067	1
Eif3c	0.453853	-0.418414	0.164	0.2	1
Arhgef2	0.457521	-0.398173	0.155	0.2	1
Brd9	0.457969	0.385309	0.241	0.2	1
Kmt2e	0.458289	-0.50939	0.198	0.267	1
Eif4h	0.458313	0.35726	0.181	0.133	1
Lgals3bp	0.458882	-0.29548	0.379	0.433	1
Fcgr1	0.460902	-0.473621	0.216	0.267	1
Atxn2	0.461071	-0.260926	0.147	0.2	1
Wdfy1	0.463395	-0.332074	0.147	0.2	1
Npm1	0.464932	-0.250424	0.216	0.267	1
Chd1	0.464937	0.331432	0.112	0.067	1
U2af2	0.465822	0.285091	0.147	0.1	1
Rps6	0.471338	0.341738	0.216	0.167	1
Atp5a1	0.471385	0.281411	0.259	0.2	1
Snx30	0.473637	0.447754	0.138	0.1	1
Ttyh3	0.474117	0.51313	0.103	0.067	1
Msl2	0.476243	0.274057	0.112	0.067	1
Cst3	0.476822	-0.36662	0.69	0.767	1
Lrp10	0.477673	-0.263336	0.121	0.067	1
Ubl3	0.477724	0.278837	0.31	0.267	1
Ccnl2	0.47917	-0.269829	0.293	0.367	1
Bsg	0.479857	-0.611691	0.147	0.2	1
Stx5a	0.479992	0.492114	0.103	0.067	1
2510039O18Rik	0.479992	0.447586	0.103	0.067	1
Cul1	0.479992	-0.497676	0.086	0.133	1
Gbp5	0.48082	-0.386888	0.129	0.167	1
Chd8	0.481952	-0.257249	0.095	0.133	1
Cpeb4	0.481952	-0.312592	0.095	0.133	1
Abraxas2	0.485906	0.485077	0.103	0.067	1
Vps50	0.485906	0.459781	0.103	0.067	1
Apobec1	0.489119	0.396026	0.207	0.167	1
Mau2	0.489678	-0.417506	0.181	0.233	1
Mgat4b	0.49186	0.555794	0.103	0.067	1
Ap1b1	0.49186	0.334488	0.103	0.067	1
Srp9	0.492303	0.447855	0.172	0.133	1
Mrpl52	0.493481	-0.286132	0.095	0.133	1
Camkk2	0.493481	-0.361776	0.095	0.133	1
Klhl18	0.493481	-0.370856	0.095	0.133	1
Cerk	0.493516	0.297144	0.147	0.1	1
Il17ra	0.494864	0.312006	0.181	0.133	1
Rps26	0.49712	0.276828	0.19	0.133	1
Pip4k2a	0.4993	-0.267165	0.095	0.133	1
Cep170	0.4993	-0.300146	0.095	0.133	1
Stx16	0.500607	-0.261875	0.224	0.267	1
Trpm2	0.501812	-0.25717	0.155	0.2	1
Ppm1h	0.503157	0.361442	0.25	0.2	1
Agpat3	0.503883	0.401793	0.103	0.067	1
Fgd3	0.503883	0.35332	0.103	0.067	1
Snrnp70	0.504465	-0.293026	0.517	0.533	1
Pds5a	0.508962	0.285824	0.181	0.133	1
Snx29	0.508986	0.276562	0.147	0.1	1
Edem2	0.509953	0.334366	0.103	0.067	1
Slc35c2	0.510162	0.505609	0.138	0.1	1
Ptp4a1	0.510162	-0.411125	0.121	0.167	1
Rbpms	0.511417	0.440634	0.172	0.133	1
Ckb	0.515719	0.253137	0.276	0.233	1
Zfp277	0.51606	0.28542	0.103	0.067	1
Metap2	0.516255	0.350306	0.172	0.133	1
Rab8b	0.518476	0.272283	0.181	0.133	1
Nudcd3	0.5198	0.289088	0.25	0.2	1
Psmd2	0.51995	-0.261487	0.095	0.133	1
Sipa1	0.521117	0.446233	0.172	0.133	1
Aamp	0.522205	0.367616	0.103	0.067	1
Elf1	0.522205	0.318386	0.103	0.067	1
Rpf1	0.522205	0.298971	0.103	0.067	1
Inip	0.522205	0.263041	0.103	0.067	1
Clip1	0.523084	-0.574254	0.103	0.133	1
Tmem119	0.524117	0.251854	0.379	0.367	1
Tcirg1	0.525174	0.346246	0.31	0.267	1
Trim26	0.526003	0.37851	0.172	0.133	1
Nlrc5	0.526003	0.279013	0.172	0.133	1
Peli1	0.526211	-0.399978	0.233	0.3	1
Tmem59	0.527351	-0.289529	0.129	0.167	1
Ly9	0.534607	0.279564	0.103	0.067	1
Nagpa	0.534607	0.264268	0.103	0.067	1
Golgb1	0.535843	-0.500419	0.155	0.2	1
Lmo2	0.539892	0.26931	0.224	0.167	1
Mapkapk2	0.540864	0.370969	0.103	0.067	1
Abcg1	0.542603	0.366036	0.138	0.1	1
Ap2b1	0.542603	0.327734	0.138	0.1	1
Phf14	0.54332	0.358877	0.336	0.333	1
Tmbim6	0.545012	-0.300563	0.336	0.433	1
Apobec3	0.54883	0.40361	0.267	0.233	1
Frmd4a	0.550203	0.262801	0.603	0.533	1
Rcc2	0.550776	0.323638	0.172	0.133	1
Canx	0.552485	-0.404862	0.164	0.2	1
Pak1ip1	0.553271	-0.32806	0.095	0.133	1
Ergic3	0.553641	0.320589	0.138	0.1	1
Btk	0.558541	-0.600256	0.103	0.133	1
Rbbp6	0.559601	-0.58036	0.147	0.1	1
Mier1	0.560843	0.294849	0.172	0.133	1
Ddi2	0.560843	0.280542	0.172	0.133	1
Rab3il1	0.564147	0.425759	0.129	0.1	1
Ubr2	0.56591	0.312199	0.172	0.133	1
Itch	0.567202	0.27216	0.241	0.2	1
Naaa	0.569096	-0.407624	0.198	0.233	1
Armc5	0.570999	0.269394	0.172	0.133	1
Rnf13	0.570999	0.259126	0.172	0.133	1
Hmbox1	0.575663	0.416779	0.129	0.1	1
Tlk1	0.576076	-0.258842	0.129	0.167	1
Hook3	0.581242	0.270861	0.172	0.133	1
Nsf	0.581462	0.29535	0.129	0.1	1
Adam10	0.581619	-0.397157	0.129	0.167	1
Mast3	0.582431	0.332528	0.198	0.167	1
Rps16	0.591362	0.268522	0.388	0.367	1
Trim30d	0.595127	-0.322362	0.103	0.133	1
Tln1	0.598045	-0.329885	0.233	0.267	1
Csmd3	0.599021	0.392993	0.129	0.1	1
Rbm6	0.601921	0.253221	0.198	0.167	1
Eea1	0.604884	-0.457318	0.112	0.133	1
B430010I23Rik	0.606839	0.302462	0.198	0.167	1
Trpc4ap	0.607217	0.252501	0.172	0.133	1
Cntrl	0.608655	-0.30033	0.172	0.2	1
Arpc3	0.608724	-0.277156	0.138	0.167	1
Rps15a	0.608912	0.251415	0.267	0.233	1
Ifngr1	0.61086	0.264889	0.129	0.1	1
Nmd3	0.613821	-0.275161	0.103	0.133	1
Rreb1	0.61572	0.391955	0.155	0.133	1
Dnajc1	0.616817	0.254125	0.129	0.1	1
Hltf	0.621699	0.262038	0.198	0.167	1
Wdr44	0.622801	0.304136	0.129	0.1	1
Usp8	0.622801	0.287803	0.129	0.1	1
Rpl37	0.624636	0.310098	0.362	0.333	1
Arhgap25	0.627659	0.29448	0.164	0.133	1
Tkt	0.627659	0.254758	0.164	0.133	1
Rtcb	0.628809	0.258904	0.129	0.1	1
Fchsd2	0.630517	0.422655	0.302	0.267	1
Naca	0.632237	0.335028	0.155	0.133	1
BC005561	0.633087	0.261493	0.164	0.133	1
Rpl35	0.634841	0.299232	0.129	0.1	1
Kdm2a	0.635678	0.264408	0.25	0.233	1
Ifitm3	0.636774	-0.406944	0.138	0.167	1
Sall3	0.637785	0.372818	0.155	0.133	1
Hmgb1	0.637827	0.407402	0.216	0.2	1
Adar	0.641777	0.310198	0.121	0.1	1
Ankrd11	0.644415	-0.588183	0.422	0.367	1
Cd53	0.645683	-0.254506	0.138	0.1	1
Havcr2	0.648016	0.471998	0.121	0.1	1
Leng8	0.648016	0.433737	0.121	0.1	1
Dennd5a	0.648016	0.355716	0.121	0.1	1
Znfx1	0.65252	0.449861	0.181	0.167	1
Sgk1	0.654853	-0.442496	0.181	0.2	1
Pgd	0.65527	-0.254933	0.164	0.2	1
Atp6ap2	0.657358	0.379919	0.155	0.133	1
Hk3	0.657764	0.509582	0.181	0.167	1
Tor1aip1	0.670949	-0.267005	0.172	0.2	1
Ywhae	0.671132	-0.393476	0.138	0.167	1
Smg6	0.679576	0.427757	0.121	0.1	1
Tmem55b	0.679576	-0.296892	0.112	0.133	1
Cd9	0.681238	-0.275957	0.233	0.267	1
Tmem248	0.682874	0.34239	0.155	0.133	1
Fam102b	0.683951	-0.25159	0.129	0.1	1
Casp4	0.685958	0.375036	0.121	0.1	1
Slc39a14	0.686944	0.265409	0.216	0.2	1
Fam208a	0.711654	0.265855	0.155	0.133	1
Tmem219	0.718021	-0.319016	0.138	0.167	1
Snw1	0.718198	-0.302971	0.112	0.133	1
Smg1	0.719959	0.262627	0.25	0.233	1
Psma7	0.724709	0.251572	0.121	0.1	1
Klf2	0.724838	-0.347915	0.302	0.3	1
Dip2b	0.729018	0.323297	0.207	0.2	1
Lamp1	0.729405	0.313872	0.379	0.4	1
Zranb1	0.737632	-0.43424	0.121	0.133	1
Ehmt1	0.747807	0.30369	0.112	0.1	1
Set	0.74789	0.327199	0.147	0.133	1
Fam193a	0.74789	0.305553	0.147	0.133	1
R3hdm1	0.751255	-0.262828	0.155	0.167	1
Phip	0.753611	0.277353	0.267	0.233	1
Kcnq1ot1	0.757603	-0.444032	0.276	0.3	1
Kdm3b	0.76138	0.308717	0.112	0.1	1
Ppp4r3a	0.76138	0.305726	0.112	0.1	1
Ascc3	0.767647	0.31972	0.19	0.233	1
Tbxas1	0.767647	-0.308674	0.198	0.2	1
Arhgef1	0.77519	0.275694	0.293	0.3	1
Vps41	0.776329	-0.293877	0.121	0.133	1
Sf3b3	0.778643	0.316766	0.216	0.2	1
Clk4	0.780403	-0.250916	0.155	0.167	1
Lrrc25	0.781876	0.317635	0.112	0.1	1
Srpk2	0.784235	0.29132	0.147	0.133	1
Ldhb	0.802525	0.25224	0.112	0.1	1
Ddx18	0.810462	0.283807	0.172	0.167	1
Lpp	0.815589	-0.337392	0.121	0.133	1
Uvrag	0.815849	0.394689	0.198	0.2	1
Aldoa	0.822181	-0.259559	0.121	0.133	1
Tpt1	0.828954	-0.252259	0.345	0.3	1
Rplp0	0.842848	-0.322624	0.397	0.367	1
Irf2	0.842944	0.258145	0.198	0.2	1
Rbpj	0.844067	-0.288685	0.19	0.167	1
Zfp106	0.851695	0.253084	0.112	0.133	1
Ino80d	0.854125	-0.259789	0.164	0.167	1
Fnbp1	0.856529	0.251677	0.172	0.167	1
Tbc1d5	0.85775	0.29911	0.103	0.1	1
Lims1	0.863548	-0.255062	0.155	0.167	1
Fes	0.864973	0.296439	0.103	0.1	1
Camta2	0.872207	0.42284	0.103	0.1	1
Zmynd11	0.87905	0.280837	0.112	0.133	1
Acsl4	0.880696	0.251349	0.164	0.167	1
Vps9d1	0.899663	0.312482	0.112	0.133	1
Rps27a	0.901389	-0.290764	0.397	0.367	1
Naglu	0.906466	-0.43663	0.138	0.133	1
Laptm5	0.909889	-0.38035	0.586	0.567	1
Slc38a9	0.910375	0.268138	0.164	0.167	1
Larp4	0.910954	0.372096	0.129	0.133	1
Ppp6r3	0.917871	0.274133	0.155	0.167	1
Eif5b	0.929729	-0.372051	0.319	0.3	1
Vps4b	0.943864	0.266469	0.129	0.133	1
Cacna1d	0.957057	0.318455	0.129	0.133	1
Dnajc13	0.957219	0.260839	0.181	0.2	1
Tnfaip2	0.962797	0.511013	0.121	0.133	1
Dctn4	0.974324	0.291573	0.181	0.2	1
Tbc1d14	0.975168	0.359671	0.147	0.167	1
Skiv2l2	0.975168	0.28281	0.147	0.167	1
Mtdh	0.977245	0.254166	0.25	0.267	1
Ndufa10	0.981667	-0.346114	0.103	0.1	1
Usp15	0.988411	-0.319289	0.181	0.167	1

## Sheet: cluster2 - hMG1
	p_val	avg_logFC	pct.1	pct.2	p_val_adj
Neat1	8.22817e-09	-1.28861	0.349	0.755	0.00027566
Sat1	2.30145e-06	-1.09672	0.349	0.736	0.0771033
Ccl4	4.22574e-06	-1.33971	0.277	0.623	0.141571
Plxnb2	2.56006e-05	-0.678605	0.205	0.585	0.857672
Cntrl	0.000100962	-1.07251	0.072	0.321	1
Myh9	0.000176171	-0.877918	0.169	0.472	1
Fn1	0.000229116	-1.24673	0.036	0.245	1
Cd14	0.000235859	-0.732566	0.096	0.358	1
Ddx41	0.000279659	-0.776671	0.012	0.189	1
5031425E22Rik	0.000380968	-1.16339	0.036	0.226	1
Ccl3	0.000431155	-1.05108	0.193	0.472	1
Chst1	0.000441053	-0.678539	0.084	0.34	1
Tspo	0.000598143	-0.808173	0.108	0.358	1
2510039O18Rik	0.00064149	-0.756486	0.036	0.226	1
Gm42418	0.000678676	-0.602764	0.952	1	1
B930036N10Rik	0.000701939	-0.922331	0.036	0.226	1
Gt(ROSA)26Sor	0.000725693	-0.660347	0	0.132	1
Appbp2	0.000725693	-0.775129	0	0.132	1
Ankrd44	0.000757546	0.742607	0.566	0.34	1
Slc38a2	0.000830266	-0.625937	0.422	0.679	1
Atf3	0.00105844	-0.717982	0.313	0.585	1
Nemf	0.00117101	-0.779558	0.12	0.358	1
Ensa	0.00122308	-0.608186	0.024	0.189	1
Atad2b	0.00126605	-0.761035	0.096	0.321	1
Ehmt2	0.00148236	-0.665132	0.048	0.226	1
A930007I19Rik	0.00169966	-0.761785	0.048	0.226	1
Zswim8	0.0017312	-0.812973	0.072	0.264	1
Inpp5k	0.00183062	-0.620383	0	0.113	1
Suz12	0.00183062	-0.682631	0	0.113	1
Kras	0.00183062	-0.691823	0	0.113	1
Ss18l1	0.00183062	-0.697791	0	0.113	1
Rgs1	0.00187991	-0.887724	0.181	0.415	1
Ep300	0.00205381	1.02753	0.325	0.113	1
Usp24	0.00216077	-0.733247	0.024	0.17	1
Xrn2	0.00238276	-0.631611	0.133	0.358	1
Grk2	0.00253278	-0.618173	0.133	0.358	1
Ppia	0.00254774	-0.586367	0.193	0.453	1
Ildr2	0.00260757	-0.678385	0.024	0.17	1
Tgfbr1	0.00263635	0.608037	0.687	0.472	1
Id2	0.0027454	-0.93426	0.12	0.321	1
Plagl2	0.00277566	-0.87073	0.036	0.189	1
Rps13	0.00286149	-0.528109	0.241	0.509	1
Comt	0.00288519	-0.370943	0.145	0.377	1
Ppp2r5a	0.00304277	-0.490629	0.024	0.17	1
Ap4e1	0.0036068	-0.698332	0.012	0.132	1
Man2b1	0.00376667	0.46973	0.807	0.698	1
Ccrl2	0.00388676	-0.567335	0.108	0.321	1
Osm	0.00397878	-0.782168	0.072	0.245	1
Cldnd1	0.00400431	-0.5778	0.012	0.132	1
Ythdc2	0.00414541	-0.578115	0.012	0.132	1
Xbp1	0.00415799	-0.78639	0.06	0.226	1
Eprs	0.00420192	-0.439746	0.133	0.358	1
Wdfy4	0.0042973	-0.535967	0.048	0.208	1
Scfd1	0.00440965	-0.667343	0.048	0.208	1
Ap1b1	0.00452466	-0.60525	0.048	0.208	1
Pura	0.00463469	-0.528943	0.193	0.434	1
Ppp3ca	0.00474088	0.662881	0.313	0.094	1
Atp9b	0.0049303	-0.591564	0.06	0.226	1
Tap1	0.00497104	-0.273873	0.373	0.66	1
Tgif1	0.00537596	-0.578891	0.072	0.245	1
Gmeb1	0.00540879	-0.549462	0.048	0.208	1
Prkd3	0.00569311	-0.524831	0.06	0.226	1
Srsf5	0.00577963	0.456621	0.747	0.623	1
H2-Eb1	0.00589553	0.945292	0.277	0.094	1
Sbno1	0.00599144	-0.477048	0.12	0.321	1
Lztfl1	0.00602679	0.797418	0.133	0	1
B4galt3	0.00602785	-0.595215	0.024	0.151	1
Hspa5	0.00621384	-0.549368	0.59	0.792	1
Ifi207	0.00636922	-0.609076	0.108	0.302	1
Adamts1	0.00669789	-1.15923	0.169	0.358	1
Map4k4	0.0067797	-0.425245	0.313	0.566	1
Psmb1	0.0072076	-0.43443	0.024	0.151	1
Hipk1	0.00722266	-0.703424	0.048	0.189	1
Lyl1	0.00729281	0.809567	0.169	0.019	1
Aif1	0.00738371	-0.510051	0.169	0.377	1
Myo5a	0.00819098	-0.572691	0.048	0.189	1
Sh3bgrl3	0.00853122	-0.427611	0.036	0.17	1
Abcd2	0.00893632	0.960601	0.157	0.019	1
Fam241a	0.00904062	-0.607358	0.012	0.113	1
Psmd6	0.00904062	-0.647092	0.012	0.113	1
Slc2a5	0.00904062	-0.680213	0.012	0.113	1
Naip6	0.00910171	0.647844	0.12	0	1
Klf13	0.00914618	-0.650068	0.096	0.264	1
Uba5	0.00935338	-0.653555	0.012	0.113	1
Runx1	0.00961382	-0.446428	0.458	0.698	1
Mia3	0.00967577	-0.526197	0.012	0.113	1
Ube2l3	0.00967577	-0.527148	0.012	0.113	1
Smg6	0.00973961	-0.529045	0.036	0.17	1
Pcm1	0.00988206	-0.63357	0.072	0.226	1
Mfsd11	0.00998335	-0.446949	0.048	0.189	1
Trmt10a	0.00999542	-0.60526	0.06	0.208	1
Trim41	0.00999884	-0.351096	0.036	0.17	1
Plau	0.010008	-0.513642	0.012	0.113	1
Qk	0.0103037	0.386442	0.663	0.472	1
Tacc1	0.0103762	0.507453	0.602	0.453	1
Dnajb1	0.0104661	-0.466935	0.06	0.208	1
Dpysl2	0.0104661	-0.618403	0.06	0.208	1
Pvt1	0.0107032	-0.398552	0.012	0.113	1
Elob	0.0107032	-0.487916	0.012	0.113	1
Pex11b	0.0107032	-0.504431	0.012	0.113	1
Rc3h1	0.010784	-0.558146	0.072	0.226	1
Man2a1	0.0112091	-0.629131	0.06	0.208	1
Gcnt2	0.0112618	-0.607434	0.072	0.226	1
Afg3l1	0.0112737	-0.437927	0.048	0.189	1
Nr3c1	0.0113475	-0.647145	0.108	0.283	1
Tyrobp	0.011412	-0.550009	0.229	0.434	1
Sirt1	0.0115488	-0.510017	0.048	0.189	1
Pkm	0.0121087	-0.469733	0.217	0.434	1
AI314180	0.0122135	-0.461298	0.145	0.34	1
Rbpj	0.0128007	-0.404672	0.181	0.396	1
Ptp4a1	0.012836	-0.506894	0.133	0.321	1
Psma7	0.013238	-0.50022	0.084	0.245	1
Hnrnpm	0.0132866	-0.576403	0.133	0.302	1
Arhgap24	0.0134065	-0.650518	0.133	0.302	1
Uqcrfs1	0.0137183	0.691731	0.108	0	1
Nom1	0.0137183	0.689877	0.108	0	1
Tada3	0.0137183	0.689177	0.108	0	1
Eif4b	0.0137183	-0.556513	0.024	0.132	1
Ascc2	0.0141198	-0.612572	0.024	0.132	1
Hmgb1	0.0143491	-0.675198	0.145	0.321	1
Tmed2	0.0153614	-0.483197	0.169	0.358	1
Ubald2	0.0153872	-0.445972	0.024	0.132	1
Slc25a20	0.0153872	-0.471488	0.024	0.132	1
Rnf13	0.0154241	-0.392576	0.12	0.302	1
Gak	0.0156918	-0.546107	0.036	0.151	1
Slmap	0.0158115	-0.453092	0.072	0.226	1
Smim7	0.0158314	-0.466901	0.024	0.132	1
P2rx4	0.0158768	-0.474126	0.265	0.491	1
Cdv3	0.0160541	-0.578734	0.072	0.208	1
Imp4	0.0161031	-0.677608	0.036	0.151	1
Ctbp1	0.0165418	-0.674843	0.048	0.17	1
Arl5b	0.0167537	-0.327253	0.024	0.132	1
Btg2	0.0167692	-0.424839	0.687	0.811	1
Ppp4r3a	0.0168712	-0.454779	0.133	0.302	1
Ppp4r2	0.0169544	-0.475112	0.036	0.151	1
Hmgn1	0.0172323	-0.345838	0.024	0.132	1
Ppp1r10	0.0181777	-0.428313	0.133	0.321	1
Zc3h18	0.018189	-0.581431	0.048	0.17	1
Mat2a	0.0182309	-0.351239	0.217	0.415	1
Scpep1	0.0183054	-0.498364	0.036	0.151	1
Rpl5	0.018525	-0.540271	0.145	0.321	1
Mgat1	0.0185733	0.475136	0.253	0.094	1
Macf1	0.0186869	-0.352554	0.434	0.642	1
Rhob	0.018874	-0.396641	0.506	0.736	1
Cnot4	0.018999	-0.548504	0.072	0.208	1
Lag3	0.0192069	0.712963	0.361	0.189	1
Ccnl1	0.0192991	-0.26085	0.747	0.906	1
Rpl23	0.0199138	-0.457239	0.313	0.528	1
Cd274	0.019978	-0.481041	0.048	0.17	1
Mapk1ip1l	0.0204725	-0.466323	0.145	0.321	1
Naca	0.020515	0.627047	0.169	0.038	1
Irf2bp2	0.0206098	0.597123	0.422	0.245	1
Arid5a	0.0208995	-0.49342	0.084	0.226	1
Dph5	0.0212925	-0.438327	0.036	0.151	1
Cdk14	0.0213131	-0.680053	0.084	0.226	1
Vgll4	0.0213453	-0.451881	0.157	0.34	1
Lamp2	0.0216914	-0.257883	0.241	0.453	1
Btbd7	0.0218556	0.480164	0.169	0.038	1
Ctsd	0.0219402	-0.342951	0.964	0.981	1
Slc15a3	0.0219885	-0.448058	0.518	0.736	1
Rasa1	0.0220619	-0.512324	0.06	0.189	1
Tob2	0.0220662	-0.367361	0.108	0.264	1
Hspa4	0.0221617	-0.497027	0.084	0.226	1
Adora3	0.0222759	0.747404	0.133	0.019	1
Fam102b	0.0224283	0.714907	0.265	0.113	1
Psmd11	0.0226349	-0.427941	0.072	0.208	1
Tor3a	0.022803	0.826683	0.265	0.113	1
Fyco1	0.0228125	0.681026	0.133	0.019	1
Lgals8	0.0228724	-0.471741	0.108	0.264	1
Srgn	0.022992	-0.426154	0.229	0.434	1
Ssr2	0.0234802	-0.371747	0.048	0.17	1
Aars	0.0238141	-0.466214	0.072	0.208	1
Dnajb4	0.0240407	-0.432726	0.06	0.189	1
Rpl7a	0.0242706	-0.34697	0.217	0.415	1
Kansl3	0.0245588	-0.420942	0.06	0.189	1
Map1lc3b	0.024648	-0.432124	0.084	0.226	1
Tspan32	0.024795	-0.42609	0.072	0.208	1
Kansl1l	0.0250865	-0.428782	0.06	0.189	1
Ddi2	0.025135	-0.415153	0.12	0.283	1
Nfrkb	0.0251372	-0.355299	0.048	0.17	1
Dalrd3	0.0252984	-0.448049	0.072	0.208	1
Tnfaip8	0.0254463	0.408249	0.229	0.075	1
Frrs1	0.0257186	-0.581099	0.133	0.283	1
Amz1	0.0261715	-0.433355	0.06	0.189	1
Ftl1	0.0262308	-0.315418	0.373	0.604	1
Fcgrt	0.0263319	-0.560284	0.072	0.208	1
Ube2j1	0.0263539	-0.440328	0.084	0.226	1
Tax1bp1	0.0263583	-0.379153	0.108	0.264	1
Cebpb	0.0267318	0.617339	0.313	0.151	1
Slamf6	0.0268596	-0.265077	0.084	0.226	1
Tbl1xr1	0.0268621	-0.463663	0.072	0.208	1
Ddhd2	0.027115	-0.379438	0.084	0.226	1
Jun	0.0274156	-0.493264	0.867	0.943	1
Fam49b	0.0279351	0.526329	0.602	0.434	1
Frmd4b	0.0280067	0.483149	0.446	0.283	1
M6pr	0.0282247	-0.343965	0.205	0.396	1
Sft2d2	0.0282405	-0.551693	0.024	0.113	1
Tmed3	0.0282405	-0.552334	0.024	0.113	1
Sart3	0.0282405	-0.561274	0.024	0.113	1
Mon2	0.0284637	-0.364803	0.06	0.189	1
Asph	0.0287835	0.615976	0.422	0.264	1
H3f3b	0.0288109	-0.45706	0.807	0.906	1
Arhgdia	0.0298165	-0.28472	0.145	0.302	1
Zbtb4	0.0298523	-0.449314	0.024	0.113	1
Trem2	0.0299958	0.539374	0.506	0.321	1
Gnai2	0.0308661	-0.457844	0.253	0.434	1
Gnb2	0.031027	-0.428217	0.145	0.302	1
Tcf25	0.0310476	-0.513999	0.277	0.453	1
Rpl4	0.0311104	-0.475094	0.133	0.283	1
Utp3	0.0314166	0.7295	0.12	0.019	1
Bcl2a1b	0.0314166	0.722448	0.12	0.019	1
Hmox2	0.0315426	-0.410991	0.024	0.113	1
Heatr6	0.0315426	-0.460843	0.024	0.113	1
4931406P16Rik	0.0315426	-0.545649	0.024	0.113	1
H2afy	0.0323372	0.647905	0.217	0.075	1
Ipo9	0.0324181	-0.388163	0.024	0.113	1
Atraid	0.0324181	-0.408098	0.024	0.113	1
Tnip2	0.0324181	-0.458125	0.024	0.113	1
Zfp281	0.0324181	-0.468106	0.024	0.113	1
Pgam1	0.0324181	-0.554063	0.024	0.113	1
Grcc10	0.0324181	-0.578242	0.024	0.113	1
Lrmp	0.0324181	-0.606407	0.024	0.113	1
Htt	0.0325299	-0.676437	0.169	0.321	1
Hivep2	0.0331462	-0.503551	0.181	0.358	1
Pigk	0.0333143	-0.429333	0.024	0.113	1
Gm15964	0.0333143	-0.506144	0.024	0.113	1
D830025C05Rik	0.0333143	-0.516889	0.024	0.113	1
Supt16	0.0337167	0.606073	0.12	0.019	1
Gas6	0.0338791	-0.259304	0.169	0.34	1
Ube4a	0.0342316	-0.316293	0.024	0.113	1
Mbd6	0.0342316	-0.381305	0.024	0.113	1
Atp5g3	0.0342316	-0.39005	0.024	0.113	1
Taf10	0.0342316	-0.44445	0.024	0.113	1
Trps1	0.0342316	-0.447947	0.024	0.113	1
Agtpbp1	0.0342316	-0.473566	0.024	0.113	1
Atp13a3	0.0343869	-0.522076	0.169	0.34	1
Gm26917	0.0347415	-0.34699	0.253	0.453	1
Sec61g	0.0348382	-0.579917	0.036	0.132	1
Hdgf	0.0351705	-0.262474	0.024	0.113	1
Ppp1r11	0.0351705	-0.34978	0.024	0.113	1
Psmd12	0.0351705	-0.497577	0.024	0.113	1
Cirbp	0.0353559	-0.515602	0.096	0.226	1
Myl12b	0.035696	-0.450438	0.036	0.132	1
Pcnx3	0.035696	-0.490786	0.036	0.132	1
Pitpnm1	0.0361312	-0.341728	0.024	0.113	1
Bms1	0.0361312	-0.377055	0.024	0.113	1
2310035C23Rik	0.0361422	-0.446169	0.169	0.321	1
Mtch1	0.036173	-0.413944	0.108	0.245	1
Plcg2	0.0367963	-0.544887	0.108	0.245	1
Qrich1	0.0372943	-0.346204	0.096	0.226	1
Azin1	0.037383	-0.61818	0.048	0.151	1
Ddost	0.0377519	-0.572408	0.072	0.189	1
Tars2	0.0381199	-0.257162	0.024	0.113	1
Pnrc2	0.0381199	-0.274174	0.024	0.113	1
Ckap5	0.0383784	-0.435248	0.036	0.132	1
Plekha2	0.0388406	-0.543677	0.036	0.132	1
Senp2	0.0390877	-0.410009	0.301	0.491	1
Nfkbia	0.0391356	0.386289	0.627	0.472	1
Smc1a	0.0393098	-0.280009	0.036	0.132	1
Pdxdc1	0.0393098	-0.408246	0.036	0.132	1
Ikbkb	0.0393816	-0.435971	0.108	0.245	1
Nmt1	0.0395578	-0.362017	0.349	0.547	1
Lhfpl2	0.0398496	-0.667146	0.217	0.358	1
Vars	0.0399422	-0.410635	0.048	0.151	1
Dctn1	0.0399422	-0.574928	0.048	0.151	1
Rps5	0.0400189	-0.463802	0.096	0.226	1
Fam3c	0.0402603	-0.435692	0.036	0.132	1
Ywhah	0.0407921	-0.458473	0.072	0.189	1
Sorl1	0.0408623	-0.498622	0.12	0.264	1
Plekho1	0.0411883	-0.402475	0.157	0.321	1
Mindy3	0.0412302	-0.427299	0.036	0.132	1
Nhlrc3	0.0417296	-0.382694	0.048	0.151	1
Lman1	0.0417296	-0.459708	0.048	0.151	1
Ttc5	0.042289	-0.496328	0.06	0.17	1
Frmd4a	0.0427377	0.41691	0.675	0.604	1
Kdm6b	0.0433576	-0.544204	0.289	0.472	1
Gm4951	0.0435479	-0.412996	0.108	0.245	1
Atad2	0.0435843	-0.451979	0.048	0.151	1
Ppib	0.0435849	-0.321595	0.12	0.264	1
Timp2	0.0435854	-0.485294	0.265	0.434	1
Eri1	0.0435941	0.696415	0.145	0.038	1
Prkar1a	0.0440372	-0.5539	0.072	0.189	1
Ptma	0.0441451	0.424281	0.542	0.472	1
Tmem189	0.0442595	-0.343423	0.036	0.132	1
Ube2e1	0.0442595	-0.363348	0.036	0.132	1
Zfhx3	0.0442625	0.496654	0.554	0.434	1
Clec2d	0.0445375	-0.374426	0.048	0.151	1
Celf2	0.0446893	-0.38966	0.422	0.604	1
Capza2	0.0447211	0.468978	0.422	0.264	1
Rps29	0.0448658	-0.405301	0.434	0.604	1
Soat1	0.0457399	-0.391073	0.072	0.189	1
Elk4	0.046772	-0.32787	0.06	0.17	1
Kcnk6	0.0468802	0.642343	0.265	0.132	1
Klf4	0.0469242	-0.307682	0.205	0.377	1
Limd2	0.0471285	-0.25989	0.084	0.208	1
Stat6	0.0471285	-0.643452	0.084	0.208	1
Cct3	0.0474745	0.780389	0.108	0.019	1
Rhobtb1	0.0474745	0.739218	0.108	0.019	1
Snu13	0.0474745	0.684625	0.108	0.019	1
Tubgcp4	0.0474745	0.648588	0.108	0.019	1
Smndc1	0.0474745	0.631101	0.108	0.019	1
Ccnd3	0.0474745	0.611922	0.108	0.019	1
I830077J02Rik	0.0474745	0.532859	0.108	0.019	1
Tpd52	0.0474976	-0.399371	0.072	0.189	1
Jarid2	0.0475031	-0.343596	0.048	0.151	1
Skap2	0.0477307	-0.347616	0.301	0.472	1
Myo1e	0.0479776	-0.383098	0.084	0.208	1
Telo2	0.0485278	-0.357379	0.048	0.151	1
Fam172a	0.0485889	0.471274	0.108	0.019	1
Selenop	0.0486739	-0.418731	0.06	0.17	1
Wbp2	0.0486739	-0.515344	0.06	0.17	1
H2afz	0.0488395	-0.393983	0.084	0.208	1
Wdr37	0.049571	-0.292041	0.048	0.151	1
Pspc1	0.049571	-0.444336	0.048	0.151	1
Snd1	0.049649	-0.357676	0.06	0.17	1
Maz	0.049649	-0.37521	0.06	0.17	1
Nampt	0.0497144	-0.3902	0.084	0.208	1
Pou2f2	0.0499848	0.404286	0.699	0.566	1
Pfkfb3	0.0505081	-0.428565	0.169	0.321	1
Zmynd11	0.0506557	-0.575088	0.12	0.245	1
Fyb	0.0515587	-0.362149	0.651	0.83	1
Shc1	0.0516483	-0.291213	0.06	0.17	1
Jak1	0.0519747	-0.570959	0.096	0.208	1
Cd83	0.0520647	0.480785	0.108	0.019	1
Csnk1g1	0.052142	-0.345517	0.072	0.189	1
Cpsf6	0.0531274	0.539722	0.217	0.094	1
Rnf166	0.0532685	0.472093	0.108	0.019	1
Morc3	0.0538229	-0.544642	0.145	0.283	1
Gns	0.0541315	0.391548	0.614	0.509	1
Rpl38	0.0549591	-0.447623	0.169	0.321	1
Chka	0.055219	-0.382557	0.373	0.509	1
Stat3	0.0556093	-0.334261	0.253	0.453	1
Slc39a14	0.0557259	-0.367484	0.193	0.34	1
Nop58	0.055746	0.460484	0.108	0.019	1
Taok1	0.0568348	-0.465834	0.181	0.34	1
Zcchc9	0.0571602	-0.256011	0.072	0.189	1
Derl1	0.0576768	0.587567	0.133	0.038	1
Prr5l	0.0583734	-0.464976	0.12	0.245	1
Ktn1	0.0594074	-0.580217	0.157	0.283	1
Serpine2	0.0598162	0.844509	0.157	0.057	1
Hsp90b1	0.0605649	-0.342921	0.41	0.585	1
Raf1	0.0615665	-0.363474	0.133	0.264	1
Mark2	0.0623199	-0.538467	0.084	0.189	1
Furin	0.0634253	-0.41155	0.133	0.264	1
Anp32b	0.0649412	0.616908	0.133	0.038	1
Gapdh	0.0652528	-0.481462	0.145	0.264	1
Matr3	0.0652716	-0.552029	0.096	0.208	1
Lims1	0.066207	0.447168	0.241	0.113	1
Trim8	0.0670065	-0.28812	0.157	0.302	1
Hexim1	0.0671184	-0.772953	0.048	0.132	1
Tmem87b	0.067122	-0.422846	0.108	0.226	1
Tmed5	0.0676327	-0.347683	0.181	0.34	1
Slc38a6	0.0688472	0.470752	0.133	0.038	1
Phf21a	0.0690115	0.601691	0.157	0.057	1
Rbpms	0.0691907	0.769832	0.265	0.151	1
Atxn2	0.0692846	0.665065	0.229	0.113	1
Plek	0.0693462	-0.358238	0.277	0.434	1
Paxbp1	0.0697115	-0.373875	0.096	0.208	1
Myo1f	0.0698392	-0.37771	0.145	0.283	1
Mdp1	0.0699854	-0.465	0.048	0.132	1
Tpr	0.0701122	-0.502961	0.241	0.358	1
Fopnl	0.0701913	0.576978	0.133	0.038	1
mt-Nd2	0.0710429	0.264382	0.855	0.868	1
Tgfbi	0.071574	-0.587083	0.036	0.113	1
Odc1	0.0723017	-0.401783	0.12	0.245	1
Lrrc58	0.0727464	0.571335	0.157	0.057	1
Kpnb1	0.0728564	-0.332492	0.145	0.283	1
Gtf2h1	0.073219	-0.500757	0.036	0.113	1
Prkar2a	0.073219	-0.527856	0.036	0.113	1
Arhgap25	0.0742617	-0.510663	0.145	0.264	1
Ldb1	0.0742617	-0.587499	0.145	0.264	1
Lman2l	0.0744973	-0.267932	0.12	0.245	1
Rhot1	0.0748948	-0.456933	0.036	0.113	1
Dnajb9	0.0748948	-0.544898	0.036	0.113	1
Adar	0.0753088	-0.386775	0.084	0.189	1
Rbms1	0.076021	-0.486967	0.048	0.132	1
Pgd	0.076049	-0.48867	0.108	0.226	1
Inpp5d	0.0765341	0.399808	0.651	0.547	1
Bdp1	0.0766018	-0.377119	0.036	0.113	1
Osgin2	0.0766018	-0.416294	0.036	0.113	1
Slf2	0.0766018	-0.416337	0.036	0.113	1
Aak1	0.0766018	-0.48079	0.036	0.113	1
Sfxn1	0.076645	0.475745	0.157	0.057	1
Med1	0.0767471	-0.349968	0.12	0.245	1
Mindy2	0.0779818	0.543315	0.157	0.057	1
Ccdc88b	0.0780763	-0.294664	0.096	0.208	1
Hspa8	0.0782104	0.264098	0.53	0.34	1
Flot1	0.0783405	-0.269278	0.036	0.113	1
Rab14	0.0784105	0.446664	0.47	0.321	1
Sec62	0.0787151	-0.429576	0.06	0.151	1
Rbbp6	0.07894	-0.356695	0.157	0.302	1
C4b	0.0790631	0.618323	0.458	0.377	1
Cd72	0.0790968	-0.558761	0.072	0.17	1
Naglu	0.0791405	-0.499658	0.157	0.283	1
Cmtr1	0.0791943	-0.363367	0.048	0.132	1
Ppard	0.0791943	-0.573697	0.048	0.132	1
Yes1	0.0801111	-0.336026	0.036	0.113	1
Uckl1	0.0801111	-0.402816	0.036	0.113	1
Zbtb43	0.0801111	-0.42953	0.036	0.113	1
Cluh	0.0801111	-0.439602	0.036	0.113	1
Nup98	0.0802144	-0.408496	0.06	0.151	1
Fos	0.0804352	0.343615	0.663	0.604	1
Man2a2	0.0805485	-0.410931	0.084	0.189	1
Gusb	0.0807748	-0.375951	0.289	0.434	1
Prex1	0.0808579	-0.391906	0.217	0.377	1
Cyc1	0.0812202	-0.362525	0.072	0.17	1
Usp36	0.0819037	-0.366428	0.084	0.189	1
Rere	0.0819037	-0.377806	0.084	0.189	1
Fgr	0.081914	-0.385222	0.036	0.113	1
Lilrb4a	0.081914	-0.406612	0.036	0.113	1
Tmem41b	0.081914	-0.412569	0.036	0.113	1
Snhg20	0.0824052	0.559718	0.12	0.038	1
Esyt1	0.0824746	-0.341655	0.048	0.132	1
Rai14	0.0824746	-0.521047	0.048	0.132	1
Ccnd1	0.0830992	0.374658	0.241	0.113	1
Fmr1	0.0832826	-0.489611	0.06	0.151	1
Sh2b3	0.0833921	-0.408308	0.072	0.17	1
Eno1	0.0837498	-0.284619	0.036	0.113	1
Zfp410	0.0837498	-0.29407	0.036	0.113	1
Tank	0.0837498	-0.329223	0.036	0.113	1
Pik3ca	0.0837498	-0.37547	0.036	0.113	1
Arpc1a	0.0837498	-0.635658	0.036	0.113	1
AY036118	0.0839476	-0.386027	0.458	0.604	1
Ccr5	0.084058	-0.338527	0.434	0.585	1
Psme4	0.0841555	-0.400383	0.048	0.132	1
Card9	0.0841555	-0.400415	0.048	0.132	1
Psmd7	0.0841555	-0.498	0.048	0.132	1
Gbp4	0.0845378	-0.354586	0.096	0.208	1
Ripk1	0.0846696	-0.372485	0.084	0.189	1
Zfp871	0.0848652	-0.341311	0.072	0.17	1
Pdcd11	0.0852061	-0.411818	0.096	0.208	1
Rps10	0.0856034	-0.369755	0.313	0.453	1
Dnaja2	0.0856187	-0.263513	0.036	0.113	1
Kmt5a	0.0856187	-0.295669	0.036	0.113	1
Gadd45b	0.0856187	-0.297138	0.036	0.113	1
Atp2a2	0.0856542	-0.322162	0.169	0.302	1
Etnk1	0.0858327	-0.345534	0.157	0.283	1
Gng5	0.0858807	-0.333504	0.096	0.208	1
Aff4	0.0862254	-0.480928	0.12	0.226	1
H2-DMa	0.0863976	0.489817	0.289	0.17	1
Fbxo33	0.0864453	-0.357267	0.06	0.151	1
Slc26a2	0.0865637	-0.298324	0.036	0.113	1
Aamp	0.0872407	-0.286824	0.096	0.208	1
Diaph1	0.0875212	-0.297852	0.036	0.113	1
Stxbp2	0.0875212	-0.310538	0.036	0.113	1
Elk3	0.0875662	-0.266123	0.12	0.245	1
Rps28	0.0875662	-0.336165	0.12	0.245	1
Ell2	0.0876006	-0.313666	0.048	0.132	1
Hmbox1	0.0876006	-0.314558	0.048	0.132	1
Syncrip	0.0877455	-0.337497	0.181	0.321	1
Stk19	0.0880626	-0.298986	0.06	0.151	1
Tle3	0.0880626	-0.357051	0.06	0.151	1
Ldhb	0.0886181	-0.284179	0.096	0.208	1
Ubap2l	0.0887736	-0.405177	0.193	0.34	1
Efhd2	0.0893475	-0.255433	0.313	0.472	1
Mtmr6	0.089411	-0.353653	0.072	0.17	1
Dhx9	0.0894303	0.610592	0.398	0.321	1
Bckdha	0.0894576	-0.257272	0.036	0.113	1
Rasgef1b	0.0894576	-0.28872	0.036	0.113	1
Cnot2	0.0897042	-0.310041	0.06	0.151	1
Slc25a4	0.0897042	-0.311403	0.06	0.151	1
Chordc1	0.0897042	-0.424496	0.06	0.151	1
Ccl2	0.0897531	-0.366694	0.361	0.528	1
Rnf216	0.0904278	-0.378648	0.084	0.189	1
Atxn7l3b	0.090827	0.315378	0.229	0.113	1
Lpcat3	0.0911586	-0.34241	0.048	0.132	1
Eif3a	0.0913333	-0.478009	0.181	0.302	1
Hyou1	0.0913703	-0.302796	0.06	0.151	1
Ctcf	0.0913703	-0.328675	0.06	0.151	1
Gab2	0.0913703	-0.348114	0.06	0.151	1
Btk	0.0914253	0.393601	0.181	0.075	1
Picalm	0.0916471	-0.283777	0.59	0.698	1
Herpud1	0.0916986	-0.347991	0.229	0.358	1
Rpl24	0.0918661	-0.489513	0.133	0.245	1
Spata13	0.0920955	0.402925	0.229	0.113	1
Pmm2	0.0924762	0.541767	0.12	0.038	1
Parp9	0.092549	-0.309685	0.072	0.17	1
Wipf2	0.0929807	-0.293579	0.048	0.132	1
Gnas	0.0930978	-0.534936	0.253	0.396	1
Tssc4	0.0934229	-0.250833	0.084	0.189	1
Arel1	0.093434	-0.275003	0.036	0.113	1
Rnpc3	0.0941509	0.684214	0.145	0.057	1
Fam111a	0.0941509	-0.280076	0.072	0.17	1
Cln3	0.0941509	-0.363268	0.072	0.17	1
Smarca4	0.0947804	-0.551792	0.096	0.189	1
Ganab	0.0957749	-0.270382	0.072	0.17	1
Aldoa	0.0957749	-0.403491	0.072	0.17	1
Zbtb1	0.0960449	0.514703	0.12	0.038	1
Ppm1g	0.0960449	0.424057	0.12	0.038	1
Ptprs	0.0962872	0.551005	0.169	0.075	1
H2-Ab1	0.0963281	0.591928	0.349	0.245	1
Man1c1	0.0965185	-0.262412	0.06	0.151	1
H2-Aa	0.0974616	0.493351	0.265	0.151	1
Rpl9	0.0979928	-0.477754	0.241	0.358	1
Etv3	0.0992845	-0.321405	0.157	0.283	1
Zfp787	0.0997229	0.493435	0.12	0.038	1
Ddx58	0.0997229	0.45477	0.12	0.038	1
Rif1	0.0997229	0.441781	0.12	0.038	1
Cnot3	0.100116	-0.501531	0.108	0.208	1
Pfdn5	0.100782	0.517845	0.145	0.057	1
Per1	0.100782	-0.284036	0.072	0.17	1
Skil	0.101392	-0.324371	0.458	0.604	1
Asap1	0.101509	-0.337196	0.193	0.321	1
Il15ra	0.101602	0.435641	0.12	0.038	1
Rab3gap1	0.101604	0.557995	0.12	0.038	1
Trmt1l	0.102506	0.428824	0.169	0.075	1
Trf	0.102566	0.390636	0.494	0.34	1
Dctn2	0.103741	-0.285864	0.06	0.151	1
Slc4a7	0.104111	-0.455582	0.096	0.189	1
Daglb	0.104112	0.330198	0.398	0.264	1
Tsc22d3	0.104149	0.49619	0.193	0.094	1
Baz2a	0.104234	0.426296	0.145	0.057	1
Itpr2	0.105606	0.398566	0.337	0.226	1
Bfar	0.106242	-0.538736	0.108	0.208	1
Nsd3	0.106443	0.641004	0.277	0.17	1
H2-Q6	0.107131	0.52039	0.313	0.208	1
Abl1	0.107182	-0.599917	0.084	0.17	1
Nipbl	0.107978	-0.48244	0.169	0.283	1
G3bp2	0.108764	0.503103	0.193	0.094	1
Zmiz1	0.108865	0.509175	0.434	0.34	1
Prkcd	0.109589	0.288807	0.41	0.34	1
Tap2	0.113152	-0.315003	0.193	0.321	1
Rpl15	0.113828	-0.32082	0.193	0.321	1
Dgkd	0.116074	-0.284564	0.133	0.245	1
Zyx	0.11802	-0.491192	0.084	0.17	1
Birc2	0.118163	-0.266918	0.12	0.226	1
Ddx3x	0.118332	-0.302763	0.422	0.547	1
Avl9	0.118654	0.598803	0.277	0.189	1
Eif5	0.119058	-0.29623	0.53	0.642	1
Brd7	0.11935	-0.402229	0.169	0.283	1
Hcar2	0.119382	0.68817	0.181	0.094	1
Ube3a	0.11981	-0.436342	0.12	0.226	1
Rnh1	0.119907	-0.468045	0.084	0.17	1
Atp8a2	0.120161	0.463749	0.193	0.094	1
Nsa2	0.121681	0.671409	0.108	0.038	1
Ubl5	0.121681	0.58665	0.108	0.038	1
Ccar1	0.122442	-0.331811	0.133	0.245	1
Mvb12b	0.123971	0.621417	0.108	0.038	1
Sesn1	0.123971	0.480495	0.108	0.038	1
Gtpbp2	0.124175	-0.341487	0.157	0.264	1
Gdap10	0.124398	-0.318426	0.181	0.302	1
Nav3	0.124536	0.404271	0.663	0.66	1
Nudt3	0.124614	-0.460317	0.072	0.151	1
Mdm2	0.124951	-0.411809	0.096	0.189	1
Ikzf1	0.125483	-0.425891	0.434	0.547	1
Oxa1l	0.125656	0.579344	0.133	0.057	1
Arpc3	0.125842	0.543603	0.205	0.113	1
Tmem30a	0.126294	0.576699	0.108	0.038	1
Ccdc59	0.126294	0.4938	0.108	0.038	1
Srsf9	0.126294	0.470206	0.108	0.038	1
Slc25a11	0.126294	0.468072	0.108	0.038	1
Col27a1	0.126921	0.644916	0.253	0.151	1
Sf3b3	0.127214	0.607863	0.241	0.151	1
Tbc1d9b	0.127631	-0.544519	0.048	0.113	1
Hpgds	0.128142	0.359047	0.59	0.509	1
Wbp11	0.128651	0.573494	0.108	0.038	1
Rab11fip2	0.128651	0.530116	0.108	0.038	1
Fam117b	0.128651	0.505603	0.108	0.038	1
Il17ra	0.128948	0.31021	0.241	0.132	1
Ppp2ca	0.129257	0.355397	0.289	0.189	1
Kif5b	0.129738	0.522962	0.229	0.132	1
P2ry13	0.129852	-0.558933	0.06	0.132	1
Arhgap45	0.130994	0.460417	0.422	0.34	1
Map3k12	0.131042	0.512242	0.108	0.038	1
Cd34	0.131731	-0.35418	0.084	0.17	1
BC037034	0.132208	-0.349739	0.157	0.264	1
Acbd3	0.133137	-0.40682	0.072	0.151	1
Orai2	0.133468	0.387456	0.108	0.038	1
Spen	0.134512	-0.471554	0.06	0.132	1
Kcnq1ot1	0.134566	-0.383646	0.253	0.358	1
Limk1	0.136447	0.544194	0.133	0.057	1
Slc1a3	0.136498	0.454501	0.301	0.208	1
P4ha1	0.136525	-0.254495	0.096	0.189	1
Gnptab	0.136525	-0.350876	0.096	0.189	1
Gnaq	0.137106	0.51907	0.289	0.208	1
Dusp6	0.137288	0.523097	0.313	0.208	1
Gm2a	0.137564	-0.354606	0.072	0.151	1
Strada	0.137564	-0.360135	0.072	0.151	1
Peli1	0.138017	0.512338	0.301	0.208	1
Myo9a	0.1393	-0.361364	0.06	0.132	1
Cap1	0.1393	-0.404823	0.06	0.132	1
Map3k1	0.140031	0.480618	0.157	0.075	1
Eif4g2	0.140325	0.431043	0.313	0.208	1
Hk3	0.140561	-0.299967	0.096	0.189	1
Tecpr1	0.140952	0.364317	0.108	0.038	1
Basp1	0.141132	-0.368526	0.277	0.377	1
Lamtor1	0.141742	-0.389976	0.06	0.132	1
Vps50	0.141742	-0.415679	0.06	0.132	1
Eif3f	0.142104	-0.369496	0.072	0.151	1
Ddx54	0.142258	-0.373016	0.084	0.17	1
Tet3	0.142334	-0.314838	0.205	0.321	1
Acsl1	0.142372	0.295888	0.241	0.132	1
Mef2a	0.142567	0.323033	0.711	0.736	1
Madd	0.143257	0.446943	0.133	0.057	1
Foxn3	0.143445	0.382805	0.47	0.34	1
Morf4l2	0.143518	0.453437	0.108	0.038	1
Pcsk7	0.144218	-0.504543	0.06	0.132	1
Usp40	0.144417	-0.324969	0.072	0.151	1
Npm1	0.144438	-0.294687	0.084	0.17	1
Wapl	0.144804	0.597887	0.193	0.113	1
Csf3r	0.144843	0.396451	0.361	0.264	1
Lacc1	0.144944	0.376112	0.422	0.302	1
Tbck	0.145584	0.498558	0.133	0.057	1
Cnot6	0.145812	-0.346332	0.048	0.113	1
Rap1gds1	0.146155	-0.296417	0.145	0.245	1
Sgk1	0.14622	-0.453749	0.265	0.377	1
Cyp4f18	0.146758	-0.336432	0.072	0.151	1
Fnbp1	0.146779	-0.271457	0.157	0.264	1
Fkbp15	0.147073	-0.331551	0.145	0.245	1
Clta	0.147348	0.548498	0.313	0.208	1
Clic1	0.147674	-0.269859	0.157	0.264	1
Reep3	0.147939	0.486674	0.133	0.057	1
Eif2ak1	0.148564	-0.3013	0.048	0.113	1
Ergic2	0.148755	0.400513	0.108	0.038	1
Eed	0.148877	-0.307214	0.084	0.17	1
Ppp1cc	0.149128	-0.376163	0.072	0.151	1
Slc20a1	0.149857	-0.50526	0.145	0.245	1
Arhgef1	0.15062	0.496196	0.265	0.189	1
Cox6c	0.150763	0.5945	0.157	0.075	1
Spty2d1	0.151045	0.511611	0.277	0.189	1
Clock	0.151276	0.495996	0.205	0.113	1
Ptov1	0.151355	-0.354383	0.048	0.113	1
Amn1	0.151528	-0.492365	0.072	0.151	1
Smarce1	0.151842	-0.324792	0.06	0.132	1
Fto	0.151842	-0.339959	0.06	0.132	1
Tmem55b	0.153233	0.473627	0.205	0.113	1
Fads1	0.154138	0.292476	0.108	0.038	1
Mettl16	0.154186	-0.340689	0.048	0.113	1
Slc43a2	0.154186	-0.394744	0.048	0.113	1
Snx1	0.154451	-0.310936	0.06	0.132	1
Luc7l	0.154451	-0.457334	0.06	0.132	1
Csde1	0.154572	0.47478	0.361	0.283	1
Abi3	0.154977	-0.327021	0.157	0.264	1
Zeb1	0.15518	-0.281418	0.072	0.151	1
Smarca5	0.155266	0.519497	0.265	0.17	1
Ptpa	0.155729	-0.256183	0.084	0.17	1
Itgb2	0.156122	-0.30982	0.277	0.415	1
Ctso	0.156884	0.301117	0.108	0.038	1
Gm44752	0.157057	-0.513746	0.048	0.113	1
Apobr	0.157094	-0.333271	0.06	0.132	1
Slc7a6os	0.157653	0.422814	0.133	0.057	1
Gm26778	0.157673	-0.479495	0.241	0.34	1
Lrrfip1	0.157899	-0.456944	0.12	0.208	1
Kdm3b	0.159544	-0.473291	0.108	0.189	1
Smad1	0.15977	-0.337502	0.06	0.132	1
Themis2	0.159968	-0.250743	0.048	0.113	1
Por	0.159968	-0.26464	0.048	0.113	1
Mettl6	0.159968	-0.294314	0.048	0.113	1
Polr3d	0.159968	-0.308806	0.048	0.113	1
Nr1d2	0.159968	-0.35454	0.048	0.113	1
Aste1	0.159968	-0.424183	0.048	0.113	1
Suco	0.159968	-0.426971	0.048	0.113	1
Chd8	0.16269	0.426631	0.133	0.057	1
Neurl3	0.163065	-0.483113	0.157	0.245	1
Cd300lf	0.163379	0.340814	0.217	0.132	1
Etf1	0.165227	-0.291173	0.06	0.132	1
Heatr5a	0.16538	0.453493	0.205	0.113	1
Mbnl2	0.165988	-0.284132	0.446	0.528	1
Tbc1d1	0.166028	0.388717	0.229	0.132	1
Lnpep	0.166133	0.372013	0.265	0.17	1
Ddx46	0.166611	-0.27009	0.06	0.132	1
Itsn2	0.167473	0.367976	0.205	0.113	1
Plod1	0.167856	-0.271948	0.205	0.321	1
Hck	0.168217	0.407646	0.325	0.226	1
Med13l	0.168514	0.523277	0.169	0.094	1
Bag1	0.170823	-0.261461	0.06	0.132	1
Sdf4	0.173041	-0.381095	0.12	0.208	1
Gon4l	0.173264	0.307383	0.181	0.094	1
H2-Q4	0.174278	0.438795	0.289	0.189	1
Vrk2	0.175157	0.550687	0.12	0.057	1
Ppfia4	0.175302	0.358914	0.422	0.34	1
Zcchc7	0.175426	0.45532	0.398	0.34	1
Csf2rb	0.175458	-0.285268	0.265	0.377	1
Gramd1a	0.175487	0.498193	0.169	0.094	1
Cd74	0.177363	0.474148	0.53	0.491	1
Itpripl2	0.177858	0.503734	0.169	0.094	1
Sema4d	0.177957	0.529123	0.12	0.057	1
Bod1l	0.178028	-0.351284	0.205	0.302	1
Mark3	0.179816	0.47038	0.265	0.189	1
Tigd2	0.1816	0.519608	0.145	0.075	1
Gigyf2	0.1816	0.481019	0.145	0.075	1
Ndufa10	0.182672	-0.291607	0.108	0.189	1
Arf5	0.182684	-0.27156	0.133	0.226	1
Gpi1	0.182684	-0.278973	0.133	0.226	1
Atp6v0a1	0.184656	-0.358947	0.157	0.245	1
Vps13a	0.185115	0.480492	0.169	0.094	1
Ccdc138	0.186558	0.49374	0.12	0.057	1
Rpl3	0.187357	-0.294255	0.289	0.415	1
Rps15a	0.187937	-0.265854	0.265	0.377	1
Slc11a1	0.189373	-0.34583	0.217	0.321	1
Abcb1b	0.189492	0.466708	0.12	0.057	1
Spata2	0.189492	0.428318	0.12	0.057	1
Ptp4a2	0.189752	0.490741	0.265	0.189	1
Mtus1	0.190042	-0.322336	0.169	0.264	1
Fbxw7	0.190615	-0.348068	0.084	0.151	1
Vcpip1	0.192253	0.278964	0.145	0.075	1
Ywhae	0.19427	0.397686	0.193	0.113	1
St13	0.195128	0.484831	0.169	0.094	1
Aff1	0.195462	0.394351	0.12	0.057	1
Piezo1	0.195954	-0.250926	0.096	0.17	1
Cd164	0.197748	0.36572	0.145	0.075	1
Lcorl	0.198499	0.467801	0.12	0.057	1
Rbm7	0.198499	0.409074	0.12	0.057	1
Rgs2	0.201401	-0.451621	0.241	0.34	1
Gna13	0.20143	0.362344	0.434	0.377	1
Mier1	0.202431	0.41274	0.325	0.245	1
Sfr1	0.202895	0.400035	0.169	0.094	1
Akr1a1	0.204647	-0.395556	0.169	0.245	1
Smg5	0.204674	0.466977	0.12	0.057	1
Tmem60	0.204674	0.45	0.12	0.057	1
Tcirg1	0.205513	-0.288535	0.277	0.377	1
Cfh	0.205521	0.42932	0.289	0.208	1
Icosl	0.205533	0.410981	0.169	0.094	1
Tmem104	0.205533	0.40636	0.169	0.094	1
Tbc1d16	0.206364	-0.352961	0.084	0.151	1
Zeb2	0.206364	0.276036	0.795	0.736	1
Xrn1	0.207694	-0.292558	0.169	0.264	1
Nagpa	0.209722	-0.310837	0.096	0.17	1
Hnrnpa1	0.209981	-0.414244	0.169	0.264	1
Ptpn18	0.210397	-0.296379	0.145	0.226	1
Tm9sf3	0.211132	0.526804	0.229	0.17	1
Stt3a	0.211988	0.478612	0.145	0.075	1
Tgfbr2	0.212801	0.320493	0.458	0.377	1
Krcc1	0.213988	-0.291164	0.096	0.17	1
Nmd3	0.213988	-0.325656	0.096	0.17	1
Hjurp	0.214198	0.460594	0.12	0.057	1
Tlr13	0.214198	0.286643	0.12	0.057	1
Coro1c	0.215341	-0.566412	0.084	0.151	1
Stx16	0.215684	0.340915	0.313	0.226	1
Usp19	0.216865	-0.283249	0.096	0.17	1
U2af2	0.217442	0.321243	0.12	0.057	1
Arf1	0.217442	-0.549065	0.072	0.132	1
Rpl11	0.21754	-0.273511	0.253	0.358	1
B230219D22Rik	0.218395	-0.313234	0.084	0.151	1
Cd37	0.218423	0.298528	0.518	0.472	1
Uimc1	0.220722	0.36609	0.12	0.057	1
Adrb2	0.220722	0.30093	0.12	0.057	1
Slc25a25	0.220722	-0.39896	0.072	0.132	1
Dbnl	0.22148	-0.288251	0.084	0.151	1
Susd3	0.221887	0.316252	0.169	0.094	1
Clip1	0.221887	0.281202	0.169	0.094	1
Cxcl10	0.222511	-0.971831	0.108	0.17	1
Rtn3	0.222702	-0.263608	0.096	0.17	1
Tbl1x	0.222702	-0.265845	0.096	0.17	1
Hps4	0.223377	0.371104	0.253	0.17	1
Mast3	0.224701	0.322263	0.169	0.094	1
Tgs1	0.225443	-0.26846	0.145	0.226	1
Ctnnb1	0.225662	-0.261066	0.096	0.17	1
Hnrnpr	0.226954	0.252529	0.145	0.075	1
Far1	0.227387	-0.367544	0.072	0.132	1
Fam46c	0.229721	-0.307262	0.277	0.377	1
Grk3	0.230036	0.25767	0.145	0.075	1
Kif21b	0.230935	0.395814	0.229	0.151	1
P2ry6	0.231279	0.445815	0.325	0.245	1
Slc35b1	0.234133	-0.254391	0.084	0.151	1
Naa20	0.234133	-0.279475	0.084	0.151	1
Esrra	0.234195	-0.280685	0.072	0.132	1
Ankrd10	0.234195	-0.283147	0.072	0.132	1
Trim30d	0.234195	-0.334605	0.072	0.132	1
Gm26532	0.235982	0.349037	0.181	0.113	1
Creb1	0.236529	0.360268	0.241	0.17	1
Kcmf1	0.237375	0.42964	0.133	0.075	1
Zfp746	0.237375	0.395827	0.133	0.075	1
Taf3	0.237375	-0.415731	0.084	0.151	1
Eif5a	0.244675	-0.368314	0.072	0.132	1
Sec11c	0.245717	-0.358751	0.06	0.113	1
Idnk	0.245717	-0.454333	0.06	0.113	1
Dusp16	0.247289	0.415546	0.133	0.075	1
Acbd5	0.248241	-0.293409	0.072	0.132	1
Gigyf1	0.24945	0.474773	0.157	0.094	1
Tbc1d17	0.249577	-0.259183	0.06	0.113	1
Lap3	0.24974	-0.268174	0.157	0.245	1
Nagk	0.250035	-0.360794	0.072	0.132	1
Smg1	0.250162	-0.354582	0.193	0.264	1
Ddx39b	0.250811	0.361458	0.205	0.132	1
Atxn2l	0.251503	0.357103	0.229	0.151	1
B430010I23Rik	0.251503	0.303543	0.229	0.151	1
Ptbp2	0.251843	-0.259419	0.072	0.132	1
Dph3	0.251843	-0.291943	0.072	0.132	1
Angel2	0.252578	0.326782	0.157	0.094	1
Mpp6	0.253115	0.473837	0.108	0.057	1
Prkca	0.25324	0.299281	0.181	0.113	1
Ptprj	0.253372	-0.277262	0.241	0.34	1
U2surp	0.253788	0.655125	0.193	0.132	1
Pros1	0.25413	-0.281697	0.253	0.34	1
Rack1	0.255058	0.393176	0.398	0.358	1
Pkd2	0.25548	-0.258797	0.072	0.132	1
Pex7	0.25548	-0.35057	0.072	0.132	1
Numb	0.256642	0.438865	0.193	0.132	1
Ppcdc	0.256851	0.376699	0.241	0.17	1
Tep1	0.256901	0.416396	0.108	0.057	1
Ogt	0.258303	0.25994	0.361	0.264	1
Nono	0.258916	0.355353	0.157	0.094	1
Tle4	0.259236	-0.300816	0.301	0.415	1
Gspt1	0.259537	-0.279669	0.169	0.245	1
Adgrg1	0.259833	0.435899	0.289	0.226	1
Ldha	0.260641	-0.262212	0.145	0.226	1
Otud5	0.260727	0.432993	0.108	0.057	1
Aebp2	0.260727	0.362644	0.108	0.057	1
Man2c1	0.26141	-0.322639	0.06	0.113	1
Fcgr3	0.262036	0.335733	0.301	0.226	1
Nrros	0.262127	0.440003	0.157	0.094	1
Sp100	0.262417	0.51049	0.193	0.132	1
Larp4	0.264452	0.4844	0.133	0.075	1
Bcas2	0.264452	0.44737	0.133	0.075	1
H2-Ke6	0.264591	0.379178	0.108	0.057	1
Zbtb20	0.264757	0.464606	0.217	0.151	1
Arhgap31	0.26499	0.314592	0.229	0.151	1
Arpp19	0.265225	0.334974	0.181	0.113	1
Plgrkt	0.265364	0.374366	0.157	0.094	1
Cul1	0.265439	-0.313183	0.06	0.113	1
Sft2d1	0.266186	-0.25956	0.12	0.189	1
Zranb2	0.26621	0.405651	0.133	0.075	1
Naa35	0.266381	0.473242	0.253	0.189	1
Man1a2	0.266382	0.372094	0.253	0.189	1
Hk2	0.266593	-0.28341	0.663	0.717	1
Rps2	0.266885	-0.325412	0.205	0.283	1
Zfp644	0.267674	0.33413	0.41	0.377	1
Rab24	0.26798	-0.282404	0.084	0.151	1
Ppp1r14b	0.268495	0.376859	0.108	0.057	1
Mcl1	0.268849	0.35107	0.578	0.585	1
Hdlbp	0.269313	-0.366886	0.12	0.189	1
Ddb1	0.26951	-0.258448	0.06	0.113	1
Arl8b	0.26951	-0.270776	0.06	0.113	1
BC005561	0.269897	0.379129	0.277	0.208	1
Ppp1r21	0.272438	0.458038	0.108	0.057	1
Nsmaf	0.272438	0.364768	0.108	0.057	1
Trpm7	0.272466	0.503511	0.169	0.113	1
Baz2b	0.272466	-0.291403	0.12	0.189	1
Cox6b1	0.273625	-0.251191	0.06	0.113	1
Traf5	0.273625	-0.29652	0.06	0.113	1
Tgoln1	0.275644	-0.274975	0.12	0.189	1
Pitpna	0.277782	-0.272196	0.06	0.113	1
Stab1	0.27894	0.364756	0.217	0.151	1
Aagab	0.280443	0.332663	0.108	0.057	1
9930111J21Rik2	0.281641	0.260451	0.349	0.264	1
Ppp1r12a	0.281821	-0.269107	0.169	0.245	1
Tbc1d9	0.281836	0.352708	0.217	0.151	1
Cabin1	0.282595	0.373782	0.205	0.132	1
Irf8	0.282891	0.252669	0.614	0.585	1
Rpl27a	0.283694	-0.297104	0.506	0.585	1
Gpr107	0.287693	0.320253	0.217	0.151	1
Nrd1	0.288606	-0.253739	0.12	0.189	1
Pkig	0.28983	0.294034	0.133	0.075	1
Litaf	0.29051	-0.300426	0.06	0.113	1
R3hdm1	0.293397	0.348417	0.253	0.189	1
Rfc2	0.294839	-0.26069	0.06	0.113	1
Arf3	0.297373	0.282685	0.133	0.075	1
Alkbh1	0.298365	0.414648	0.373	0.321	1
Sall1	0.298594	-0.290021	0.12	0.189	1
Gm32849	0.301147	0.385982	0.108	0.057	1
Sertad2	0.301193	0.267885	0.133	0.075	1
Egr3	0.301974	0.506317	0.169	0.113	1
Cpd	0.303037	-0.424208	0.217	0.302	1
Ucp2	0.304417	0.370373	0.277	0.208	1
Ostf1	0.305046	0.335004	0.133	0.075	1
Ppil2	0.305264	0.490399	0.145	0.094	1
Rps27	0.307571	0.34989	0.253	0.189	1
Cd52	0.308802	-0.309178	0.193	0.264	1
Pfkfb4	0.308944	0.569387	0.145	0.094	1
Arhgap5	0.312538	0.342249	0.518	0.509	1
Atrx	0.314268	-0.364212	0.289	0.358	1
Iigp1	0.315055	-0.441022	0.169	0.226	1
Dst	0.315082	-0.295703	0.446	0.491	1
Skiv2l2	0.316389	0.327809	0.145	0.094	1
Rab11a	0.319596	0.422165	0.181	0.132	1
H2-Q7	0.319826	0.34993	0.41	0.377	1
Rac2	0.320753	-0.280424	0.096	0.151	1
Zfp451	0.320753	-0.285631	0.096	0.151	1
Tkt	0.320753	-0.31262	0.096	0.151	1
Dicer1	0.321754	0.250144	0.193	0.132	1
Cox7c	0.322971	0.332463	0.229	0.17	1
Psme2	0.323941	-0.271481	0.133	0.189	1
Herc4	0.32395	0.463799	0.145	0.094	1
Cdc14a	0.326352	-0.39601	0.084	0.132	1
Klhl6	0.327774	0.451079	0.145	0.094	1
Twf1	0.327774	0.407367	0.145	0.094	1
Clptm1	0.328474	-0.250516	0.145	0.208	1
Prkcb	0.329712	-0.292511	0.193	0.264	1
Parp14	0.330526	0.333861	0.265	0.208	1
Wdfy3	0.331628	0.393279	0.145	0.094	1
Ssfa2	0.332552	-0.277072	0.096	0.151	1
Rbm6	0.33332	0.468037	0.181	0.132	1
Arid4a	0.334309	0.315791	0.241	0.189	1
2810474O19Rik	0.3349	-0.330872	0.253	0.34	1
Cfl2	0.335284	0.367582	0.193	0.132	1
Arhgef12	0.335511	0.402224	0.145	0.094	1
Thoc2	0.338723	0.283131	0.193	0.132	1
Spcs2	0.339019	-0.345574	0.084	0.132	1
Dmtf1	0.339423	0.400809	0.145	0.094	1
Tmem245	0.339423	0.367503	0.145	0.094	1
Tbc1d5	0.339819	0.43514	0.217	0.17	1
Rb1cc1	0.340572	-0.292827	0.096	0.151	1
Klhl18	0.343362	0.424219	0.145	0.094	1
Ppig	0.34547	0.413671	0.12	0.075	1
Tmem131	0.347419	0.47949	0.181	0.132	1
Tox4	0.347854	0.296128	0.434	0.415	1
Hps3	0.348048	0.26955	0.349	0.302	1
Pnrc1	0.349566	0.368017	0.361	0.34	1
Whrn	0.349813	0.396968	0.12	0.075	1
Psmb6	0.349813	0.352201	0.12	0.075	1
Phc3	0.354191	0.463192	0.12	0.075	1
Tbce	0.354191	0.384008	0.12	0.075	1
Cnbp	0.355925	0.286147	0.253	0.189	1
Gm43221	0.35698	-0.254645	0.096	0.151	1
Dhx15	0.358603	0.424039	0.12	0.075	1
Leng9	0.359246	-0.312115	0.108	0.17	1
Ifi204	0.360441	0.346008	0.373	0.321	1
Cebpz	0.36054	0.4204	0.337	0.283	1
Plxdc2	0.360983	0.269518	0.446	0.434	1
Tpi1	0.363505	0.390141	0.145	0.094	1
Il1a	0.365478	0.252316	0.205	0.151	1
Man1a	0.366426	0.497443	0.157	0.113	1
Rps11	0.369607	-0.272674	0.253	0.34	1
Rbm8a	0.373877	-0.286531	0.096	0.151	1
Spint1	0.377662	0.343385	0.253	0.208	1
Ttc28	0.379643	0.294113	0.205	0.151	1
Lifr	0.383568	0.271504	0.108	0.17	1
Rpl19	0.384706	0.409673	0.301	0.264	1
Slc16a6	0.386349	-0.255654	0.217	0.283	1
Slfn2	0.386395	0.467346	0.157	0.113	1
Tns1	0.38713	0.317646	0.217	0.17	1
Apobec3	0.387136	0.362137	0.386	0.358	1
Htra2	0.38888	-0.256057	0.072	0.113	1
Nptn	0.39045	0.252261	0.12	0.075	1
Cdc37l1	0.390468	0.464584	0.157	0.113	1
Taf6l	0.390694	0.392271	0.205	0.17	1
Prune2	0.391383	-0.2794	0.072	0.113	1
Srp72	0.392789	-0.266118	0.084	0.132	1
Impad1	0.395136	0.254507	0.12	0.075	1
Fam168b	0.396415	-0.321462	0.072	0.113	1
Lrp6	0.397904	0.355429	0.133	0.094	1
Cerk	0.39869	-0.32919	0.12	0.17	1
Upf2	0.399855	0.263453	0.12	0.075	1
Itpkb	0.409921	0.305611	0.241	0.189	1
Map3k3	0.410408	0.351258	0.169	0.132	1
Tmem234	0.412591	0.387599	0.205	0.17	1
Arfgef1	0.414216	0.269077	0.12	0.075	1
Tab2	0.419697	0.376704	0.157	0.113	1
Nop53	0.421831	-0.316999	0.12	0.17	1
Slc38a9	0.423264	0.267422	0.217	0.17	1
Xpr1	0.423975	0.441092	0.157	0.113	1
Usp47	0.425149	0.317236	0.133	0.094	1
Ifi27l2a	0.427466	0.428343	0.133	0.094	1
Psme1	0.429654	-0.299235	0.241	0.283	1
Ssbp1	0.432607	0.300422	0.157	0.113	1
Rpl36a	0.432607	0.297435	0.157	0.113	1
Tmem63a	0.432607	-0.297307	0.12	0.17	1
Notch1	0.432783	-0.265546	0.108	0.151	1
Bst2	0.435039	0.560172	0.169	0.132	1
Tlr2	0.435994	0.325183	0.277	0.245	1
Bnip2	0.437949	0.32547	0.193	0.151	1
Myo9b	0.439226	0.38533	0.169	0.132	1
Acp2	0.441926	0.373231	0.193	0.151	1
Gdi2	0.441974	0.295437	0.422	0.415	1
Atp5b	0.443763	0.368658	0.265	0.226	1
Preb	0.443903	0.284283	0.133	0.094	1
Slc6a6	0.446379	-0.308501	0.253	0.321	1
Pak1ip1	0.449941	0.330741	0.193	0.151	1
Zfp106	0.45066	0.33058	0.205	0.17	1
Slc16a10	0.451894	0.401576	0.108	0.075	1
Tcp1	0.453455	0.268095	0.133	0.094	1
Dapp1	0.454782	-0.305193	0.277	0.34	1
Ogdh	0.456202	0.310814	0.169	0.132	1
Mospd2	0.457171	0.453028	0.108	0.075	1
Zc3h4	0.457171	0.389846	0.108	0.075	1
Gcn1l1	0.458273	0.25878	0.133	0.094	1
Rptor	0.458294	0.377776	0.253	0.226	1
Srek1	0.462232	0.497397	0.241	0.226	1
Pias1	0.463121	0.363889	0.133	0.094	1
Cep192	0.463121	0.266492	0.133	0.094	1
Srp9	0.466119	0.265632	0.241	0.208	1
Sowahc	0.467827	0.412733	0.108	0.075	1
Acsl4	0.467997	0.355794	0.133	0.094	1
Cmip	0.468138	0.273039	0.157	0.113	1
Psme2b	0.470249	-0.319245	0.096	0.132	1
Copb1	0.472022	0.253481	0.084	0.132	1
Klhl24	0.47269	0.251839	0.157	0.113	1
2021-03-05	0.474473	0.269189	0.193	0.151	1
Dctn4	0.477279	0.407761	0.181	0.151	1
Rpl34	0.478646	0.322647	0.277	0.226	1
Ddx6	0.479708	-0.295549	0.108	0.151	1
Atp11b	0.482344	0.32269	0.169	0.132	1
Tsn	0.484066	0.265848	0.108	0.075	1
Wdr26	0.485006	0.259521	0.217	0.17	1
Rbm47	0.485865	-0.272508	0.169	0.208	1
Rhoh	0.486808	0.28091	0.566	0.547	1
Ccdc12	0.488706	0.270068	0.241	0.208	1
Mkrn1	0.489547	0.288984	0.108	0.075	1
Ddx60	0.489547	0.260879	0.108	0.075	1
Rpl10	0.490314	0.304059	0.325	0.302	1
Slc25a5	0.498861	0.329112	0.205	0.17	1
Sec14l1	0.498861	0.258276	0.205	0.17	1
Tmem243	0.500213	0.256313	0.169	0.132	1
4833420G17Rik	0.503059	-0.331881	0.157	0.189	1
Pdgfb	0.504201	0.375818	0.313	0.302	1
Eef2	0.508799	-0.281982	0.398	0.415	1
Zc3hav1	0.50928	0.27712	0.169	0.132	1
St3gal2	0.511798	0.294463	0.108	0.075	1
Dpm1	0.513087	0.34064	0.289	0.283	1
Mylip	0.52216	0.449529	0.12	0.094	1
Canx	0.52216	-0.274879	0.096	0.132	1
Apobec1	0.523842	0.482141	0.157	0.132	1
Gbp7	0.524291	0.317202	0.265	0.226	1
Tpp1	0.533319	0.35274	0.157	0.132	1
Calm2	0.533805	0.314113	0.554	0.547	1
Ddx50	0.533901	0.358823	0.373	0.358	1
Sdcbp	0.53493	0.362446	0.289	0.283	1
Actr2	0.53963	0.309025	0.313	0.302	1
Strn3	0.542232	0.354661	0.217	0.189	1
Cops4	0.545343	0.256917	0.205	0.17	1
Usp14	0.546138	-0.278889	0.084	0.113	1
Metap2	0.546933	0.273419	0.145	0.113	1
Dnajb6	0.546933	-0.293402	0.12	0.151	1
Pcf11	0.549178	0.421769	0.12	0.094	1
Gbp2	0.549673	-0.360056	0.181	0.208	1
Nr2c2	0.551987	0.299905	0.145	0.113	1
Lpin2	0.552963	0.266265	0.253	0.226	1
Fam208a	0.557385	-0.265363	0.133	0.17	1
Mdm4	0.559361	0.294428	0.289	0.264	1
Zfp148	0.559919	0.330875	0.205	0.189	1
Supt20	0.562076	0.364156	0.205	0.189	1
Ylpm1	0.576023	0.374293	0.133	0.113	1
Nectin2	0.576868	0.293266	0.12	0.094	1
Cop1	0.580041	0.431495	0.169	0.151	1
Purb	0.581188	0.510287	0.253	0.245	1
Mybbp1a	0.582484	0.313678	0.12	0.094	1
Orc4	0.588125	0.259082	0.12	0.094	1
Socs3	0.593442	-0.269897	0.458	0.472	1
Sdc3	0.597377	0.344137	0.253	0.245	1
Slc25a36	0.598763	-0.320662	0.157	0.189	1
Gpr146	0.601992	0.320522	0.157	0.132	1
Cisd2	0.603749	0.281342	0.145	0.113	1
Cd2ap	0.613324	0.269306	0.193	0.17	1
Clk4	0.613837	0.300215	0.169	0.151	1
Lrpap1	0.622321	0.292577	0.157	0.132	1
Zfp740	0.624627	0.325817	0.133	0.113	1
Ddx17	0.626593	0.28168	0.253	0.226	1
R3hdm2	0.635664	0.262707	0.133	0.113	1
Srsf10	0.642665	0.270502	0.289	0.283	1
Dpy19l4	0.643476	0.289688	0.169	0.151	1
Kpna4	0.647644	0.256919	0.265	0.264	1
Med22	0.652116	-0.265328	0.12	0.151	1
Hnrnpa0	0.658516	0.301047	0.169	0.151	1
Map3k8	0.660709	0.304815	0.169	0.226	1
Mbnl1	0.662584	0.272591	0.639	0.717	1
Mapk8	0.666093	0.389299	0.108	0.094	1
Tmem248	0.672435	0.26782	0.205	0.189	1
Gna15	0.672436	0.284818	0.205	0.189	1
Rprd2	0.673038	0.358616	0.145	0.132	1
Tanc2	0.682269	0.25585	0.422	0.453	1
Nans	0.689324	0.410888	0.145	0.132	1
Rps16	0.68949	0.392011	0.265	0.264	1
Kpna1	0.69712	0.306734	0.108	0.094	1
Slc35b2	0.69712	0.252126	0.108	0.094	1
Erbin	0.700251	0.262727	0.108	0.094	1
Fam193b	0.703389	0.4214	0.108	0.094	1
E4f1	0.703389	0.305152	0.108	0.094	1
Gps2	0.703389	0.284543	0.108	0.094	1
Stx4a	0.709678	0.397873	0.108	0.094	1
Ankhd1	0.711264	0.252013	0.145	0.132	1
Polg	0.715987	0.280773	0.108	0.094	1
Oaz1	0.721892	0.279385	0.181	0.17	1
Serbp1	0.725026	0.306934	0.301	0.302	1
Ube2s	0.727878	0.302664	0.145	0.132	1
Rcbtb2	0.728663	0.357711	0.108	0.094	1
Hook3	0.734213	0.289163	0.205	0.189	1
Parp10	0.740667	0.294458	0.12	0.113	1
Ubp1	0.749472	0.458048	0.157	0.151	1
Srp14	0.751023	-0.436555	0.096	0.113	1
Wwc2	0.757413	0.295989	0.193	0.189	1
Cndp2	0.758809	0.374813	0.12	0.113	1
Cttnbp2nl	0.761834	0.283366	0.229	0.245	1
Casp4	0.774786	0.343318	0.193	0.189	1
Safb	0.776261	0.250896	0.205	0.208	1
Psmd4	0.777085	0.259306	0.12	0.113	1
Tmcc1	0.779956	0.292214	0.229	0.226	1
Eif3j1	0.786579	-0.250723	0.108	0.094	1
Rapgef1	0.792886	0.288526	0.157	0.151	1
Maml3	0.795486	0.282341	0.12	0.113	1
Lcor	0.799249	0.354563	0.181	0.189	1
Tnf	0.812454	-0.255243	0.325	0.34	1
Fndc3b	0.820359	0.255402	0.157	0.151	1
Rab8b	0.834909	0.277069	0.205	0.208	1
Pign	0.848055	0.278997	0.157	0.151	1
Tsc1	0.85565	0.251965	0.096	0.113	1
Amd2	0.865621	0.266667	0.096	0.113	1
Gm26522	0.879096	-0.301125	0.145	0.151	1
Arhgef40	0.887673	0.288732	0.145	0.151	1
Lrba	0.889062	-0.262221	0.108	0.113	1
Tln1	0.893736	0.292234	0.289	0.34	1
2021-03-07	0.915051	-0.302967	0.108	0.113	1
Tnrc6c	0.9182	0.27308	0.241	0.264	1
Uhrf2	0.942075	0.269495	0.181	0.189	1
Ywhab	0.947662	0.266762	0.108	0.113	1
Zmym5	0.954197	0.298617	0.108	0.113	1
Wdr1	0.961248	0.287083	0.217	0.245	1
Csnk1e	0.972239	0.266633	0.157	0.17	1
Zc3h12a	0.973997	0.258157	0.145	0.151	1
Trio	0.997406	0.282008	0.181	0.208	1
Fiz1	1	0.254801	0.12	0.132	1

## Sheet: cluster3 - DAM3
	p_val	avg_logFC	pct.1	pct.2	p_val_adj
B930036N10Rik	3.66446e-07	-1.48203	0.205	0.765	0.0122767
Neat1	1.10986e-06	-1.04307	0.409	0.853	0.0371825
Cx3cr1	1.9248e-06	-0.813994	1	0.971	0.0644847
Jun	2.23489e-06	-0.915681	1	0.971	0.0748734
Washc4	3.29067e-06	-0.839446	0.068	0.529	0.110244
Ctss	4.02639e-06	0.411893	1	1	0.134892
Rhob	1.06531e-05	-0.647135	1	1	0.3569
Btg2	3.06124e-05	-1.08285	0.864	0.941	1
Dnajb4	7.3988e-05	-0.684117	0.045	0.412	1
Rpl32	0.000145338	0.462548	1	0.941	1
Tyrobp	0.000286095	0.282221	0.977	0.971	1
Fxr1	0.000308423	-0.682405	0.227	0.618	1
Crybb1	0.000331054	0.770856	0.75	0.353	1
Cirbp	0.000632786	-0.730977	0.25	0.559	1
Map3k3	0.000776929	-0.572376	0.045	0.324	1
Npc2	0.000851325	0.411544	0.977	0.912	1
H2-Aa	0.000868447	1.042	0.727	0.353	1
Rpl18a	0.00111507	0.391726	0.977	1	1
Cd74	0.00112522	1.02856	0.932	0.706	1
Apobec3	0.00116168	-0.664265	0.591	0.794	1
Psme1	0.00121478	0.379689	0.909	0.765	1
Gt(ROSA)26Sor	0.00129526	-0.65419	0.114	0.441	1
5031425E22Rik	0.00130201	-0.762575	0.068	0.353	1
H2-Ab1	0.00139844	0.91432	0.818	0.588	1
Pik3ca	0.00148481	-0.639926	0.114	0.441	1
Ints2	0.00181033	-0.397964	0	0.206	1
B2m	0.00181658	0.310271	1	1	1
Ier3	0.00188518	0.688753	0.705	0.294	1
Ptpro	0.00190916	-0.548399	0.136	0.471	1
Ints6	0.00194136	-0.321012	0.068	0.382	1
Rpl18	0.00197331	0.402476	0.932	0.912	1
Ssr3	0.00198645	-0.599755	0.318	0.618	1
Tmem219	0.0020665	0.590087	0.477	0.176	1
Kdelr2	0.00215523	-0.507663	0.341	0.647	1
Itm2b	0.00222649	0.275326	1	1	1
Fcgr4	0.00223761	0.608405	0.773	0.5	1
Safb2	0.00226132	0.412874	0.614	0.235	1
Lrrc8d	0.00240793	-0.479803	0.182	0.5	1
D830025C05Rik	0.00248555	-0.296764	0.068	0.353	1
Rps3a1	0.00258615	0.428222	0.977	0.912	1
A930007I19Rik	0.00264508	-0.687755	0.091	0.353	1
Rpl36	0.00271777	0.44393	0.977	0.912	1
Hist1h1e	0.00276139	-0.537271	0.045	0.294	1
Cd244	0.002883	0.504979	0.523	0.206	1
Prkcb	0.00297084	0.608557	0.409	0.118	1
Fcgr3	0.00300175	0.252165	1	0.941	1
Rps23	0.00309993	0.33536	1	0.882	1
Gadd45gip1	0.0031582	0.467332	0.295	0.029	1
Gm10076	0.00325333	0.528008	0.886	0.706	1
Faim	0.00327993	0.530628	0.227	0	1
Zbtb4	0.00327993	0.519825	0.227	0	1
Ppp1r10	0.0033028	-0.734727	0.227	0.5	1
Gm42418	0.00353238	-0.616456	1	1	1
Chmp2a	0.00360375	0.518089	0.523	0.206	1
Caml	0.00365776	0.453129	0.318	0.059	1
Pdgfb	0.00373117	0.45339	0.795	0.382	1
Naa35	0.00377314	0.343051	0.5	0.147	1
Sh2b2	0.00379545	-0.399333	0.091	0.382	1
Lamp1	0.00388572	0.344009	0.977	0.882	1
Gtf2a1	0.00397269	-0.489629	0.114	0.382	1
Ccl5	0.00400588	1.45451	0.318	0.059	1
Ubr7	0.00413389	-0.258945	0	0.176	1
Magohb	0.00413389	-0.264163	0	0.176	1
Hmces	0.00413389	-0.291804	0	0.176	1
Rai1	0.00413389	-0.317839	0	0.176	1
Slc1a5	0.00413389	-0.371544	0	0.176	1
Polr3f	0.00413389	-0.455893	0	0.176	1
4933433G15Rik	0.00422718	-0.366705	0.023	0.235	1
Fau	0.00428073	0.311232	1	0.971	1
9530068E07Rik	0.00433895	-0.492017	0.25	0.529	1
Rps8	0.00434867	0.286533	1	0.941	1
H2-Eb1	0.00451318	0.704388	0.75	0.471	1
Cacul1	0.00473743	-0.401575	0.023	0.235	1
Trir	0.0049447	0.425649	0.591	0.265	1
Rpl24	0.00499572	0.414749	0.955	0.853	1
Ndufs5	0.00524779	0.368525	0.455	0.147	1
Scap	0.00528853	-0.356737	0.045	0.265	1
H2afv	0.00528853	-0.484061	0.045	0.265	1
Gbp8	0.00532793	0.360906	0.273	0.029	1
Arfrp1	0.00538458	0.340497	0.341	0.059	1
Lsm14a	0.00543121	-0.454802	0.159	0.441	1
Trmt10a	0.00550152	-0.584763	0.136	0.382	1
Tmem260	0.00560776	0.406209	0.205	0	1
Ebf3	0.00560776	0.387748	0.205	0	1
Myef2	0.00560776	0.358786	0.205	0	1
Rpl12	0.00567165	0.350036	0.955	0.941	1
Tssc4	0.00582514	-0.427213	0.114	0.382	1
H2-Oa	0.00583282	0.564931	0.409	0.147	1
Cks2	0.00586095	-0.605955	0.068	0.294	1
2510039O18Rik	0.00597149	0.427708	0.364	0.088	1
Rps13	0.00603404	0.399256	0.977	0.941	1
Btg1	0.00603404	-0.508591	0.977	0.941	1
Ptbp3	0.00614558	-0.494679	0.75	0.824	1
Cd63	0.00621673	0.315215	1	0.853	1
Blnk	0.00623116	-0.402548	0.364	0.647	1
Ddx27	0.00629306	-0.555815	0.091	0.324	1
Usp47	0.00644158	-0.509432	0.068	0.294	1
Rnaseh2c	0.00707346	-0.548602	0.068	0.294	1
AY036118	0.00714541	-0.615119	0.432	0.676	1
Naca	0.00716363	0.324795	0.932	0.765	1
Tpd52	0.00726024	0.466668	0.659	0.382	1
Ndufs7	0.00730398	-0.362561	0.227	0.529	1
Eef1akmt1	0.00781192	-0.310782	0.023	0.206	1
Ezh2	0.00781192	-0.422472	0.023	0.206	1
Mapre2	0.00787166	-0.447711	0.114	0.353	1
Rps21	0.00792691	0.293972	1	0.971	1
Naa40	0.00809526	0.477716	0.25	0.029	1
Vmp1	0.00817008	-0.536574	0.341	0.588	1
Hist1h1c	0.00818815	-0.663183	0.091	0.324	1
Nop16	0.00826726	-0.287766	0.023	0.206	1
Tmem33	0.0083422	0.446817	0.432	0.147	1
Nagk	0.00847065	-0.416996	0.136	0.412	1
Peak1	0.00874621	-0.289191	0.023	0.206	1
Bcl2l12	0.00874621	-0.289823	0.023	0.206	1
Gdi1	0.00874621	-0.363823	0.023	0.206	1
Kctd5	0.00924981	-0.300024	0.023	0.206	1
Gm3448	0.00931522	-0.485849	0.091	0.324	1
Jade2	0.00932445	0.36272	0.25	0.029	1
Susd6	0.00933941	0.325681	0.568	0.206	1
Asl	0.00935511	-0.260669	0	0.147	1
Ttll4	0.00935511	-0.32149	0	0.147	1
Stk3	0.00935511	-0.330366	0	0.147	1
Zfp945	0.00935511	-0.39127	0	0.147	1
Ncdn	0.00935511	-0.394503	0	0.147	1
Mgat5	0.00944491	-0.39016	0.136	0.382	1
Usp37	0.00950653	-0.314204	0.045	0.235	1
Rab3gap2	0.00951118	0.320162	0.182	0	1
Kdm4c	0.00951118	0.305487	0.182	0	1
Nsf	0.00976972	0.37725	0.25	0.029	1
Golph3	0.00976972	0.351228	0.25	0.029	1
Fndc7	0.00977912	-0.328021	0.023	0.206	1
Polr1d	0.00981969	0.574663	0.5	0.265	1
Ddx50	0.0100749	-0.371528	0.455	0.647	1
Ctc1	0.0100929	0.432372	0.545	0.265	1
Mrgbp	0.0101941	-0.319847	0.068	0.294	1
Otud1	0.0105771	-0.701414	0.114	0.324	1
Adprh	0.010697	0.431147	0.455	0.176	1
Tceanc2	0.0107175	0.280273	0.25	0.029	1
Epb41l4aos	0.0107179	0.505791	0.386	0.147	1
Rap2a	0.0112158	0.374833	0.477	0.206	1
Sh3bgrl3	0.011447	0.380869	0.955	0.706	1
Chst7	0.0116063	-0.468274	0.045	0.235	1
Ubfd1	0.0116521	0.361286	0.227	0.029	1
Golgb1	0.0117533	0.373463	0.409	0.147	1
Cnot3	0.01181	-0.452554	0.205	0.471	1
Slc25a5	0.0120799	0.323276	0.909	0.735	1
Slamf8	0.0122773	0.419707	0.318	0.088	1
Rpl35a	0.0122791	0.315541	1	0.971	1
Ywhah	0.0123791	0.358804	0.909	0.706	1
Htatip2	0.0128028	0.334809	0.227	0.029	1
Mtx2	0.012803	-0.321385	0.045	0.235	1
Fam45a	0.012803	-0.341813	0.045	0.235	1
Capn3	0.0128255	0.392053	0.545	0.265	1
Rgs1	0.0128463	-1.29998	0.5	0.618	1
Dcaf12	0.0128615	-0.395333	0.068	0.265	1
Snrpb2	0.0129477	0.36832	0.523	0.206	1
Rpl3	0.0129959	0.30976	1	0.941	1
Siah2	0.0130256	0.357877	0.295	0.059	1
Setd2	0.0131159	0.48551	0.5	0.206	1
Snx20	0.0131159	0.354345	0.5	0.206	1
Ogfrl1	0.0131778	0.387821	0.568	0.324	1
H2-Q6	0.0132204	0.468178	0.682	0.412	1
Spg21	0.0133183	0.323265	0.364	0.118	1
Proser1	0.013415	0.380942	0.227	0.029	1
Atp6v1a	0.013532	-0.458503	0.182	0.441	1
Ice1	0.0137999	0.334186	0.273	0.059	1
Set	0.0139225	0.441645	0.795	0.5	1
Mbnl2	0.0139318	-0.508131	0.409	0.647	1
H3f3b	0.0139445	-0.620519	1	0.971	1
Dicer1	0.0140338	-0.460954	0.114	0.324	1
Rpn1	0.0140373	-0.445409	0.455	0.676	1
Rxrb	0.0140695	-0.391048	0.068	0.265	1
Fn1	0.0140695	-0.718475	0.068	0.265	1
Rpl7a	0.0141298	0.302588	0.932	0.941	1
H2-Q4	0.014447	0.444954	0.705	0.471	1
Tob2	0.0147086	-0.52623	0.25	0.471	1
Stx2	0.0149197	0.441001	0.318	0.088	1
Ccdc59	0.015002	0.391309	0.455	0.176	1
Epc1	0.015002	-0.518444	0.227	0.471	1
Fermt3	0.0150854	-0.378424	0.477	0.765	1
Specc1	0.015138	-0.291791	0.364	0.676	1
Mien1	0.0154091	0.384769	0.364	0.118	1
Zfp865	0.0155283	-0.281224	0.045	0.235	1
Zfyve27	0.0155283	-0.437207	0.045	0.235	1
Eif3f	0.0159219	0.323325	0.841	0.706	1
Micu1	0.0160239	0.341778	0.159	0	1
Pxdc1	0.0160239	0.338003	0.159	0	1
Asnsd1	0.0160239	0.320717	0.159	0	1
Trp53i13	0.0160239	0.318328	0.159	0	1
Nkiras1	0.0160239	0.309713	0.159	0	1
Iqsec2	0.0160239	0.308532	0.159	0	1
Sil1	0.0160239	0.285798	0.159	0	1
Usp33	0.0160239	0.276199	0.159	0	1
Rpl30	0.016024	0.357942	0.977	0.941	1
BC005537	0.016087	-0.419703	0.182	0.441	1
Bscl2	0.0160947	-0.46735	0.25	0.5	1
Casp4	0.0162815	0.254799	0.341	0.088	1
Rprd2	0.0162973	0.33275	0.273	0.059	1
Adrm1	0.0162973	-0.319829	0.091	0.294	1
Rps27a	0.0164731	0.291065	1	0.941	1
AI314180	0.0165061	0.463673	0.409	0.176	1
Ctnnb1	0.0166462	0.345013	0.409	0.147	1
Rpl37	0.0167032	0.276668	1	1	1
Zscan26	0.0167354	0.316517	0.318	0.088	1
Slc30a6	0.0169382	-0.289553	0.023	0.176	1
H2afx	0.0169382	-0.414721	0.023	0.176	1
Gm26522	0.0169382	-0.497014	0.023	0.176	1
Hist1h4i	0.0169382	-0.514197	0.023	0.176	1
Pom121	0.0169806	0.288336	0.273	0.059	1
Hsf1	0.0173823	0.348772	0.318	0.088	1
Chka	0.0176003	-0.541797	0.477	0.706	1
Stambp	0.0176607	0.250947	0.227	0.029	1
Mx1	0.0178979	-0.283961	0.023	0.176	1
Atm	0.0178979	-0.300867	0.023	0.176	1
1600014C10Rik	0.0178979	-0.322088	0.023	0.176	1
Cyth3	0.018051	0.404157	0.273	0.059	1
Rps11	0.0181273	0.335589	0.955	0.971	1
Tcn2	0.0185244	0.369497	0.705	0.441	1
Cdc5l	0.0187532	-0.431328	0.159	0.382	1
Krr1	0.018905	-0.264188	0.023	0.176	1
Tmx4	0.018909	-1.19026	0.364	0.588	1
Cndp2	0.0192123	0.4308	0.5	0.235	1
Mrps24	0.0192124	-0.371301	0.205	0.471	1
Sat1	0.0192306	-0.575962	0.886	0.824	1
Rps26	0.0196351	0.301709	0.932	0.912	1
Ndufb10	0.0198293	0.384006	0.477	0.235	1
Slc25a46	0.0199613	-0.398837	0.023	0.176	1
Auh	0.0201034	0.271987	0.205	0.029	1
Eloa	0.0201181	-0.33002	0.159	0.382	1
Trpm7	0.0205464	-0.388153	0.159	0.412	1
Rpl37a	0.0207466	0.297313	1	1	1
Romo1	0.0209494	0.377884	0.455	0.206	1
Ptrh2	0.0210512	0.352997	0.205	0.029	1
Gpr137	0.0210512	0.299197	0.205	0.029	1
Dlg1	0.0210687	-0.34178	0.023	0.176	1
Espl1	0.0210737	-0.260816	0	0.118	1
Thrsp	0.0210737	-0.270956	0	0.118	1
Heatr5b	0.0210737	-0.282183	0	0.118	1
Ncoa1	0.0210737	-0.288943	0	0.118	1
Ell2	0.0210737	-0.311497	0	0.118	1
Twnk	0.0210737	-0.313673	0	0.118	1
Rad54l	0.0210737	-0.337577	0	0.118	1
Ppm1f	0.0210737	-0.408036	0	0.118	1
E2f1	0.0210737	-0.440143	0	0.118	1
AC127341.3	0.0210737	-0.475138	0	0.118	1
Gm26802	0.0210737	-0.487765	0	0.118	1
Cox20	0.0212612	-0.397785	0.182	0.382	1
Psmd11	0.0214367	-0.380638	0.227	0.471	1
Atp6v1f	0.021509	0.451732	0.659	0.441	1
Il4ra	0.021509	-0.26736	0.432	0.735	1
Pck2	0.0216323	-0.34738	0.091	0.294	1
Cpeb2	0.0216323	-0.428141	0.091	0.294	1
Litaf	0.0217674	-0.459391	0.205	0.412	1
Trem2	0.0218735	0.281825	0.955	0.941	1
Gngt2	0.021902	0.320971	0.682	0.353	1
Fyttd1	0.0220359	0.396366	0.25	0.059	1
Erf	0.0220359	0.334412	0.25	0.059	1
Capn15	0.0220376	0.363301	0.205	0.029	1
Cast	0.0220376	0.323457	0.205	0.029	1
Brat1	0.0222293	-0.256784	0.023	0.176	1
Nrf1	0.0222293	-0.264917	0.023	0.176	1
Rab40c	0.0222293	-0.484149	0.023	0.176	1
Fkbp2	0.0224149	-0.349136	0.386	0.588	1
Puf60	0.0225857	0.399929	0.591	0.353	1
Dync1i2	0.0229051	-0.45425	0.341	0.588	1
Prrc1	0.023064	0.341492	0.205	0.029	1
Klhl36	0.023064	0.288028	0.205	0.029	1
Tmem14c	0.0231556	-0.309159	0.432	0.647	1
Rpl15	0.0233461	0.304899	0.932	0.912	1
Atp5e	0.0238198	0.561161	0.75	0.618	1
Dguok	0.0240148	0.458261	0.386	0.176	1
Larp4b	0.0240554	-0.470019	0.227	0.441	1
B430306N03Rik	0.0241317	0.325738	0.205	0.029	1
Mgat2	0.0241538	-0.41684	0.318	0.529	1
Mak16	0.0248853	0.38155	0.25	0.059	1
Ercc5	0.02495	-0.509833	0.114	0.324	1
Rpl6	0.0249595	0.254607	1	0.971	1
Lhfpl2	0.0252461	-0.395095	0.386	0.559	1
Rpl19	0.0252823	0.355544	1	0.912	1
Dpy19l4	0.0253583	0.5084	0.523	0.324	1
Rnf130	0.0255244	0.374865	0.773	0.5	1
Ccl3	0.0255259	-0.580868	0.75	0.912	1
Rps19	0.0256088	0.252974	0.955	0.941	1
Zfp263	0.025621	-0.325937	0.136	0.353	1
Hebp1	0.0258542	0.394222	0.636	0.412	1
Ppfia4	0.0258861	0.278933	0.841	0.647	1
Stim1	0.0258875	0.315228	0.295	0.088	1
Tmem230	0.0260215	-0.444012	0.182	0.382	1
Gtpbp1	0.0260824	-0.312449	0.045	0.206	1
Tmem39b	0.0260824	-0.335315	0.045	0.206	1
Anks1	0.0260824	-0.335765	0.045	0.206	1
Tcof1	0.026229	-0.335983	0.068	0.235	1
Prdm2	0.0264608	-0.375253	0.205	0.412	1
Aldoa	0.0266431	0.320963	0.705	0.412	1
Elf1	0.0267345	0.381749	0.591	0.353	1
Cdk17	0.0268619	0.30116	0.136	0	1
Arl4a	0.0268619	0.289388	0.136	0	1
Zfp322a	0.0268619	0.289055	0.136	0	1
Szt2	0.0268619	0.287797	0.136	0	1
Ankrd46	0.0268619	0.275724	0.136	0	1
Zfp646	0.0268619	0.260616	0.136	0	1
Sirt4	0.0268619	0.259288	0.136	0	1
Nubpl	0.0268619	0.257248	0.136	0	1
Mief1	0.0268619	0.254137	0.136	0	1
Rpl8	0.0269612	0.265944	0.977	0.882	1
Dstn	0.0272211	0.451283	0.523	0.294	1
D730003I15Rik	0.0273267	-0.275751	0.045	0.206	1
Cd27	0.0273267	-0.360138	0.045	0.206	1
Gm20186	0.0273267	-0.409497	0.045	0.206	1
Arih1	0.0273561	-0.279871	0.091	0.294	1
Chd8	0.0273867	-0.441437	0.159	0.382	1
Frg1	0.027473	0.406551	0.273	0.088	1
Man2a2	0.0275956	0.291876	0.205	0.029	1
Naa20	0.0276825	0.340376	0.477	0.235	1
Rps9	0.0276849	0.258339	1	0.971	1
Stip1	0.0278992	-0.268201	0.068	0.265	1
Atf3	0.0280758	-0.513297	0.682	0.765	1
Vcp	0.0280867	-0.375462	0.386	0.588	1
Atp13a2	0.0281986	-0.423994	0.295	0.529	1
Smim19	0.028455	-0.331989	0.136	0.353	1
Arl14ep	0.0288419	0.261674	0.205	0.029	1
Zfp426	0.0288419	0.260089	0.205	0.029	1
Themis2	0.0290163	0.474683	0.409	0.206	1
Akr1b3	0.0290275	0.347372	0.5	0.265	1
Tmem68	0.0291773	-0.399635	0.091	0.265	1
Atp6v1g1	0.0294283	0.269402	0.818	0.618	1
Apbb1ip	0.0295173	-0.316974	0.75	0.941	1
Adamts1	0.0295978	-1.24441	0.114	0.294	1
Lcorl	0.029701	0.388342	0.341	0.118	1
Grb2	0.0298062	0.32873	0.682	0.412	1
Tln2	0.0299486	0.374614	0.295	0.088	1
Tcf3	0.0299695	-0.266132	0.045	0.206	1
Kctd18	0.0299695	-0.354057	0.045	0.206	1
Emc7	0.0300007	0.268343	0.568	0.294	1
Tbc1d14	0.0301528	-0.343437	0.227	0.471	1
Prpf19	0.0303449	-0.468488	0.091	0.265	1
Adap2os	0.0304217	-0.367128	0.182	0.412	1
St6galnac4	0.0305164	0.300012	0.409	0.176	1
Ccl2	0.0305367	-0.695526	0.886	0.882	1
Rps16	0.0306589	0.277421	1	0.912	1
Rnf187	0.0306666	0.362943	0.364	0.147	1
Rock2	0.0307345	-0.485588	0.477	0.647	1
Vps4b	0.0308549	-0.448338	0.227	0.441	1
Rspry1	0.0313714	-0.345968	0.045	0.206	1
Gm37305	0.0313714	-0.393246	0.045	0.206	1
Uqcrq	0.0315608	0.329789	0.659	0.412	1
Rps27	0.0318478	0.25835	1	0.971	1
Pld3	0.0324625	0.401001	0.409	0.176	1
Slc39a8	0.0328291	-0.273277	0.045	0.206	1
Ndufv3	0.0328326	0.350534	0.614	0.324	1
Uqcrh	0.0329898	0.387386	0.75	0.618	1
Nelfa	0.0334632	0.347588	0.227	0.059	1
Tomm5	0.0337788	0.377045	0.318	0.118	1
Rab1b	0.0337788	0.294171	0.318	0.118	1
Hnrnpa0	0.0338005	0.373725	0.591	0.294	1
Nol7	0.0339702	0.410913	0.455	0.265	1
Fam46a	0.0340018	-0.5133	0.5	0.647	1
Tnrc6a	0.0340244	-0.362904	0.364	0.618	1
Cyth4	0.034151	-0.344224	0.841	0.912	1
Ap3s1	0.0342739	-0.357092	0.114	0.294	1
Tfpt	0.0343445	0.296032	0.182	0.029	1
Bcor	0.0343445	0.274758	0.182	0.029	1
Nceh1	0.0343445	-0.297898	0.045	0.206	1
Tmem176b	0.0344206	-0.373963	0.75	0.853	1
Pacsin2	0.034514	0.307084	0.409	0.176	1
Tpd52l2	0.0345457	0.28233	0.295	0.088	1
Zfyve26	0.034561	-0.466271	0.136	0.324	1
Cct2	0.0345662	0.291589	0.523	0.265	1
Fam53b	0.0351099	-0.479134	0.25	0.471	1
Lage3	0.0351823	-0.298517	0.068	0.235	1
Acvrl1	0.0351823	-0.310914	0.068	0.235	1
Arhgef6	0.0354252	-0.319104	0.091	0.265	1
Nudcd3	0.035977	0.360514	0.477	0.235	1
Tpi1	0.0361516	-0.341506	0.25	0.471	1
Hk2	0.0364392	-0.324303	0.864	0.941	1
AW112010	0.0365628	0.368866	0.523	0.294	1
Srrt	0.036746	-0.369422	0.159	0.324	1
H2-Q7	0.0372358	0.28877	0.886	0.706	1
Dnm2	0.0372959	-0.377269	0.295	0.5	1
Trim56	0.0375551	0.299143	0.182	0.029	1
Matk	0.0375551	0.267552	0.182	0.029	1
Cryzl2	0.0375551	0.263164	0.182	0.029	1
Zfp687	0.0375551	-0.289684	0.045	0.206	1
Rad17	0.0376786	0.362725	0.227	0.059	1
Pcif1	0.0381829	-0.317941	0.114	0.294	1
Hps5	0.0382266	-0.319821	0.091	0.265	1
Zfp182	0.0382873	-0.25287	0.023	0.147	1
Mcm7	0.0382873	-0.260151	0.023	0.147	1
Trmu	0.0382873	-0.296085	0.023	0.147	1
Akr1e1	0.0382873	-0.317983	0.023	0.147	1
Mbnl1	0.0383157	-0.312613	0.955	0.853	1
Tada1	0.0383775	-0.250613	0.114	0.324	1
AU020206	0.0391176	0.373094	0.636	0.382	1
Usf2	0.0391526	-0.402947	0.318	0.529	1
Rinl	0.039254	0.299789	0.182	0.029	1
Siah1a	0.039254	0.255836	0.182	0.029	1
Ccl4	0.0400485	-0.703703	0.614	0.706	1
Psma4	0.0400831	0.3014	0.614	0.324	1
Ugcg	0.0402948	-0.440028	0.136	0.324	1
Rpl10	0.0403033	0.269634	0.977	0.941	1
Qpctl	0.0403686	-0.2797	0.023	0.147	1
Dopey1	0.0403686	-0.30882	0.023	0.147	1
Ncf4	0.040416	0.292024	0.432	0.176	1
Nfe2l1	0.0405947	0.326108	0.318	0.118	1
Cnot6l	0.0409818	0.442373	0.295	0.118	1
Rbm15	0.0410177	0.280336	0.182	0.029	1
Arnt	0.0413849	-0.269473	0.068	0.235	1
Hnrnpul1	0.0418947	-0.289299	0.318	0.559	1
Rreb1	0.0421197	0.263439	0.364	0.147	1
Nudc	0.0421711	-0.311997	0.205	0.412	1
Sfmbt1	0.0423806	-0.341468	0.136	0.324	1
P2rx7	0.0424351	0.374797	0.5	0.265	1
Sec24a	0.0424646	-0.282454	0.114	0.294	1
Rbm18	0.0424646	-0.305659	0.114	0.294	1
Ppox	0.0424646	-0.332599	0.114	0.294	1
Cnppd1	0.0424646	-0.432466	0.114	0.294	1
Map4	0.0424932	0.317044	0.523	0.265	1
Phlpp2	0.042545	-0.301162	0.023	0.147	1
4732440D04Rik	0.042545	-0.31413	0.023	0.147	1
Nsrp1	0.0425879	0.327279	0.409	0.176	1
Tfeb	0.0427806	-0.270211	0.091	0.265	1
Ccdc12	0.0437841	0.341051	0.659	0.382	1
Rnf216	0.0439792	0.261414	0.273	0.088	1
Tbc1d20	0.0439792	0.256721	0.273	0.088	1
Pip5k1c	0.043995	0.29014	0.227	0.059	1
Anapc5	0.0440611	-0.378033	0.159	0.353	1
Thoc7	0.0440625	0.294915	0.318	0.118	1
Renbp	0.0441049	0.328637	0.386	0.176	1
Mydgf	0.0442082	0.30637	0.5	0.265	1
Arih2	0.0443971	-0.335345	0.091	0.265	1
Il21r	0.0444351	-0.382637	0.341	0.588	1
Gpi1	0.0445354	0.353393	0.614	0.382	1
Lst1	0.0447401	0.452829	0.636	0.5	1
Kras	0.0448	-0.299059	0.182	0.382	1
Gm14296	0.0449134	0.313742	0.114	0	1
Msh3	0.0449134	0.30901	0.114	0	1
Dhdds	0.0449134	0.268145	0.114	0	1
Slc25a1	0.0449134	0.26524	0.114	0	1
Abi2	0.0449134	0.264748	0.114	0	1
Sf3a1	0.0455392	-0.356376	0.114	0.294	1
Dbnl	0.0459009	-0.339978	0.386	0.559	1
Irak2	0.045948	0.434056	0.341	0.147	1
Ngly1	0.0460649	-0.298547	0.091	0.265	1
Ubl5	0.0460787	0.318176	0.682	0.471	1
Hspe1	0.046101	0.314052	0.841	0.647	1
Csnk1a1	0.0463671	-0.320807	0.614	0.735	1
Fam46c	0.0464306	0.26836	0.636	0.441	1
Txndc9	0.0467697	-0.37149	0.273	0.441	1
Ctbs	0.0468213	0.396471	0.295	0.118	1
Cnot2	0.0468213	-0.528491	0.136	0.324	1
Mpdu1	0.0471456	0.321983	0.273	0.088	1
Exosc5	0.0471456	0.319015	0.273	0.088	1
Cyb5r4	0.0471456	-0.332952	0.114	0.294	1
Ppp2r3d	0.0471964	-0.26914	0.023	0.147	1
Nr4a1	0.0471964	-0.33736	0.023	0.147	1
Flcn	0.0474747	0.410466	0.227	0.059	1
Chmp3	0.0474905	0.350463	0.432	0.206	1
Glyr1	0.0474905	-0.360409	0.25	0.441	1
Suclg1	0.0477851	-0.257534	0.091	0.265	1
Cryl1	0.0477851	-0.288516	0.091	0.265	1
Srrm2	0.0478602	0.340176	0.886	0.794	1
Tgfbr2	0.0478723	0.314468	0.886	0.676	1
Slc31a1	0.0479017	-0.447336	0.273	0.471	1
Mdm4	0.0479387	0.289442	0.5	0.265	1
Cd3eap	0.048386	-0.274183	0.136	0.324	1
Nono	0.0489094	-0.46283	0.295	0.471	1
Vsir	0.049249	-0.329203	0.886	0.882	1
Ppp1r14b	0.0499233	-0.336867	0.614	0.706	1
Rabep2	0.0499943	0.321028	0.295	0.118	1
Aldh16a1	0.0499943	-0.348571	0.136	0.324	1
Mcts1	0.0502422	0.300752	0.25	0.088	1
Rif1	0.0504179	-0.258654	0.068	0.235	1
Kdm7a	0.0509096	0.299593	0.545	0.294	1
Nsmce4a	0.0513878	-0.322537	0.091	0.265	1
Zc3h15	0.0518589	0.305937	0.386	0.176	1
Abhd17c	0.0519742	0.333397	0.341	0.147	1
Paip1	0.052036	0.282456	0.25	0.088	1
Pex6	0.0520836	-0.274897	0.045	0.176	1
Cul4b	0.0520836	-0.312171	0.045	0.176	1
Cotl1	0.052597	0.299648	0.909	0.765	1
Nfya	0.052772	-0.347743	0.182	0.353	1
Timm17a	0.0540554	-0.293104	0.114	0.294	1
Tsn	0.0542266	0.333972	0.523	0.382	1
Timmdc1	0.0544418	-0.291967	0.045	0.176	1
Afap1l1	0.0544418	-0.294757	0.045	0.176	1
Sh2d3c	0.0544418	-0.301903	0.045	0.176	1
Zcchc4	0.0544418	-0.325476	0.045	0.176	1
S100a9	0.0544418	-1.1992	0.045	0.176	1
Pa2g4	0.0548759	-0.266193	0.159	0.353	1
H2-M3	0.055386	0.396249	0.409	0.235	1
Lman1	0.0554128	0.304367	0.5	0.294	1
Mmgt2	0.0557846	0.409406	0.25	0.088	1
Usp36	0.0559092	0.255393	0.273	0.088	1
Slc7a8	0.0562446	-0.307128	0.568	0.676	1
Tagap1	0.0568884	-0.361678	0.045	0.176	1
Bsg	0.0575415	0.345459	0.818	0.735	1
Gabarap	0.0577166	0.350036	0.773	0.676	1
Gm10138	0.0577668	-0.320232	0.159	0.324	1
Brd2	0.0582601	0.334323	0.705	0.588	1
Cops6	0.0585435	-0.323704	0.205	0.382	1
Celf1	0.0591717	-0.368695	0.295	0.5	1
Kdm3a	0.059329	-0.368523	0.091	0.235	1
Abcc3	0.0594258	-0.337256	0.045	0.176	1
Ube3b	0.0594258	-0.343817	0.045	0.176	1
Icam1	0.0595352	0.40581	0.773	0.529	1
Fam168a	0.0597757	-0.271754	0.114	0.294	1
Snrnp48	0.0598013	-0.373221	0.273	0.5	1
Nsd3	0.059874	0.362024	0.5	0.294	1
Ppt2	0.0598983	-0.300182	0.273	0.441	1
Ankib1	0.0599029	0.278853	0.205	0.059	1
Rsl24d1	0.0601461	-0.387653	0.159	0.353	1
Lsp1	0.0602187	0.410187	0.409	0.206	1
Samhd1	0.0604183	-0.413121	0.545	0.735	1
Use1	0.0606457	0.26156	0.523	0.265	1
Pde4a	0.0607293	0.309836	0.159	0.029	1
Ythdf2	0.0609586	-0.284681	0.25	0.441	1
Slc35c2	0.0609767	-0.338163	0.227	0.412	1
Cmtm8	0.0610476	0.326721	0.205	0.059	1
Coa3	0.0615257	-0.267205	0.091	0.235	1
Rufy3	0.0618273	0.460202	0.25	0.088	1
Kpna4	0.061898	-0.251053	0.227	0.441	1
Nfia	0.0620113	-0.368935	0.205	0.382	1
Gigyf1	0.062361	-0.436758	0.136	0.294	1
Creg1	0.0632115	0.342419	0.75	0.529	1
Ogfr	0.0633427	-0.391994	0.205	0.412	1
Lpgat1	0.0633807	-0.389733	0.159	0.324	1
Ss18	0.0633807	-0.394436	0.159	0.324	1
B4galt3	0.0633823	0.287359	0.205	0.059	1
Vbp1	0.0634074	0.283688	0.159	0.029	1
Dnttip1	0.063445	-0.401218	0.068	0.206	1
Cox5b	0.0635777	0.38464	0.659	0.471	1
Alg8	0.0637893	-0.338388	0.091	0.235	1
Marcksl1	0.0638079	-0.466684	0.205	0.382	1
Prelid3b	0.0639582	0.325112	0.25	0.088	1
Med12l	0.0639582	-0.370421	0.114	0.265	1
Mrpl23	0.0643464	0.290349	0.432	0.206	1
Ndufa7	0.0643534	0.283157	0.614	0.412	1
Tmem248	0.064543	0.328602	0.295	0.118	1
Hs3st3b1	0.0647827	-0.262018	0.045	0.176	1
Atg2b	0.0647827	-0.265047	0.045	0.176	1
Snhg20	0.0657903	0.283939	0.205	0.059	1
Mfsd12	0.0658292	-0.253661	0.159	0.353	1
Ets2	0.0661493	0.332994	0.25	0.088	1
Gar1	0.0661824	0.274331	0.159	0.029	1
Mrps7	0.0661824	0.268927	0.159	0.029	1
A830008E24Rik	0.0661824	0.259582	0.159	0.029	1
Scyl2	0.0661824	0.259532	0.159	0.029	1
Edem2	0.0662592	0.410396	0.386	0.206	1
Tmem86a	0.0663597	0.338754	0.659	0.441	1
Pdia4	0.0668339	-0.293266	0.318	0.559	1
Ldb1	0.0669907	-0.306774	0.182	0.353	1
Smap2	0.0673489	0.291888	0.818	0.588	1
Tab1	0.067607	-0.252713	0.045	0.176	1
Ing3	0.067607	-0.295047	0.045	0.176	1
Knop1	0.0681482	-0.309201	0.318	0.5	1
Cebpz	0.0684351	0.327481	0.773	0.618	1
Ggt5	0.0685231	-0.369633	0.091	0.235	1
Nup54	0.068551	-0.259003	0.068	0.206	1
Pik3r6	0.068551	-0.282596	0.068	0.206	1
1810058I24Rik	0.0686257	0.374293	0.273	0.118	1
Rnf115	0.0686814	-0.279623	0.136	0.324	1
Stk38	0.0688439	0.337391	0.341	0.176	1
Kdm6b	0.0689489	0.361625	0.545	0.294	1
Gpr84	0.0691983	0.566174	0.614	0.559	1
Rab7	0.0696969	-0.287983	0.273	0.471	1
N4bp1	0.0696969	-0.400991	0.273	0.471	1
Cuedc2	0.0699842	0.340448	0.386	0.206	1
Dph3	0.0707172	0.33199	0.25	0.088	1
Dnpep	0.0707172	0.27215	0.25	0.088	1
Tapbp	0.0708083	0.258609	0.841	0.647	1
Zfpl1	0.070831	0.254165	0.295	0.118	1
Hif1an	0.0708326	0.277584	0.205	0.059	1
Fbxo22	0.0708326	0.258947	0.205	0.059	1
Zmynd11	0.0709418	-0.469221	0.227	0.412	1
Insig2	0.0709961	-0.279159	0.091	0.235	1
Cebpb	0.0711193	-0.290893	0.75	0.794	1
Josd2	0.071228	-0.256145	0.068	0.206	1
BC049715	0.071228	-0.289252	0.068	0.206	1
Snn	0.071228	-0.306699	0.068	0.206	1
Fam120b	0.071228	-0.311252	0.068	0.206	1
Kansl3	0.071228	-0.392652	0.068	0.206	1
Rhoh	0.0713943	-0.38808	0.773	0.794	1
Mfsd14a	0.0719478	0.270635	0.318	0.147	1
Rex1bd	0.072033	0.300375	0.341	0.147	1
Pde3b	0.0725867	-0.40147	0.545	0.676	1
Zufsp	0.0729919	-0.375444	0.409	0.588	1
Ppwd1	0.0730779	-0.35923	0.182	0.353	1
Abhd17a	0.0730964	0.272667	0.25	0.088	1
Iws1	0.0730964	-0.386827	0.114	0.265	1
Cmpk1	0.0730964	-0.421334	0.114	0.265	1
Cox6a1	0.0733371	-0.254255	0.477	0.647	1
Snap23	0.0734441	0.298699	0.364	0.176	1
Exosc1	0.0734701	0.310948	0.205	0.059	1
Klhdc3	0.0735418	-0.260083	0.091	0.235	1
Isg15	0.0737345	-0.416018	0.159	0.324	1
Tlr7	0.0737924	0.285258	0.568	0.324	1
Psmb7	0.0739109	0.313595	0.341	0.176	1
Stxbp2	0.0739109	-0.28347	0.205	0.353	1
Samd8	0.0739901	-0.376604	0.068	0.206	1
Abcg1	0.074088	0.403874	0.318	0.147	1
Pnkd	0.0752957	0.252215	0.295	0.118	1
Cflar	0.0752973	-0.483226	0.455	0.588	1
Zyx	0.0753986	0.31463	0.273	0.118	1
Atf2	0.0755407	0.255085	0.25	0.088	1
Blvrb	0.0759629	-0.327844	0.159	0.324	1
Phc2	0.0761617	-0.31434	0.091	0.235	1
Topors	0.0764448	0.423176	0.409	0.235	1
Foxj2	0.0765751	0.291565	0.273	0.118	1
Ptk2b	0.0769156	-0.277533	0.227	0.412	1
Ndufab1	0.0769301	0.256568	0.432	0.235	1
Herc1	0.0773779	-0.254672	0.318	0.471	1
Bag6	0.0776222	-0.383966	0.205	0.382	1
Erap1	0.0780513	-0.279443	0.114	0.265	1
Lag3	0.078589	0.26273	0.795	0.559	1
Swt1	0.08021	-0.342123	0.136	0.294	1
Pptc7	0.0806293	-0.328075	0.114	0.265	1
Ndufaf4	0.0807382	0.344469	0.227	0.088	1
Ezh1	0.0807382	0.324194	0.227	0.088	1
Senp6	0.0809778	-0.36427	0.273	0.441	1
Rpl7	0.0819428	0.273483	0.886	0.882	1
Leng8	0.0819857	0.253306	0.364	0.176	1
Cox7a2	0.0820701	0.315382	0.682	0.471	1
Eif3g	0.0826435	-0.384055	0.205	0.353	1
Ebpl	0.0827076	0.298722	0.273	0.118	1
Trim11	0.0827076	-0.301479	0.136	0.294	1
Pla2g15	0.0831363	0.340674	0.705	0.5	1
Ang	0.0840855	0.306266	0.568	0.353	1
Chid1	0.084481	-0.275916	0.091	0.235	1
Twistnb	0.0849142	0.251279	0.295	0.118	1
Atp6v1e1	0.0852382	0.284059	0.409	0.206	1
Zfpm1	0.0853117	-0.301155	0.023	0.118	1
Wdr83	0.0853117	-0.307536	0.023	0.118	1
Slc25a44	0.0853117	-0.341088	0.023	0.118	1
Nup155	0.0853117	-0.341244	0.023	0.118	1
Mfsd13a	0.0853117	-0.409583	0.023	0.118	1
Ch25h	0.0853117	-0.428673	0.023	0.118	1
Irf1	0.085389	0.375737	0.636	0.471	1
Sumf1	0.0854097	0.255353	0.341	0.147	1
2021-03-05	0.0855708	-0.282694	0.227	0.382	1
Upf1	0.0855824	-0.305955	0.182	0.324	1
Tha1	0.0862772	0.27928	0.227	0.088	1
Orc2	0.0875221	0.325345	0.182	0.059	1
Mast3	0.0878918	-0.310244	0.136	0.294	1
Gna15	0.0884014	-0.339452	0.364	0.5	1
Klf6	0.088411	-0.552353	0.932	0.853	1
Fry	0.0897096	-0.255714	0.023	0.118	1
Slc40a1	0.0897096	-0.291967	0.023	0.118	1
Cenpe	0.0897096	-0.453748	0.023	0.118	1
Tpst2	0.0905494	-0.308071	0.455	0.647	1
Rnf166	0.0905805	0.266768	0.273	0.118	1
Pomgnt1	0.0907853	0.262286	0.182	0.059	1
Sec63	0.0908984	0.258811	0.409	0.206	1
Tcf7l2	0.0912679	0.302064	0.386	0.206	1
Mxd4	0.091546	-0.251635	0.182	0.353	1
Tmem185b	0.0916412	-0.252941	0.114	0.265	1
Bclaf1	0.0916814	-0.370521	0.523	0.676	1
Ankrd11	0.0927314	-0.332419	0.545	0.735	1
Ptpn6	0.0928759	0.285029	0.727	0.618	1
Dna2	0.093335	-0.294485	0.136	0.294	1
Pcnt	0.0935985	0.3096	0.136	0.029	1
Pkp4	0.0941457	0.33123	0.182	0.059	1
Adssl1	0.0942883	-0.265264	0.023	0.118	1
Alg12	0.0942883	-0.334644	0.023	0.118	1
Slc7a7	0.0944421	-0.525929	0.273	0.382	1
Srrm1	0.0946479	-0.291546	0.705	0.735	1
Ythdf1	0.095157	-0.321415	0.114	0.235	1
Mapk1ip1l	0.0952002	-0.434797	0.386	0.5	1
Nudt9	0.095833	0.297056	0.295	0.147	1
Pik3r1	0.0961536	-0.387237	0.705	0.765	1
Rsbn1	0.0975717	-0.295876	0.227	0.353	1
Capg	0.097605	0.345694	0.182	0.059	1
Tlnrd1	0.097605	0.303463	0.182	0.059	1
Ptpn9	0.0976429	0.335592	0.136	0.029	1
Arhgap11a	0.0976429	0.28161	0.136	0.029	1
Gabarapl2	0.0977231	0.35444	0.409	0.265	1
Setd5	0.0983262	-0.316055	0.341	0.471	1
Ccnl1	0.0983476	-0.29711	0.932	0.912	1
Pcna	0.0990454	-0.276171	0.136	0.294	1
S100a8	0.0990524	-0.31753	0.023	0.118	1
Rsbn1l	0.0998246	0.309776	0.545	0.382	1
AI413582	0.0999237	0.26661	0.341	0.176	1
Pogz	0.101181	-0.341266	0.159	0.294	1
Tbl1x	0.101401	0.299057	0.295	0.147	1
B3galnt2	0.101826	-0.262197	0.045	0.147	1
Wdhd1	0.101826	-0.271379	0.045	0.147	1
Tmem127	0.101826	-0.292889	0.045	0.147	1
Fance	0.101826	-0.300275	0.045	0.147	1
Aimp1	0.102002	0.399085	0.5	0.353	1
Tmem131	0.102003	0.290581	0.273	0.118	1
G3bp1	0.1023	-0.397213	0.318	0.471	1
Nars	0.104476	-0.279308	0.477	0.618	1
Apbb2	0.104505	-0.301366	0.091	0.206	1
Hexim1	0.104505	-0.384976	0.091	0.206	1
Ssfa2	0.104505	-0.389614	0.091	0.206	1
Ppm1a	0.104754	0.257185	0.227	0.088	1
Ints12	0.104754	-0.29352	0.114	0.235	1
Vezf1	0.104754	-0.31638	0.114	0.235	1
Efcab14	0.105198	-0.339194	0.295	0.441	1
Stat2	0.105198	-0.363839	0.295	0.441	1
Camk1d	0.105274	-0.269835	0.364	0.5	1
Exosc2	0.1055	-1.01368	0.136	0.265	1
Smarcd1	0.10615	0.307152	0.136	0.029	1
Vps35	0.10693	0.25833	0.318	0.147	1
Eif1a	0.107573	0.337001	0.455	0.265	1
Fgd2	0.107673	-0.281652	0.545	0.735	1
Efhd2	0.107819	0.250706	0.932	0.853	1
Cyb5a	0.107966	0.347618	0.5	0.353	1
Eif4e3	0.10811	-0.281998	0.091	0.206	1
Tcea1	0.108283	-0.386497	0.227	0.353	1
Irf2bpl	0.108531	0.330602	0.477	0.324	1
Npm1	0.108975	0.310353	0.818	0.794	1
AC160336.1	0.110295	-0.464366	0.727	0.824	1
Ide	0.110619	-0.288112	0.045	0.147	1
Ssbp3	0.110619	-0.320001	0.045	0.147	1
Ing5	0.110619	-0.321759	0.045	0.147	1
Sec11c	0.111249	0.314874	0.659	0.5	1
Wasf2	0.111249	-0.337447	0.523	0.676	1
Slc25a51	0.111569	-0.350325	0.114	0.235	1
Ndel1	0.111765	0.301502	0.477	0.294	1
Surf2	0.112469	0.262652	0.182	0.059	1
Ints6l	0.1132	-0.272051	0.227	0.412	1
Ssbp2	0.113646	-0.286583	0.318	0.471	1
Sp110	0.113973	-0.265845	0.341	0.529	1
Ranbp2	0.114633	-0.45018	0.568	0.706	1
Mtif2	0.115235	-0.261515	0.045	0.147	1
Nfatc2	0.115235	-0.272759	0.045	0.147	1
Tmx2	0.115301	-0.404323	0.136	0.265	1
Cacna1s	0.116451	0.264329	0.182	0.059	1
Med15	0.116554	-0.362558	0.159	0.294	1
Wdr70	0.11662	0.322313	0.318	0.176	1
Hdlbp	0.116754	-0.39915	0.318	0.441	1
Arpc1b	0.11686	-0.279068	0.886	0.882	1
Smchd1	0.116928	-0.302101	0.205	0.353	1
Srp9	0.11754	0.287355	0.614	0.441	1
Pla2g4a	0.118064	-0.342333	0.25	0.412	1
Keap1	0.118399	0.271535	0.341	0.206	1
Slfn8	0.118399	0.251025	0.341	0.206	1
Fscn1	0.118723	-0.348013	0.136	0.265	1
Parp10	0.118728	-0.270804	0.114	0.235	1
Ptpn2	0.119519	-0.431381	0.091	0.206	1
Nkap	0.119531	0.43694	0.205	0.088	1
Map4k4	0.11962	-0.333789	0.591	0.647	1
Clmp	0.120001	-0.259464	0.045	0.147	1
Acd	0.120001	-0.306072	0.045	0.147	1
Mvb12a	0.120436	-0.276196	0.068	0.176	1
Tanc2	0.121021	-0.290233	0.659	0.676	1
Parvg	0.121344	-0.329809	0.295	0.412	1
Atp5l	0.122196	0.344782	0.659	0.529	1
Rogdi	0.122223	0.277895	0.25	0.118	1
Tmem109	0.122223	-0.335822	0.136	0.265	1
Mdh1	0.122417	0.36016	0.455	0.324	1
2900060B14Rik	0.122431	-0.254958	0.045	0.147	1
Usp5	0.122441	-0.269131	0.114	0.235	1
Ypel3	0.12296	0.26848	0.636	0.441	1
Ten1	0.123194	-0.295179	0.159	0.294	1
Ccz1	0.123359	-0.267606	0.25	0.382	1
Pip5k1a	0.123525	-0.39272	0.091	0.206	1
Polb	0.123525	-0.395432	0.091	0.206	1
Ccrl2	0.124054	-0.300216	0.295	0.441	1
Mia2	0.124157	0.252289	0.591	0.412	1
Impact	0.124224	-0.359796	0.295	0.412	1
Eif1b	0.124601	0.378808	0.5	0.324	1
Lsm4	0.124603	0.280746	0.295	0.147	1
Polr2l	0.124837	-0.250477	0.068	0.176	1
Psd4	0.124837	-0.291553	0.068	0.176	1
Anapc10	0.124837	-0.318459	0.068	0.176	1
Fbxo28	0.12492	-0.264837	0.045	0.147	1
Slc38a2	0.125515	-0.250641	0.795	0.824	1
Akap13	0.125515	-0.28785	0.773	0.853	1
Sh2b3	0.1256	-0.251781	0.227	0.382	1
Tnfrsf1b	0.1256	-0.328132	0.227	0.382	1
Mapkapk2	0.125706	-0.363892	0.386	0.588	1
Rapgef1	0.125804	0.282511	0.25	0.118	1
Mrpl38	0.125804	-0.268404	0.136	0.265	1
Tk2	0.125804	-0.275611	0.136	0.265	1
Snrnp200	0.125804	-0.345443	0.136	0.265	1
Sdhb	0.125985	0.266051	0.477	0.353	1
Srsf7	0.126505	-0.435211	0.523	0.559	1
Rnf4	0.127144	0.401075	0.386	0.265	1
Cd300lf	0.128887	-0.32134	0.386	0.529	1
Rbm33	0.12889	-0.292458	0.182	0.324	1
Rpl9	0.129362	0.255098	0.977	0.912	1
Mast4	0.129362	-0.258963	0.068	0.176	1
Prmt7	0.129362	-0.273194	0.068	0.176	1
Rnf41	0.129362	-0.318658	0.068	0.176	1
Mfap1a	0.129362	-0.33636	0.068	0.176	1
Sort1	0.129368	0.304588	0.318	0.176	1
Ehbp1l1	0.129472	-0.301242	0.205	0.353	1
Tor3a	0.13141	-0.266343	0.455	0.618	1
Dync1li1	0.131444	-0.311137	0.159	0.324	1
Tra2a	0.13158	-0.275502	0.75	0.853	1
Hcls1	0.131652	-0.373434	0.273	0.441	1
Rnf138	0.13185	-0.263245	0.091	0.206	1
Mnt	0.13185	-0.32696	0.091	0.206	1
Ptafr	0.131891	-0.289864	0.136	0.294	1
Sbno1	0.131893	0.262395	0.364	0.206	1
Msl2	0.132295	-0.349499	0.182	0.324	1
Supt5	0.132718	0.253957	0.318	0.176	1
Ndufb8	0.132902	-0.376332	0.295	0.441	1
Ak2	0.133062	0.302625	0.364	0.265	1
Atp5o.1	0.133182	0.316145	0.409	0.265	1
Abcf2	0.134014	-0.301985	0.068	0.176	1
Tnrc6b	0.134545	-0.330763	0.386	0.529	1
Slc38a10	0.135555	0.374391	0.205	0.088	1
Srsf11	0.136014	-0.251427	0.705	0.765	1
Cmas	0.136125	0.253252	0.341	0.176	1
Washc1	0.136173	-0.280368	0.091	0.206	1
Prkra	0.136173	-0.340845	0.091	0.206	1
Snw1	0.136277	-0.30917	0.295	0.412	1
Il18bp	0.137449	0.289824	0.364	0.235	1
Rictor	0.137869	-0.307442	0.205	0.324	1
Tox4	0.13809	-0.250316	0.523	0.676	1
Smad7	0.138482	-0.341581	0.773	0.853	1
Tmc6	0.138795	-0.262958	0.068	0.176	1
Bicral	0.138795	-0.269717	0.068	0.176	1
Nsun2	0.138795	-0.293046	0.068	0.176	1
Gls	0.13901	-0.357585	0.364	0.529	1
Atp6v0d1	0.139861	-0.35338	0.341	0.471	1
Kif5b	0.140217	-0.37456	0.5	0.588	1
Emsy	0.140404	0.292766	0.295	0.147	1
Ctdnep1	0.140843	0.284548	0.341	0.206	1
F11r	0.140889	-0.260562	0.75	0.853	1
Otud4	0.14095	0.267439	0.25	0.118	1
Ms4a6c	0.141394	-0.361626	0.341	0.471	1
Arhgap45	0.141463	-0.332886	0.455	0.559	1
Ndufc1	0.141623	0.386525	0.432	0.294	1
Papss1	0.142227	0.318267	0.409	0.294	1
Fam168b	0.14225	-0.341361	0.182	0.294	1
Rbm8a	0.142632	0.25017	0.409	0.265	1
Odc1	0.142632	-0.251491	0.295	0.412	1
Ssr4	0.143428	0.29578	0.886	0.824	1
Chkb	0.144115	0.253581	0.295	0.147	1
Mfsd11	0.144803	-0.273096	0.205	0.353	1
Gtf3c1	0.145145	-0.25725	0.091	0.206	1
Atp2a2	0.146434	-0.269579	0.386	0.529	1
Cln3	0.147822	0.306127	0.341	0.206	1
Csnk1d	0.148027	0.302614	0.432	0.294	1
Cwf19l2	0.148694	-0.37037	0.25	0.353	1
Kif1bp	0.148748	0.354151	0.159	0.059	1
Ttf1	0.148748	0.308597	0.159	0.059	1
Nupr1	0.148753	0.290656	0.455	0.294	1
Fmr1	0.14878	-0.261195	0.159	0.294	1
Slc12a9	0.14896	-0.251836	0.568	0.706	1
Ccdc93	0.149031	0.250855	0.25	0.118	1
Tmem135	0.149031	-0.287585	0.136	0.265	1
Glg1	0.149242	0.34353	0.386	0.206	1
Ap2b1	0.149242	-0.313599	0.25	0.382	1
Tmem176a	0.149976	-0.327955	0.636	0.735	1
Wdr41	0.150349	0.258846	0.227	0.118	1
Atp5k	0.150481	0.258426	0.591	0.471	1
Snx13	0.151018	-0.353692	0.114	0.235	1
C4b	0.1526	0.429104	0.545	0.471	1
Lamtor3	0.152749	-0.401541	0.25	0.382	1
Srgap2	0.152836	-0.323049	0.727	0.824	1
Atxn7	0.15319	0.293749	0.205	0.088	1
Fosb	0.1535	-0.807101	0.455	0.559	1
Spast	0.155485	-0.465121	0.114	0.235	1
Dhps	0.156485	0.337451	0.386	0.235	1
Dhrs7b	0.15679	0.275538	0.273	0.147	1
Aftph	0.157014	0.312976	0.432	0.324	1
Sec14l1	0.157668	-0.263664	0.205	0.353	1
Map2k3	0.159078	0.287313	0.227	0.118	1
Fundc1	0.159078	-0.396657	0.136	0.235	1
Uqcr10	0.159481	-0.405412	0.386	0.471	1
Tgfbr1	0.159502	0.267787	0.75	0.559	1
Slc9a1	0.160052	-0.255746	0.114	0.235	1
Ccdc88a	0.160666	-0.427842	0.227	0.353	1
Rab27a	0.160915	0.261625	0.273	0.147	1
Pdia3	0.1611	-0.283996	0.886	0.912	1
Trafd1	0.163238	-0.316517	0.295	0.471	1
Cul1	0.16372	0.273174	0.386	0.235	1
Rasa1	0.163801	-0.307388	0.182	0.294	1
Trim26	0.164486	-0.317265	0.227	0.353	1
Pkd1	0.164719	-0.263898	0.114	0.235	1
Dync1h1	0.16552	0.357113	0.364	0.235	1
Csf1	0.165614	-0.352433	0.341	0.441	1
Tbc1d22a	0.165882	-0.26426	0.182	0.294	1
Mknk1	0.166073	-0.291962	0.386	0.5	1
Fndc3b	0.16725	0.330109	0.273	0.147	1
Rbm5	0.167595	-0.261921	0.568	0.676	1
Chuk	0.167979	-0.295176	0.205	0.324	1
Mlec	0.167995	-0.407413	0.432	0.529	1
Pip4k2a	0.169006	0.284658	0.341	0.235	1
Tmem165	0.16941	0.268476	0.273	0.147	1
Rnaset2a	0.169693	-0.350883	0.386	0.471	1
Atp5c1	0.169751	0.259727	0.614	0.529	1
Mical1	0.170277	0.259476	0.159	0.059	1
Mgat4a	0.170346	-0.313088	0.295	0.412	1
Aebp2	0.170371	-0.273648	0.159	0.265	1
Hist1h2bc	0.170371	-0.34565	0.159	0.265	1
Snx29	0.170371	-0.423217	0.159	0.265	1
Exoc5	0.170898	0.251212	0.409	0.235	1
Stk19	0.171205	0.273741	0.364	0.265	1
Nfkbia	0.171909	0.264576	0.955	0.824	1
Gatad2b	0.173101	-0.306545	0.341	0.471	1
Pnpla7	0.173204	0.270676	0.477	0.353	1
Smo	0.174867	-0.265059	0.159	0.265	1
Bzw1	0.174976	-0.560675	0.386	0.471	1
Extl3	0.175042	-0.310253	0.273	0.382	1
Ppp1cc	0.176104	0.354922	0.523	0.353	1
Ergic3	0.17628	-0.343508	0.5	0.618	1
R3hcc1l	0.177623	-0.31352	0.114	0.206	1
Rtf1	0.177868	-0.30579	0.295	0.412	1
Lyst	0.178238	0.253546	0.273	0.147	1
Socs6	0.180134	0.259912	0.182	0.088	1
Hspa5	0.180184	-0.284306	1	0.971	1
Snrpa	0.180454	-0.296482	0.227	0.353	1
Tlr2	0.180932	0.251811	0.545	0.412	1
Cnot4	0.18172	-0.283637	0.295	0.412	1
Atp5j2	0.182027	0.325938	0.727	0.647	1
Slf2	0.182573	0.265899	0.227	0.118	1
Eif2b4	0.182573	-0.266475	0.136	0.235	1
Mtdh	0.182875	-0.297035	0.795	0.765	1
Rhog	0.18302	0.302251	0.636	0.529	1
Yipf4	0.184122	-0.291917	0.159	0.265	1
Xiap	0.184419	-0.269406	0.273	0.412	1
Eapp	0.184772	-0.299981	0.205	0.324	1
Nisch	0.185863	-0.285845	0.568	0.676	1
Abhd16a	0.185958	-0.250293	0.205	0.353	1
Stx16	0.186574	0.2587	0.409	0.294	1
Sgk1	0.187147	-0.727241	0.614	0.647	1
Hbp1	0.187403	-0.280039	0.159	0.294	1
Snx30	0.187566	0.264428	0.227	0.118	1
Klc1	0.187897	0.264341	0.159	0.059	1
Pop5	0.188884	-0.271699	0.159	0.265	1
Iigp1	0.189609	-0.354661	0.295	0.412	1
Vrk2	0.190998	-0.253101	0.227	0.353	1
Klf3	0.191827	-0.281293	0.477	0.618	1
Creb1	0.19347	0.316959	0.341	0.235	1
Mepce	0.193614	-0.2575	0.114	0.206	1
Psmc4	0.194548	-0.296561	0.295	0.382	1
Arid5a	0.19515	-0.255793	0.318	0.441	1
Fam208a	0.196912	0.328682	0.273	0.147	1
Pnp	0.197329	-0.253878	0.727	0.706	1
Zcchc11	0.197853	-0.410177	0.136	0.235	1
Tor1b	0.19917	-0.37435	0.227	0.324	1
Tnfaip2	0.199172	-0.55211	0.114	0.206	1
Ms4a6b	0.199422	-0.280253	0.273	0.382	1
Acp2	0.201301	-0.261059	0.409	0.529	1
Dnajc10	0.202324	-0.278911	0.091	0.176	1
Tns3	0.202891	-0.341269	0.477	0.618	1
Epc2	0.203713	-0.348712	0.159	0.265	1
Hnrnpf	0.204506	0.274849	0.773	0.647	1
Man1a	0.206139	0.321629	0.386	0.294	1
Zc3h18	0.206522	-0.308212	0.227	0.353	1
Mllt3	0.206566	-0.359157	0.068	0.147	1
Golga7	0.20872	0.256636	0.182	0.088	1
Nudt13	0.20872	0.255569	0.182	0.088	1
Mafk	0.20872	0.250777	0.182	0.088	1
Rnf11	0.20884	-0.296946	0.159	0.265	1
Cox5a	0.209506	0.261509	0.545	0.441	1
Stam	0.209855	-0.25024	0.045	0.118	1
Rfc3	0.209855	-0.291903	0.045	0.118	1
Eif5	0.210516	-0.358866	0.727	0.824	1
Btbd7	0.210689	-0.275902	0.227	0.324	1
Acbd6	0.210965	-0.264033	0.205	0.294	1
Aplp2	0.212503	-0.33597	0.273	0.382	1
Soga1	0.213461	-0.323791	0.25	0.353	1
Cmc1	0.214059	0.296008	0.25	0.147	1
Usp14	0.214059	-0.350149	0.159	0.265	1
Lifr	0.214388	0.271462	0.273	0.147	1
Ttc1	0.214812	0.250572	0.182	0.088	1
Zfp598	0.214878	-0.330482	0.091	0.176	1
Dhrs3	0.216018	0.280511	0.386	0.265	1
Cmklr1	0.216984	-0.269813	0.295	0.412	1
Nup98	0.219372	-0.339147	0.159	0.265	1
Abca3	0.220442	-0.436171	0.341	0.441	1
Jund	0.220594	-0.722485	0.909	0.882	1
Atp6v0c	0.220654	-0.361802	0.068	0.147	1
Hist1h2ae	0.220654	-0.397984	0.068	0.147	1
Fam174a	0.221562	0.271135	0.364	0.265	1
Dido1	0.222807	-0.280959	0.25	0.353	1
Arsb	0.223199	-0.41644	0.409	0.471	1
Mlx	0.224281	0.273695	0.136	0.059	1
Gm26699	0.224316	-0.342026	0.295	0.441	1
Camk2n1	0.224686	-0.320491	0.341	0.412	1
BC035044	0.224779	-0.267338	0.159	0.265	1
Mob4	0.225144	0.287556	0.318	0.206	1
Klf11	0.226146	-0.265952	0.045	0.118	1
Fam222b	0.226146	-0.291195	0.045	0.118	1
Cenpa	0.226146	-0.562323	0.045	0.118	1
Gm26917	0.226567	-0.308948	0.295	0.441	1
Dmtf1	0.22701	-0.310603	0.182	0.294	1
Trak1	0.227378	0.283667	0.182	0.088	1
Slc30a9	0.227626	-0.311375	0.227	0.324	1
Snhg12	0.228049	0.301045	0.545	0.471	1
Dock10	0.228101	-0.35218	0.614	0.647	1
Ifi207	0.228829	-0.475477	0.318	0.412	1
Selenow	0.229726	0.252709	0.545	0.441	1
Klf4	0.23147	-0.658476	0.341	0.441	1
Ptp4a2	0.231791	-0.330166	0.523	0.676	1
Gfpt1	0.232637	-0.347572	0.227	0.324	1
Serinc1	0.234005	-0.26215	0.409	0.529	1
Paip2	0.234236	-0.310372	0.273	0.353	1
Btbd1	0.234983	-0.307967	0.114	0.206	1
Pigs	0.235005	0.251847	0.205	0.118	1
Noc3l	0.235419	-0.253278	0.068	0.147	1
Lrrc14	0.235419	-0.303263	0.068	0.147	1
Slc35a5	0.235419	-0.305921	0.068	0.147	1
Rab6a	0.235877	0.252278	0.25	0.147	1
Tomm34	0.235877	0.251982	0.25	0.147	1
Atp7a	0.237099	-0.37305	0.136	0.235	1
Mllt10	0.237726	-0.324687	0.227	0.324	1
Adrb1	0.237735	-0.31083	0.25	0.324	1
Med11	0.240459	0.296354	0.182	0.088	1
Kif13b	0.24137	-0.280862	0.114	0.206	1
Hmgcl	0.241569	-0.275657	0.159	0.265	1
Slc25a36	0.241587	-0.299625	0.25	0.382	1
Gdi2	0.241794	-0.304653	0.841	0.882	1
2210016F16Rik	0.244081	0.261762	0.273	0.147	1
Fbxo18	0.245143	-0.376736	0.091	0.176	1
Nop53	0.24521	-0.270222	0.341	0.441	1
Dbi	0.247103	-0.443436	0.318	0.382	1
Gtf2h2	0.248474	-0.332243	0.432	0.471	1
Cct4	0.248609	0.25256	0.523	0.441	1
Igf1r	0.248692	-0.2923	0.091	0.176	1
Clasp2	0.248863	-0.444507	0.273	0.412	1
Ddx18	0.249914	0.362378	0.432	0.324	1
Uqcrc2	0.250388	0.272347	0.364	0.265	1
Tmem43	0.250858	0.266371	0.136	0.059	1
Skil	0.25111	-0.261961	0.523	0.647	1
Leprotl1	0.25133	-0.384964	0.386	0.441	1
Hhex	0.25267	-0.290058	0.205	0.294	1
Pnisr	0.253673	0.309993	0.455	0.353	1
Sypl	0.255436	-0.298817	0.273	0.382	1
Fgr	0.258854	-0.269582	0.068	0.147	1
Rgs2	0.260547	-0.332014	0.886	0.824	1
Pinx1	0.261389	-0.255545	0.045	0.118	1
Lamtor5	0.261439	-0.326308	0.182	0.265	1
Socs3	0.261657	-0.267764	0.818	0.794	1
Coro1c	0.262912	0.252289	0.136	0.059	1
Zfp445	0.263939	-0.266643	0.205	0.294	1
Emc4	0.264349	0.291871	0.318	0.206	1
Pafah1b1	0.265198	0.261198	0.568	0.5	1
Trabd	0.265302	-0.252132	0.159	0.265	1
Ttll3	0.267013	-0.297956	0.068	0.147	1
Smg6	0.267022	0.305528	0.205	0.118	1
Ndufb5	0.267029	0.290147	0.386	0.294	1
Ctso	0.267195	-0.278547	0.227	0.294	1
Coasy	0.268132	-0.324818	0.114	0.206	1
Ralgps2	0.268309	-0.369153	0.136	0.235	1
Mybbp1a	0.269134	-0.266861	0.295	0.382	1
Fnip1	0.271003	-0.257186	0.273	0.382	1
2810474O19Rik	0.274417	-0.343648	0.409	0.441	1
Kmt2e	0.275651	-0.280568	0.386	0.5	1
Pura	0.276683	-0.250417	0.409	0.5	1
Ldhb	0.278873	0.266386	0.841	0.735	1
Col27a1	0.281275	-0.368629	0.227	0.324	1
Phax	0.281601	0.271138	0.227	0.147	1
Rasgrp3	0.282233	-0.26599	0.25	0.353	1
Plxnb2	0.283505	-0.390267	0.477	0.5	1
Mcrs1	0.284101	-0.281511	0.136	0.206	1
Sub1	0.285568	-0.301895	0.659	0.676	1
Tpbgl	0.285884	-0.252564	0.182	0.265	1
Wwp2	0.285884	-0.296688	0.182	0.265	1
Zranb1	0.288033	-0.363156	0.318	0.382	1
Med8	0.2882	0.260803	0.227	0.147	1
Tubb2a	0.290717	-0.259631	0.25	0.353	1
Ndufc2	0.292929	0.275554	0.523	0.412	1
Nub1	0.294707	-0.291179	0.136	0.206	1
Tcerg1	0.294901	0.266822	0.227	0.147	1
Gem	0.297977	0.257951	0.159	0.088	1
Fes	0.298797	-0.30724	0.318	0.412	1
Lrrc3	0.301799	0.288157	0.477	0.412	1
Cacna1d	0.302231	-0.328902	0.136	0.235	1
Cstb	0.306793	0.333895	0.318	0.235	1
App	0.307966	-0.285183	0.523	0.588	1
Cpd	0.309851	-0.385425	0.318	0.412	1
Eif4b	0.311779	-0.253472	0.364	0.471	1
Slc2a5	0.311828	-0.267791	0.182	0.265	1
Trmt13	0.311828	-0.35475	0.182	0.265	1
Slc38a1	0.313395	-0.421765	0.455	0.5	1
Sbno2	0.314074	-0.274908	0.409	0.471	1
Luc7l3	0.315075	0.255513	0.341	0.265	1
Tsc1	0.316691	-0.466901	0.136	0.206	1
Cited2	0.3181	-0.311114	0.5	0.618	1
Nap1l1	0.321055	-0.318847	0.273	0.353	1
Ralbp1	0.321505	-0.364735	0.227	0.294	1
Napg	0.325364	-0.284757	0.182	0.265	1
Ppp1r12c	0.327956	-0.288977	0.227	0.294	1
Irgm1	0.32957	-0.277545	0.477	0.5	1
Rdx	0.329632	0.281509	0.523	0.471	1
Ppp1r21	0.329942	-0.265981	0.227	0.324	1
Tug1	0.329942	-0.270292	0.227	0.324	1
4931406P16Rik	0.329966	-0.301057	0.159	0.235	1
Srd5a3	0.329966	-0.309469	0.159	0.235	1
Irf2	0.331081	-0.253189	0.386	0.441	1
Mif	0.331963	0.253477	0.409	0.324	1
Cebpa	0.332113	-0.343539	0.614	0.676	1
Rab2a	0.334781	-0.272695	0.455	0.5	1
Cct3	0.335394	-0.330681	0.364	0.441	1
Cars	0.338371	-0.274568	0.114	0.176	1
Imp4	0.339278	0.257997	0.25	0.176	1
Abr	0.339419	-0.291543	0.273	0.353	1
Api5	0.33968	-0.26707	0.295	0.353	1
Dazap1	0.339725	-0.266501	0.136	0.206	1
Azin1	0.341021	-0.260674	0.25	0.324	1
Asap1	0.345416	-0.291073	0.477	0.588	1
Epb41l3	0.346375	0.275763	0.25	0.176	1
Abce1	0.347636	-0.287219	0.136	0.206	1
Hivep2	0.347809	-0.257019	0.227	0.294	1
Rnf5	0.356047	-0.299614	0.159	0.235	1
Ctsf	0.357147	-0.263236	0.477	0.5	1
Tbk1	0.360852	0.25694	0.25	0.176	1
Psmb3	0.368089	0.276532	0.477	0.412	1
Fam193a	0.371331	0.256295	0.364	0.265	1
Med13l	0.371493	-0.330545	0.273	0.353	1
Egr3	0.372064	-0.690672	0.136	0.206	1
2610507B11Rik	0.372079	-0.322777	0.182	0.235	1
Trpc4ap	0.372252	-0.25582	0.341	0.382	1
Gga3	0.373043	-0.273648	0.114	0.176	1
Rfc1	0.374916	-0.2877	0.205	0.265	1
Cep192	0.375463	-0.263387	0.159	0.235	1
Ticam1	0.378366	-0.353909	0.091	0.147	1
Prkar2a	0.382044	-0.270422	0.114	0.176	1
Mbd6	0.382044	-0.277452	0.114	0.176	1
Pald1	0.384833	-0.284286	0.273	0.353	1
Taldo1	0.387296	-0.320737	0.636	0.676	1
Sfxn1	0.388175	0.310454	0.273	0.206	1
Cep170	0.389755	-0.267469	0.227	0.294	1
Rnf31	0.391176	-0.257073	0.114	0.176	1
Tmem160	0.395027	0.254382	0.341	0.265	1
Larp4	0.395506	-0.261391	0.159	0.235	1
Ms4a6d	0.39831	-0.3111	0.455	0.5	1
Cog5	0.398342	-0.375386	0.091	0.147	1
Nepro	0.398984	-0.292941	0.068	0.118	1
Tiparp	0.399004	-0.274464	0.159	0.206	1
Map3k11	0.40044	-0.287822	0.114	0.176	1
Zfp36l1	0.405306	-0.450056	0.909	0.824	1
Kpna3	0.406245	-0.251201	0.136	0.206	1
Stag1	0.406807	0.343899	0.455	0.382	1
Pid1	0.407221	-0.263508	0.295	0.382	1
Kansl1l	0.407478	-0.286205	0.159	0.206	1
Ubl3	0.409911	0.266971	0.523	0.471	1
Diexf	0.410443	-0.287469	0.068	0.118	1
Mat2a	0.416879	-0.358086	0.614	0.588	1
Cbl	0.417283	-0.308066	0.364	0.412	1
Trrap	0.418942	0.274423	0.136	0.088	1
Hist1h2ap	0.419965	-0.372869	0.25	0.294	1
Park7	0.420128	-0.306406	0.455	0.471	1
Wac	0.422845	-0.337269	0.409	0.441	1
Fcrls	0.430312	-0.296693	0.705	0.765	1
Fos	0.43164	-0.618831	0.932	0.853	1
Ccdc86	0.449546	-0.27389	0.773	0.735	1
Cgrrf1	0.450988	-0.250473	0.091	0.147	1
Hmgcr	0.450988	-0.282449	0.091	0.147	1
Synj2bp	0.450988	-0.400754	0.091	0.147	1
Mfsd1	0.452618	-0.285542	0.409	0.441	1
Birc2	0.453392	-0.298652	0.182	0.235	1
Kcnq1ot1	0.45361	-0.270276	0.364	0.382	1
Slc9a9	0.454183	-0.3052	0.227	0.294	1
Cherp	0.455462	-0.266861	0.205	0.235	1
Csf2rb2	0.458109	-0.258749	0.25	0.294	1
Dnajc1	0.460084	-0.269326	0.318	0.353	1
Pak1ip1	0.464499	-0.267684	0.273	0.324	1
Ankrd10	0.465252	0.25953	0.182	0.118	1
Trib1	0.466248	-0.463798	0.523	0.5	1
Ildr2	0.470605	-0.262255	0.068	0.118	1
Rnf10	0.474804	-0.322248	0.318	0.353	1
Ddhd2	0.479611	-0.269747	0.182	0.235	1
Slc25a11	0.479989	-0.290061	0.341	0.353	1
Nktr	0.481457	-0.306405	0.773	0.794	1
H2afz	0.485954	-0.292894	0.682	0.676	1
Prpf4b	0.514016	0.285253	0.545	0.529	1
Fchsd2	0.526506	-0.392749	0.409	0.441	1
Dgkd	0.531426	-0.317761	0.25	0.294	1
Exoc4	0.532376	0.282709	0.159	0.118	1
Osm	0.533613	-0.321497	0.295	0.324	1
Atg2a	0.536652	-0.255822	0.136	0.176	1
Ppa1	0.536911	-0.267039	0.159	0.206	1
Chst1	0.541926	-0.308457	0.386	0.412	1
Rangap1	0.54377	-0.270602	0.114	0.147	1
Ccl9	0.565675	0.387024	0.159	0.118	1
Psmd1	0.590827	-0.251969	0.136	0.176	1
Gadd45a	0.602791	-0.360472	0.114	0.147	1
Cyp4v3	0.606495	-0.272359	0.227	0.265	1
Nrd1	0.608582	-0.327553	0.25	0.265	1
Zfand3	0.610264	-0.377091	0.25	0.294	1
Ccng2	0.614933	-0.27198	0.114	0.147	1
Spp1	0.614933	-0.33579	0.114	0.147	1
Pfkl	0.625319	-0.328909	0.227	0.265	1
Wdr43	0.635436	-0.26988	0.477	0.471	1
Oasl2	0.657295	-0.305872	0.227	0.235	1
Nfkbiz	0.658236	-0.396481	0.614	0.588	1
Lman2	0.668224	-0.326429	0.477	0.559	1
Apoe	0.679295	0.456045	0.705	0.706	1
Mmp14	0.680795	-0.279111	0.159	0.176	1
Cxcl10	0.692198	0.816761	0.25	0.206	1
Ddx3x	0.697176	-0.600002	0.523	0.529	1
Igsf8	0.7037	-0.326524	0.159	0.176	1
Naa25	0.707936	-0.314433	0.136	0.147	1
Tubgcp5	0.714101	0.258245	0.341	0.324	1
Ubn2	0.714372	-0.332841	0.364	0.382	1
Map3k7	0.715255	-0.287472	0.159	0.176	1
Ifi27l2a	0.749082	-0.266064	0.659	0.618	1
Flii	0.764247	-0.252173	0.205	0.206	1
Cds1	0.796346	-0.262025	0.136	0.147	1
Erlin2	0.796346	-0.272275	0.136	0.147	1
Dusp1	0.79889	-0.532499	0.773	0.647	1
Odf2	0.820373	-0.26673	0.182	0.206	1
Fat3	0.821906	-0.285044	0.182	0.147	1
Zbtb7a	0.82519	-0.264858	0.477	0.412	1
Gm26857	0.834545	-0.288546	0.114	0.118	1
Cdkn1a	0.898136	-0.454337	0.182	0.176	1
Tsc22d2	0.930076	-0.288763	0.477	0.441	1
Tsc22d3	0.965004	-0.29435	0.477	0.441	1
Ldlrap1	0.983989	-0.281923	0.25	0.235	1

## Sheet: cluster4- pMG2
	p_val	avg_logFC	pct.1	pct.2	p_val_adj
Itm2b	4.94093e-05	-0.449259	0.971	1	1
Trip11	0.000202821	0.63307	0.412	0	1
Ccni	0.00061293	0.736374	0.618	0.185	1
Asph	0.000755029	0.723116	0.559	0.185	1
Eif2s2	0.000780315	0.658867	0.912	0.667	1
Tmed3	0.000818858	-0.76424	0.5	0.815	1
Cd81	0.000955215	-0.461743	0.941	1	1
Got2	0.00103908	0.567418	0.5	0.111	1
Ufd1	0.00126985	0.549709	0.382	0.037	1
Stx12	0.00143821	-0.683542	0.029	0.333	1
Cnih1	0.00158892	0.622311	0.5	0.111	1
Hnrnpc	0.00169285	0.66963	0.706	0.333	1
Capza2	0.0017509	-0.530374	0.941	0.926	1
Gm10036	0.00187795	-0.668584	0	0.259	1
Pcbp1	0.00197673	0.660943	0.676	0.296	1
Eif3a	0.00204392	0.645631	0.735	0.37	1
Naa15	0.00214545	0.658662	0.471	0.111	1
Zfp91	0.00219529	0.661126	0.559	0.222	1
Ostc	0.00238728	0.532533	0.647	0.259	1
Rbm22	0.00275938	0.580242	0.412	0.074	1
Clk3	0.00339121	0.46188	0.353	0.037	1
Fxr1	0.00351973	0.503055	0.412	0.074	1
Itgb1bp1	0.00379159	-0.363597	0.029	0.296	1
Tor1b	0.00386098	0.524387	0.353	0.037	1
Slc46a1	0.00408576	-0.64809	0.029	0.296	1
Nmi	0.00420332	0.660196	0.382	0.074	1
Rpl5	0.00431753	0.401476	0.971	0.852	1
Mtpap	0.0043454	-0.33296	0	0.222	1
Ap2a1	0.0043454	-0.351085	0	0.222	1
Cep78	0.0043454	-0.712676	0	0.222	1
Gtf2e2	0.0044005	0.459719	0.265	0	1
Med22	0.0044005	0.392683	0.265	0	1
Slc43a2	0.00473707	-0.460652	0.029	0.296	1
Bzw1	0.00475755	0.483089	0.647	0.333	1
Park7	0.00497328	0.593054	0.824	0.519	1
Lyst	0.00509676	-0.391068	0.029	0.296	1
Tmem59	0.0052058	-0.624091	0.588	0.815	1
Mbnl1	0.0052349	0.399355	0.559	0.185	1
Cox7a2l	0.00536956	-0.554233	0.676	0.815	1
Rinl	0.00574931	-0.707751	0.059	0.333	1
Brip1os	0.00580423	0.511303	0.5	0.148	1
mt-Nd4l	0.00587392	0.54004	0.647	0.259	1
Rbm3	0.00593079	-0.449869	1	0.963	1
Mbd2	0.0059659	0.496695	0.353	0.074	1
Tpm4	0.00609074	0.537187	0.529	0.185	1
Hnrnpab	0.00610385	0.571867	0.824	0.481	1
Eif2s1	0.00628364	0.631812	0.559	0.259	1
Zbtb8os	0.00644272	0.512304	0.441	0.148	1
Lrrc59	0.0067528	0.562043	0.382	0.074	1
Nop56	0.00704897	0.739401	0.471	0.222	1
Dock8	0.00715412	0.502531	0.382	0.074	1
Cd63	0.00719921	-0.508872	0.912	0.889	1
Abhd12	0.00741585	-0.58165	0.794	0.889	1
Farsa	0.007568	0.431867	0.471	0.148	1
Maf1	0.00779671	0.457765	0.235	0	1
Bola1	0.00779671	0.42821	0.235	0	1
Frrs1	0.00779671	0.423666	0.235	0	1
Carnmt1	0.00779671	0.390285	0.235	0	1
Ptcd2	0.00779671	0.345556	0.235	0	1
Psmg1	0.00779671	0.334091	0.235	0	1
Nup214	0.00796753	0.461088	0.294	0.037	1
Scn1b	0.00838903	-0.657736	0.029	0.259	1
Rfc2	0.00875269	-0.913054	0.206	0.519	1
Fcer1g	0.00876977	-0.364838	0.971	1	1
Pon2	0.00882755	-0.572622	0.324	0.593	1
Ptpn18	0.00888905	-0.51279	0.765	0.852	1
Wars	0.00901	0.66375	0.353	0.074	1
Mrps18b	0.00901	0.542706	0.353	0.074	1
Erg28	0.00901	0.48695	0.353	0.074	1
Cct5	0.00913299	0.384932	0.735	0.444	1
Wnk1	0.00946706	0.604018	0.588	0.259	1
Rbbp6	0.00954298	0.612311	0.353	0.074	1
Gins4	0.00954298	0.529367	0.353	0.074	1
Chchd7	0.0096406	-0.300026	0.059	0.333	1
P2ry12	0.00966479	-0.362978	0.529	0.889	1
Hax1	0.00986661	0.513545	0.382	0.111	1
Dnajc24	0.00990822	-0.260315	0	0.185	1
Fhad1	0.00990822	-0.269296	0	0.185	1
Tamm41	0.00990822	-0.332602	0	0.185	1
1810024B03Rik	0.00990822	-0.371117	0	0.185	1
Naprt	0.00990822	-0.396288	0	0.185	1
Nup37	0.00990822	-0.42951	0	0.185	1
Lin37	0.00990822	-0.444072	0	0.185	1
S100a8	0.00990822	-0.819388	0	0.185	1
Ctsd	0.0103826	-0.372961	1	1	1
Aim2	0.0103865	-0.506529	0.088	0.333	1
Eif3f	0.0107055	0.521211	0.824	0.556	1
BC031181	0.0109242	-0.84893	0.265	0.556	1
Alkbh3	0.0112855	-0.515921	0.059	0.296	1
Prkcb	0.0113145	0.563192	0.353	0.074	1
Clic4	0.0113808	0.480493	0.412	0.148	1
Eif1a	0.0114935	0.579324	0.471	0.185	1
Atp8a1	0.0118442	0.658963	0.529	0.259	1
Luc7l2	0.0120666	0.530121	0.471	0.185	1
Etf1	0.0126648	0.453429	0.471	0.185	1
Nras	0.0131325	0.420223	0.294	0.037	1
Syncrip	0.0132836	0.419249	0.529	0.185	1
Orai3	0.0136569	-0.552732	0.059	0.296	1
Med7	0.0136586	0.482691	0.206	0	1
Arl5c	0.0136586	0.450376	0.206	0	1
Prr11	0.0136586	0.436977	0.206	0	1
Plin3	0.0136586	0.424864	0.206	0	1
Rbm6	0.0136586	0.37328	0.206	0	1
Gpatch8	0.0136586	0.350845	0.206	0	1
Uso1	0.0136586	0.29373	0.206	0	1
Nkap	0.0136586	0.287725	0.206	0	1
Npm1	0.0136978	0.498353	0.912	0.778	1
Cd72	0.0138389	-0.547221	0.529	0.778	1
Cox17	0.0139095	0.53848	0.676	0.37	1
Chchd1	0.013933	0.333315	0.559	0.296	1
Nmt1	0.0139399	0.615978	0.794	0.63	1
Synj2bp	0.013952	0.28702	0.294	0.037	1
Ltc4s	0.0143078	-0.523471	0.118	0.407	1
Ssr4	0.0144058	-0.34202	0.941	0.926	1
Efcab14	0.0145398	0.487856	0.265	0.037	1
Dnmt3a	0.0145398	0.46415	0.265	0.037	1
Add1	0.0145398	0.446171	0.265	0.037	1
Tspan7	0.0145588	0.422146	0.382	0.148	1
St3gal6	0.0148164	0.31823	0.294	0.037	1
Gna13	0.0154053	0.483293	0.412	0.148	1
Ipo5	0.0157539	0.408018	0.353	0.074	1
Top1	0.0158179	0.539655	0.618	0.37	1
Pdia4	0.0163978	0.342348	0.706	0.444	1
Cbx3	0.0165786	0.342908	0.794	0.556	1
Nxf1	0.016732	0.394998	0.324	0.074	1
Eif3b	0.0168369	0.42032	0.471	0.185	1
Rchy1	0.0174978	0.42644	0.265	0.037	1
Eif4g1	0.0175502	0.588865	0.441	0.185	1
Gabarapl2	0.017595	-0.607029	0.147	0.407	1
mt-Nd3	0.0183213	0.600267	0.794	0.667	1
Tardbp	0.0183947	0.475062	0.441	0.185	1
Sh3bgrl3	0.0190199	0.310143	1	0.889	1
Hspa9	0.0192963	0.561683	0.471	0.222	1
Adam17	0.0192963	0.390943	0.5	0.185	1
Timp2	0.0194216	-0.454071	0.735	0.815	1
Xpo1	0.0194653	-0.541893	0.147	0.407	1
Smim15	0.0195464	-0.315136	0.029	0.222	1
Specc1	0.0195464	-0.44097	0.029	0.222	1
Mrpl12	0.0200181	0.519375	0.471	0.259	1
Ecscr	0.0205575	-0.535585	0.118	0.37	1
Plrg1	0.0207969	0.438979	0.294	0.074	1
Il6ra	0.0207969	0.423332	0.294	0.074	1
Kcnk13	0.0209598	-0.279631	0.029	0.222	1
Gm14005	0.0209598	-0.283734	0.029	0.222	1
Sart1	0.0209598	-0.315035	0.029	0.222	1
Mpg	0.0209598	-0.402805	0.029	0.222	1
Eef1b2	0.0213659	0.262975	1	0.963	1
Sars	0.0214945	0.348863	0.647	0.407	1
2810006K23Rik	0.021979	0.363374	0.294	0.074	1
Pck2	0.021979	-0.350236	0.088	0.333	1
Metrn	0.021979	-0.450265	0.088	0.333	1
Tmed1	0.022255	0.278249	0.265	0.037	1
Cenpo	0.0223677	-0.264897	0	0.148	1
Lamb2	0.0223677	-0.280879	0	0.148	1
Nif3l1	0.0223677	-0.28443	0	0.148	1
Ezr	0.0223677	-0.314616	0	0.148	1
Mccc2	0.0223677	-0.32141	0	0.148	1
Crkl	0.0223677	-0.363575	0	0.148	1
Ecsit	0.0223677	-0.363611	0	0.148	1
Wdyhv1	0.0223677	-0.39668	0	0.148	1
Mmgt1	0.0223677	-0.425086	0	0.148	1
S100a9	0.0223677	-0.454448	0	0.148	1
Tcf3	0.0223677	-0.503031	0	0.148	1
Elp3	0.0224615	-0.266679	0.029	0.222	1
Smarcal1	0.0224615	-0.378412	0.029	0.222	1
Ssh2	0.022596	0.515188	0.382	0.111	1
Mrfap1	0.0226985	0.306956	0.824	0.63	1
Ubxn1	0.0228415	0.443252	0.735	0.481	1
Spty2d1	0.0231536	0.295352	0.324	0.074	1
Sumo3	0.0235084	0.288777	0.529	0.222	1
5730455P16Rik	0.0237049	0.368876	0.176	0	1
Chpt1	0.0237049	0.346646	0.176	0	1
Rpa2	0.0237049	0.334257	0.176	0	1
Mfsd3	0.0237049	0.305125	0.176	0	1
Trib1	0.0237049	0.296205	0.176	0	1
B4galt3	0.0237049	0.280714	0.176	0	1
Terf1	0.0237049	0.275356	0.176	0	1
Ino80d	0.0237049	0.269414	0.176	0	1
Ppm1k	0.0237049	0.261317	0.176	0	1
Tlr4	0.0237049	0.25926	0.176	0	1
Dcaf10	0.0237049	0.256505	0.176	0	1
Pold1	0.0240558	-0.300513	0.029	0.222	1
Tcof1	0.02441	0.443977	0.324	0.074	1
0610010K14Rik	0.0245194	-0.421097	0.088	0.333	1
Rbm39	0.0246441	0.557556	0.794	0.519	1
Atp6v1c1	0.0249239	0.357356	0.412	0.148	1
Abr	0.0250297	0.251101	0.265	0.037	1
Nectin2	0.02506	-0.486102	0.118	0.333	1
Hsp90b1	0.0251818	0.450732	0.912	0.815	1
Nfe2l2	0.0252701	0.504033	0.676	0.444	1
Lmo2	0.0260832	0.462381	0.706	0.481	1
Lsm14a	0.0261345	0.556436	0.235	0.037	1
Asb8	0.0261345	0.329214	0.235	0.037	1
Wdfy1	0.0265287	0.339407	0.441	0.185	1
Unc50	0.0271008	0.402149	0.324	0.074	1
Shmt2	0.0273452	0.483187	0.382	0.185	1
Hdgf	0.0283618	0.293371	0.647	0.407	1
Cyth4	0.0285229	0.466831	0.647	0.37	1
Atf4	0.0286904	0.438876	0.471	0.222	1
Cic	0.028806	0.370575	0.294	0.074	1
Ppp2r5c	0.0289154	0.421915	0.471	0.185	1
Cd300c2	0.0289314	-0.330525	0.647	0.778	1
Cdv3	0.0289928	0.390768	0.441	0.185	1
Trem2	0.0290505	-0.457192	0.853	0.815	1
Gdpd3	0.0294706	-0.336336	0.059	0.259	1
Cybb	0.030297	0.358542	0.441	0.185	1
Pafah1b2	0.0303715	0.42049	0.294	0.074	1
Rpn2	0.0307714	0.262412	0.794	0.556	1
Aggf1	0.0312717	0.454727	0.235	0.037	1
Tfpi	0.0312717	-0.295441	0.059	0.259	1
Akt1	0.0316513	0.405169	0.441	0.185	1
Rhoa	0.0321352	-0.500244	0.941	0.852	1
Snrnp70	0.032162	0.463359	0.588	0.407	1
Imp3	0.0325952	0.310324	0.471	0.222	1
Srsf2	0.0327726	0.459592	0.735	0.556	1
Tcp1	0.0327906	0.368911	0.676	0.407	1
Ociad1	0.0328216	-0.416558	0.265	0.519	1
Cetn2	0.0330985	0.426224	0.382	0.148	1
Actr1b	0.0331666	0.360739	0.235	0.037	1
Mertk	0.0331667	0.432102	0.382	0.111	1
Birc6	0.0337227	0.404732	0.294	0.074	1
Snapin	0.0337227	0.383073	0.294	0.074	1
Prpf8	0.0338628	-0.587408	0.176	0.407	1
Rsrc1	0.0340984	0.40183	0.324	0.111	1
Tyrobp	0.0352512	-0.29514	0.971	0.963	1
Psmb10	0.0358289	0.351313	0.912	0.667	1
Ndufv3	0.0359958	0.430199	0.735	0.481	1
Nme1	0.0367253	0.279319	0.794	0.593	1
Spc24	0.0369466	0.5536	0.441	0.259	1
Eif3k	0.0371302	-0.445597	0.618	0.741	1
Tnfaip1	0.0372523	0.390221	0.235	0.037	1
Pop4	0.0372523	0.344501	0.235	0.037	1
Mta1	0.0372523	0.296775	0.235	0.037	1
Hgsnat	0.0372523	-0.258845	0.059	0.259	1
Zfp706	0.0373379	0.445601	0.735	0.481	1
Fnta	0.0375729	0.361489	0.324	0.111	1
Lrrc58	0.0375776	0.40322	0.265	0.074	1
Dnajc11	0.0375776	0.334722	0.265	0.074	1
BC005537	0.0381477	0.509075	0.441	0.222	1
Pabpc1	0.038226	0.337277	0.912	0.778	1
Aif1	0.0385234	-0.305826	0.971	0.926	1
Atad2b	0.039451	0.328943	0.235	0.037	1
Rtn4rl1	0.039451	-0.337471	0.059	0.259	1
Mpp1	0.039612	0.431136	0.265	0.074	1
Cul3	0.039612	0.283267	0.265	0.074	1
Suds3	0.0398798	0.510283	0.353	0.148	1
Stub1	0.0401214	0.309497	0.5	0.296	1
Tmem50a	0.0401287	-0.453472	0.559	0.741	1
Tmem243	0.0406029	-0.401823	0.235	0.481	1
1110004F10Rik	0.0406029	-0.443355	0.235	0.481	1
Fancd2	0.0408647	0.4392	0.147	0	1
Tmem168	0.0408647	0.425006	0.147	0	1
Kansl3	0.0408647	0.394162	0.147	0	1
Syk	0.0408647	0.374353	0.147	0	1
Tbc1d1	0.0408647	0.363746	0.147	0	1
Vps72	0.0408647	0.354135	0.147	0	1
N4bp2l1	0.0408647	0.346505	0.147	0	1
Fam120b	0.0408647	0.335344	0.147	0	1
Manba	0.0408647	0.321122	0.147	0	1
Slc36a1	0.0408647	0.318653	0.147	0	1
Csnk2a2	0.0408647	0.316477	0.147	0	1
Kif15	0.0408647	0.312081	0.147	0	1
Nbr1	0.0408647	0.309601	0.147	0	1
Wrb	0.0408647	0.308393	0.147	0	1
Gsap	0.0408647	0.292407	0.147	0	1
Heatr6	0.0408647	0.282133	0.147	0	1
Chmp7	0.0408647	0.275083	0.147	0	1
Rnf111	0.0408647	0.274456	0.147	0	1
Sbf2	0.0408647	0.272039	0.147	0	1
Syap1	0.0408647	0.26826	0.147	0	1
Fxr2	0.0408647	0.267887	0.147	0	1
Ddx20	0.0408647	0.26327	0.147	0	1
Utp23	0.0408647	0.261897	0.147	0	1
Rab5b	0.0408647	0.256642	0.147	0	1
Mob3a	0.0408647	0.254318	0.147	0	1
Wipi2	0.0408647	0.253837	0.147	0	1
Dazap2	0.041005	0.520322	0.618	0.481	1
Gfm2	0.0416404	-0.36927	0.029	0.185	1
Ercc6l	0.0416404	-0.376057	0.029	0.185	1
Lnpk	0.0416404	-0.377554	0.029	0.185	1
Tmem242	0.0416404	-0.419425	0.029	0.185	1
Arpc3	0.042356	-0.396728	0.824	0.852	1
Rnaset2a	0.0425539	-0.551928	0.294	0.556	1
Mrps18a	0.042721	0.338222	0.412	0.148	1
Tapbp	0.0430072	-0.402779	0.559	0.778	1
Nop58	0.0431907	0.545897	0.441	0.222	1
Mcee	0.0439623	-0.328327	0.088	0.296	1
Xrn1	0.0445373	-0.300028	0.029	0.185	1
Sacm1l	0.0445373	-0.325618	0.029	0.185	1
Brox	0.0445373	-0.40615	0.029	0.185	1
Gpr137b	0.0445373	-0.409769	0.029	0.185	1
Rgs3	0.0445373	-0.425517	0.029	0.185	1
Milr1	0.0450792	-0.532036	0.353	0.556	1
Dnttip2	0.0452526	0.299964	0.382	0.148	1
Arf3	0.0454311	0.336792	0.324	0.111	1
Stk24	0.0458071	0.56968	0.294	0.111	1
Mybbp1a	0.0458071	0.317074	0.294	0.111	1
Ldhb	0.045843	-0.306233	0.735	0.889	1
Nrbp1	0.0462845	-0.34742	0.088	0.296	1
Prps2	0.0463198	0.592036	0.206	0.037	1
Dcaf8	0.0463198	0.462068	0.206	0.037	1
Rbm15	0.0463198	0.401623	0.206	0.037	1
Stk25	0.0463198	0.354587	0.206	0.037	1
Ctnnbip1	0.0463198	0.35357	0.206	0.037	1
Sf3a1	0.0463198	0.299489	0.206	0.037	1
Atp9b	0.0463198	0.297933	0.206	0.037	1
Nit2	0.0463198	0.260404	0.206	0.037	1
Cux1	0.0463497	0.321746	0.441	0.185	1
Ndufa13	0.0464129	-0.389294	0.794	0.778	1
Pan3	0.0476024	-0.326423	0.029	0.185	1
Anxa4	0.0476024	-0.370332	0.029	0.185	1
Ppp1r13b	0.0476024	-0.550315	0.029	0.185	1
Ifi209	0.0478132	0.356068	0.471	0.185	1
Nudt4	0.0480493	0.328898	0.294	0.074	1
Psma1	0.0487095	-0.468574	0.676	0.741	1
Ddx49	0.0491006	0.380111	0.206	0.037	1
Phc2	0.0491006	0.357933	0.206	0.037	1
Blmh	0.0491006	0.251249	0.206	0.037	1
Tubb5	0.0491266	-0.318727	1	0.963	1
Tpst1	0.0498534	0.367542	0.324	0.111	1
Uba2	0.0498608	0.405091	0.353	0.148	1
Mrps31	0.0503758	-0.255546	0	0.111	1
Cyth3	0.0503758	-0.258771	0	0.111	1
Nup107	0.0503758	-0.277561	0	0.111	1
Zkscan17	0.0503758	-0.288019	0	0.111	1
Tti1	0.0503758	-0.291069	0	0.111	1
Strada	0.0503758	-0.292603	0	0.111	1
Atl2	0.0503758	-0.293606	0	0.111	1
Itpk1	0.0503758	-0.299677	0	0.111	1
Abt1	0.0503758	-0.305706	0	0.111	1
Ddhd1	0.0503758	-0.306897	0	0.111	1
Rnf166	0.0503758	-0.31731	0	0.111	1
Pramef8	0.0503758	-0.33707	0	0.111	1
Dennd6a	0.0503758	-0.349745	0	0.111	1
Sft2d3	0.0503758	-0.398005	0	0.111	1
Creb3l2	0.0503758	-0.52305	0	0.111	1
Pex14	0.0503758	-0.533835	0	0.111	1
Sh3pxd2a	0.0503758	-0.561161	0	0.111	1
Scrib	0.0503758	-0.58456	0	0.111	1
Ly6k	0.0503758	-0.687656	0	0.111	1
Aamp	0.0504637	0.261496	0.529	0.333	1
Phf14	0.0506051	0.288922	0.412	0.185	1
Abcg2	0.050843	-0.257182	0.029	0.185	1
Lockd	0.050843	-0.259927	0.029	0.185	1
Ncln	0.050929	-0.492597	0.294	0.519	1
Tacc3	0.050929	-0.576202	0.294	0.519	1
Lars2	0.0511823	0.328415	0.353	0.111	1
Rcsd1	0.0512396	0.352816	0.265	0.074	1
Psmb1	0.0514333	0.280887	0.912	0.63	1
Asah1	0.0514333	-0.350426	0.765	0.815	1
Purb	0.051512	0.295669	0.382	0.148	1
Arid4a	0.0520203	0.39139	0.206	0.037	1
Furin	0.0520203	0.267832	0.206	0.037	1
Ctbp2	0.0520203	-0.372102	0.059	0.222	1
Larp4b	0.0521966	0.321132	0.324	0.111	1
Mrps23	0.0521966	0.284659	0.324	0.111	1
Nap1l1	0.0522732	0.507675	0.765	0.481	1
Anapc11	0.052566	0.44352	0.5	0.296	1
Med4	0.0538791	0.35975	0.265	0.074	1
Ly9	0.0538791	0.286201	0.265	0.074	1
Aprt	0.054039	-0.583415	0.324	0.556	1
Smim8	0.0541499	-0.422142	0.088	0.259	1
Atf1	0.0549297	0.36067	0.412	0.185	1
Plekhj1	0.0560577	-0.331796	0.206	0.444	1
Xrn2	0.0565142	0.324246	0.559	0.333	1
Ccnl1	0.0566312	0.438207	0.265	0.074	1
Vamp7	0.0566312	0.328465	0.265	0.074	1
Dnm1l	0.0566312	0.325202	0.265	0.074	1
Naxe	0.0567542	-0.483698	0.235	0.444	1
Itgb2	0.0567751	-0.665324	0.559	0.778	1
Arl8b	0.0571816	0.352687	0.441	0.222	1
Tmem234	0.0576939	0.291715	0.618	0.407	1
Gnl3	0.0579881	0.504027	0.294	0.111	1
Tmem106c	0.0579881	-0.29382	0.118	0.333	1
Psma2	0.0581424	-0.358918	0.647	0.741	1
Virma	0.0582963	0.289106	0.206	0.037	1
Ift27	0.0582963	-0.288496	0.059	0.222	1
Eif4e2	0.058472	-0.310723	0.353	0.556	1
Pgs1	0.0590528	0.364681	0.412	0.222	1
Aig1	0.0597145	-0.354587	0.176	0.407	1
Psat1	0.0597145	-0.48925	0.176	0.407	1
Hk3	0.0597917	0.296857	0.382	0.185	1
Ndufb7	0.0601247	0.358133	0.765	0.593	1
Psmc6	0.0606066	0.44275	0.618	0.481	1
Polr1c	0.0607223	0.291486	0.294	0.111	1
Eif1b	0.0607381	0.378583	0.559	0.333	1
Mob1a	0.0610255	0.418005	0.5	0.296	1
Dnajc2	0.0612492	0.297773	0.618	0.37	1
Srek1	0.0616629	0.373815	0.206	0.037	1
Nup205	0.0616629	0.353247	0.206	0.037	1
Ncoa4	0.0616629	0.314274	0.206	0.037	1
Snx8	0.0616629	0.287289	0.206	0.037	1
Spi1	0.0621548	0.293799	0.794	0.704	1
Snx18	0.0622777	0.424226	0.382	0.185	1
Idh3a	0.0623923	0.356395	0.324	0.148	1
Rad23a	0.0623923	-0.284499	0.147	0.37	1
Sppl3	0.0624869	0.332304	0.265	0.074	1
Nuf2	0.0625093	-0.458136	0.147	0.333	1
Psmd12	0.0625978	0.452893	0.529	0.296	1
Ufc1	0.0628804	0.305787	0.588	0.333	1
Ss18	0.0635625	0.380739	0.294	0.111	1
Lmo4	0.0638482	0.453174	0.471	0.296	1
Srsf10	0.0645055	0.358595	0.412	0.185	1
Usp39	0.0645222	0.329633	0.353	0.148	1
Erp29	0.0648747	-0.25105	0.853	0.889	1
Cryzl1	0.0651888	0.338816	0.206	0.037	1
Hist1h4h	0.0651888	-0.299915	0.059	0.222	1
Smagp	0.0651888	-0.302094	0.059	0.222	1
Zfp422	0.0651888	-0.363017	0.059	0.222	1
Gid8	0.0651888	-0.416969	0.059	0.222	1
Eva1a	0.0651888	-0.474648	0.059	0.222	1
Snrpd3	0.0656574	0.451898	0.559	0.444	1
Txnrd2	0.0664247	0.387386	0.235	0.074	1
Mapkap1	0.0664247	0.380058	0.235	0.074	1
Anapc7	0.0664247	-0.435909	0.088	0.259	1
Ndufa9	0.0675086	0.374686	0.529	0.333	1
Id2	0.0679897	0.440745	0.324	0.148	1
Sap18	0.0680853	0.324298	0.5	0.296	1
Cdc42	0.0683381	-0.30164	0.912	0.926	1
Thoc1	0.0688794	-0.304913	0.059	0.222	1
Ppp3cb	0.069828	0.284501	0.235	0.074	1
Eif4enif1	0.0702441	0.390456	0.118	0	1
Hibch	0.0702441	0.353315	0.118	0	1
Kif21b	0.0702441	0.3511	0.118	0	1
Strbp	0.0702441	0.334452	0.118	0	1
Arid3a	0.0702441	0.328263	0.118	0	1
Ssbp2	0.0702441	0.310427	0.118	0	1
Bik	0.0702441	0.300757	0.118	0	1
Gm49336	0.0702441	0.293709	0.118	0	1
Zfp592	0.0702441	0.289249	0.118	0	1
Men1	0.0702441	0.275106	0.118	0	1
Cog3	0.0702441	0.274464	0.118	0	1
Map4k1	0.0702441	0.27276	0.118	0	1
Gtf2h1	0.0702441	0.271552	0.118	0	1
Cnot4	0.0702441	0.264603	0.118	0	1
Golga3	0.0702441	0.258869	0.118	0	1
Ppat	0.0702441	0.257076	0.118	0	1
Chpf2	0.0702441	0.256027	0.118	0	1
Kif1b	0.0702441	0.254871	0.118	0	1
Ubp1	0.0702441	0.254193	0.118	0	1
Klhl25	0.0702441	0.250502	0.118	0	1
Pbk	0.0705828	-0.570224	0.324	0.519	1
Map4	0.0709397	0.380532	0.324	0.148	1
Ccl12	0.0712104	0.410563	0.824	0.704	1
Cd302	0.0717375	-0.338505	0.265	0.519	1
Srp19	0.0722481	0.462404	0.5	0.333	1
Hist1h2ae	0.0724521	0.460172	0.559	0.333	1
Fam110a	0.07274	-0.252471	0.059	0.222	1
Rnase6	0.07274	-0.321226	0.059	0.222	1
Hat1	0.0727479	0.257914	0.294	0.111	1
Mtfr1l	0.0730924	0.305569	0.353	0.148	1
Cd68	0.0731258	-0.250067	0.706	0.815	1
Pmepa1	0.073155	0.510506	0.5	0.296	1
Abca1	0.0733731	0.324927	0.235	0.074	1
Klhl6	0.074483	-0.548835	0.382	0.63	1
Srsf11	0.0747526	0.381522	0.441	0.222	1
Unc93b1	0.0749604	-0.310316	0.882	0.852	1
Olfml3	0.0752458	-0.314135	0.882	1	1
Nsrp1	0.0760412	0.409421	0.294	0.111	1
Smad1	0.0767759	-0.335778	0.059	0.222	1
Gm2a	0.0769546	-0.37808	0.5	0.667	1
Ppil2	0.0770641	-0.314159	0.088	0.259	1
Frg1	0.0771544	0.313725	0.324	0.148	1
Zmat2	0.0775119	0.382048	0.5	0.333	1
Gns	0.0789432	-0.52607	0.441	0.667	1
Ccdc115	0.0790479	0.32368	0.382	0.185	1
Med21	0.0793778	-0.360354	0.176	0.407	1
Ndufs5	0.0793972	-0.380342	0.647	0.815	1
Aimp2	0.079455	0.303428	0.294	0.111	1
Myl6	0.079693	-0.353478	0.853	0.852	1
Cx3cr1	0.0799486	-0.448825	0.853	0.926	1
Apbb1ip	0.0802543	0.358465	0.647	0.407	1
Timm8a1	0.0804243	0.350248	0.324	0.148	1
Exosc3	0.0806697	0.452522	0.265	0.111	1
Mdh2	0.0808952	0.431566	0.647	0.556	1
Dkc1	0.080905	0.438416	0.235	0.074	1
BC003965	0.080905	0.407375	0.235	0.074	1
Pnpla2	0.080905	0.30803	0.235	0.074	1
Idnk	0.080905	-0.382762	0.088	0.259	1
Haus4	0.0810462	0.394569	0.176	0.037	1
Tsr3	0.0810462	0.392145	0.176	0.037	1
Hipk2	0.0810462	0.382132	0.176	0.037	1
Bcat2	0.0810462	0.365692	0.176	0.037	1
Cdk6	0.0810462	0.357878	0.176	0.037	1
Gcat	0.0810462	0.311847	0.176	0.037	1
Katna1	0.0810462	0.310464	0.176	0.037	1
Plcb2	0.0810462	0.306822	0.176	0.037	1
Hmgb3	0.0810462	0.294229	0.176	0.037	1
Rbm19	0.0810462	0.29127	0.176	0.037	1
Ints12	0.0810462	0.278322	0.176	0.037	1
Bod1	0.0810462	0.277637	0.176	0.037	1
Adi1	0.0810462	0.276062	0.176	0.037	1
Csf2rb2	0.0810462	0.259748	0.176	0.037	1
2021-03-02	0.0818222	0.268527	0.588	0.407	1
Ptprc	0.0819265	0.275483	0.647	0.444	1
Tep1	0.0829924	0.363314	0.294	0.111	1
Smarca4	0.0829924	0.342546	0.294	0.111	1
Parp1	0.0838058	0.28191	0.324	0.148	1
Vps36	0.0842121	-0.505212	0.206	0.37	1
Fh1	0.0843666	-0.276243	0.118	0.296	1
Klf2	0.0843666	-0.435638	0.118	0.296	1
Ncstn	0.0845832	-0.329467	0.147	0.333	1
H1f0	0.0848999	-0.315503	0.088	0.259	1
Cars2	0.0857214	0.303237	0.176	0.037	1
Topors	0.0857214	0.287479	0.176	0.037	1
Ghitm	0.0859894	0.438068	0.5	0.333	1
Utp3	0.0860704	0.356571	0.529	0.333	1
Rhoh	0.0865637	0.35206	0.412	0.222	1
Surf2	0.0866563	0.276784	0.294	0.111	1
Cacna1s	0.0874194	-0.261616	0.029	0.148	1
Zdhhc9	0.0874194	-0.291293	0.029	0.148	1
Dnaja1	0.0876048	-0.647631	0.5	0.667	1
Hnrnpdl	0.0880553	0.297101	0.588	0.37	1
Mapk3	0.0881983	-0.433247	0.294	0.519	1
1700017B05Rik	0.0881994	0.282058	0.265	0.111	1
P2ry13	0.0888848	-0.432966	0.382	0.556	1
mt-Nd2	0.0889887	0.492318	0.853	0.889	1
Nsmce3	0.0890529	-0.361662	0.088	0.259	1
Ttyh3	0.0894289	-0.581817	0.176	0.37	1
Lrrc25	0.0895451	0.337712	0.471	0.222	1
Tfg	0.0898082	0.360361	0.412	0.222	1
Tor1aip1	0.0904412	-0.398191	0.5	0.741	1
Swt1	0.0906122	0.297627	0.176	0.037	1
Abhd14a	0.0906122	0.293578	0.176	0.037	1
Hook3	0.0906122	0.283309	0.176	0.037	1
Ptpn11	0.0906122	0.281979	0.176	0.037	1
Brd7	0.0921456	0.506102	0.382	0.185	1
Srsf6	0.0921456	0.291112	0.382	0.185	1
Psmb9	0.0930053	-0.299676	0.882	0.815	1
Ormdl2	0.0931184	-0.568973	0.265	0.444	1
Fcrls	0.0931379	-0.421009	0.588	0.667	1
Por	0.0932204	-0.285457	0.029	0.148	1
Phtf2	0.0932204	-0.290198	0.029	0.148	1
Ttf2	0.0932204	-0.327333	0.029	0.148	1
Dhfr	0.0932204	-0.331848	0.029	0.148	1
Mettl21a	0.0932204	-0.591214	0.029	0.148	1
Bloc1s4	0.093368	0.307408	0.235	0.074	1
Nacc1	0.093368	0.30388	0.235	0.074	1
Tmem192	0.093368	0.284292	0.235	0.074	1
Wbp2	0.0946458	0.303521	0.324	0.148	1
Syngr1	0.0947958	-0.390857	0.735	0.852	1
Snu13	0.0949871	0.422874	0.529	0.37	1
Ddx27	0.0957249	0.297675	0.176	0.037	1
Hnrnpa0	0.0961464	0.357563	0.559	0.37	1
Sf3b4	0.0962857	0.380984	0.265	0.111	1
Stt3a	0.0962857	0.360036	0.265	0.111	1
Atp1b3	0.097113	0.455023	0.588	0.37	1
Pcbp2	0.0972574	0.320895	0.706	0.556	1
Kif20b	0.0978493	0.367016	0.235	0.074	1
Arrb2	0.0981618	0.505471	0.5	0.407	1
Smchd1	0.0984413	0.390773	0.5	0.333	1
Atp5d	0.0986491	0.305034	0.794	0.63	1
Sf3b6	0.0992589	0.39345	0.618	0.481	1
Lrmda	0.0993263	-0.269667	0.029	0.148	1
Manea	0.0993263	-0.303222	0.029	0.148	1
9330175E14Rik	0.0993263	-0.304286	0.029	0.148	1
Brpf1	0.0993263	-0.318411	0.029	0.148	1
Phf8	0.0993263	-0.339492	0.029	0.148	1
Fdps	0.0993263	-0.514011	0.029	0.148	1
Cep250	0.0993263	-0.586084	0.029	0.148	1
Cope	0.0994761	0.313914	0.588	0.407	1
Gde1	0.0995331	-0.412478	0.265	0.481	1
Faf2	0.0997951	0.256495	0.294	0.148	1
Sun2	0.100158	0.472133	0.353	0.185	1
Ctsa	0.100292	0.317692	0.824	0.704	1
Fbxo5	0.10052	-0.556388	0.147	0.296	1
mt-Atp8	0.100546	0.438019	0.265	0.111	1
Mfhas1	0.101066	0.297544	0.176	0.037	1
Eif4ebp1	0.101701	0.325609	0.529	0.333	1
Myl12a	0.102414	0.336498	0.647	0.444	1
H2-DMb1	0.102414	0.319551	0.647	0.444	1
Vti1b	0.102477	0.287172	0.324	0.148	1
Rap2a	0.102637	0.28811	0.294	0.111	1
Jak1	0.10307	0.331698	0.382	0.185	1
Denr	0.103738	0.347429	0.647	0.407	1
Taf1d	0.103921	0.362493	0.294	0.148	1
Cep57	0.103921	-0.339053	0.147	0.333	1
Itm2c	0.104432	-0.345694	0.765	0.889	1
Spp1	0.104672	1.32948	0.471	0.296	1
Ddrgk1	0.104936	-0.457426	0.441	0.63	1
B230118H07Rik	0.104955	0.31959	0.265	0.111	1
mt-Nd1	0.105059	0.44805	0.882	0.852	1
H2afz	0.105446	-0.277983	0.971	1	1
Pkig	0.105647	0.295963	0.647	0.444	1
Cds1	0.105747	-0.263775	0.029	0.148	1
Mul1	0.105747	-0.275686	0.029	0.148	1
Selenon	0.105747	-0.28188	0.029	0.148	1
Vps51	0.105747	-0.282066	0.029	0.148	1
Ralgapa1	0.105747	-0.286117	0.029	0.148	1
Chd8	0.105747	-0.304695	0.029	0.148	1
Mrpl11	0.105799	0.473612	0.441	0.296	1
Mrps21	0.105934	0.258779	0.559	0.37	1
Suclg2	0.105979	-0.438292	0.206	0.37	1
Mtx2	0.106582	0.278544	0.324	0.148	1
Prps1	0.106642	0.256044	0.176	0.037	1
Akap13	0.106901	0.372859	0.588	0.37	1
Tgfbi	0.106901	-0.472656	0.382	0.63	1
Cox5b	0.10727	0.255405	0.882	0.704	1
Plk1	0.107526	0.315044	0.412	0.222	1
Incenp	0.107526	-0.41387	0.235	0.444	1
Nelfb	0.10818	0.25408	0.294	0.148	1
Mrps17	0.108243	0.398465	0.471	0.296	1
Leprotl1	0.108243	0.389834	0.471	0.296	1
Reep4	0.108512	-0.417718	0.294	0.444	1
Tuba1b	0.108607	-0.277412	0.971	1	1
Cpne3	0.109516	0.317284	0.265	0.111	1
Npm3	0.11039	0.287872	0.412	0.296	1
Ngdn	0.110815	0.27551	0.324	0.148	1
Serpine2	0.110815	0.275152	0.324	0.148	1
Slc2a6	0.110908	-0.469492	0.206	0.407	1
Cenpx	0.111689	0.307016	0.618	0.407	1
Sap30	0.112065	0.441804	0.353	0.185	1
Ik	0.112065	0.406	0.353	0.185	1
AC160336.1	0.112281	1.07445	0.441	0.259	1
Atp1a3	0.112459	-0.327044	0.059	0.185	1
Cnot2	0.112459	-0.336812	0.059	0.185	1
Cmtm7	0.112967	-0.394058	0.588	0.815	1
Hhex	0.114232	0.301163	0.265	0.111	1
Marcksl1	0.114232	0.289064	0.265	0.111	1
Fubp1	0.114232	0.26188	0.265	0.111	1
Washc2	0.114807	0.461587	0.206	0.074	1
Srp68	0.114807	0.389788	0.206	0.074	1
Ncaph	0.114807	-0.664605	0.088	0.222	1
Hectd1	0.115181	0.279296	0.324	0.148	1
Snx6	0.115674	0.375275	0.471	0.296	1
Ewsr1	0.115985	0.425613	0.5	0.333	1
Ddt	0.116273	0.25018	0.353	0.185	1
Pnrc2	0.117114	0.404402	0.294	0.148	1
Coro7	0.117517	0.25896	0.235	0.074	1
Hipk3	0.118524	-0.292885	0.059	0.185	1
Psmg4	0.119524	0.464954	0.382	0.222	1
Snrpb2	0.119537	0.361084	0.471	0.296	1
H2afj	0.119537	-0.356671	0.324	0.481	1
Srm	0.11968	0.319066	0.324	0.148	1
Slc38a2	0.120195	0.395779	0.559	0.37	1
Usp5	0.120324	0.330919	0.206	0.074	1
Ciao1	0.120324	0.295771	0.206	0.074	1
Prdx4	0.120965	-0.37381	0.588	0.63	1
Ndufv1	0.120982	0.415775	0.412	0.259	1
Hspe1	0.121731	0.319751	0.941	0.815	1
Rtf1	0.121792	-0.269894	0.147	0.333	1
Atp6ap2	0.122837	-0.276226	0.5	0.593	1
Ndufa10	0.122992	0.285171	0.471	0.259	1
Atp6v1e1	0.122992	-0.458089	0.294	0.481	1
Mbd3	0.123048	0.404668	0.618	0.481	1
Sdha	0.12305	-0.348533	0.265	0.444	1
Ptp4a2	0.123713	0.516048	0.471	0.333	1
Timm17a	0.123784	0.386345	0.382	0.222	1
Vps4a	0.124143	0.25977	0.265	0.111	1
Ddx3x	0.124317	0.380266	0.324	0.148	1
Exoc6	0.124841	-0.277238	0.059	0.185	1
Ncapd3	0.124841	-0.35599	0.059	0.185	1
Rpia	0.124841	-0.361845	0.059	0.185	1
Ccl7	0.124841	-0.473108	0.059	0.185	1
Cd2ap	0.125813	0.29	0.294	0.111	1
Rfc5	0.125813	0.273259	0.294	0.111	1
Irf2	0.125958	-0.450259	0.235	0.407	1
Tnfrsf1b	0.126047	0.379497	0.206	0.074	1
Sharpin	0.126616	0.286021	0.294	0.148	1
Brix1	0.126616	-0.276274	0.147	0.333	1
Aplp2	0.12674	-0.340739	0.118	0.259	1
Prelid3b	0.12674	-0.392526	0.118	0.259	1
Ifnar2	0.127094	-0.407305	0.294	0.481	1
Nubp1	0.127286	-0.337634	0.353	0.556	1
Capg	0.128809	-0.448821	0.412	0.593	1
Eif5a	0.129074	0.281651	0.941	0.889	1
Tmed4	0.129092	0.314911	0.324	0.148	1
Snrpe	0.129383	0.275289	0.824	0.63	1
Cdk2ap1	0.130853	0.337128	0.324	0.185	1
Tuba1a	0.130853	-0.505412	0.176	0.37	1
Mrpl42	0.131318	0.263944	0.529	0.333	1
Dnajb1	0.131419	-0.258317	0.059	0.185	1
Flot1	0.131419	-0.262321	0.059	0.185	1
Orc6	0.131419	-0.323156	0.059	0.185	1
Nsfl1c	0.131587	0.313207	0.294	0.148	1
Sfxn1	0.131587	0.292692	0.294	0.148	1
Mrpl40	0.131587	0.260003	0.294	0.148	1
Il4ra	0.131598	0.301053	0.441	0.222	1
Tk1	0.131717	-0.750043	0.382	0.481	1
Sdhb	0.131845	0.296777	0.559	0.37	1
Dr1	0.13198	-0.327746	0.088	0.222	1
Bcl2l1	0.13198	-0.637673	0.088	0.222	1
Trim28	0.132319	0.346886	0.382	0.259	1
U2surp	0.132658	0.401743	0.382	0.222	1
Ilf3	0.134712	0.270239	0.265	0.111	1
Ppp2r2a	0.136708	0.357884	0.294	0.148	1
Irf9	0.136708	0.352872	0.294	0.148	1
Cd14	0.136765	-0.293361	0.206	0.37	1
Stx7	0.13684	0.320426	0.559	0.407	1
Ms4a6d	0.13684	-0.530313	0.412	0.593	1
Pclaf	0.137532	-0.330119	0.559	0.704	1
Tpp2	0.137872	0.30534	0.235	0.111	1
Nav3	0.137872	-0.316311	0.118	0.259	1
Zfp593	0.138126	0.3084	0.206	0.074	1
Bnip1	0.138126	0.293069	0.206	0.074	1
Otud5	0.138126	0.285374	0.206	0.074	1
Adap2os	0.138262	-0.499716	0.059	0.185	1
Actg1	0.138584	-0.299105	0.971	0.963	1
Slc29a1	0.138838	-0.30199	0.147	0.296	1
Matr3	0.139204	0.32761	0.353	0.185	1
Ccdc47	0.139358	0.265421	0.441	0.259	1
Sp110	0.139358	0.252339	0.441	0.259	1
Cd48	0.13961	-0.30847	0.412	0.63	1
Cdkn2c	0.139631	-0.483927	0.235	0.407	1
Sh3glb2	0.140175	0.33887	0.147	0.037	1
Seh1l	0.140175	0.319129	0.147	0.037	1
Hint3	0.140175	0.3143	0.147	0.037	1
Pelp1	0.140175	0.310267	0.147	0.037	1
Fgfr1op	0.140175	0.30874	0.147	0.037	1
Nsf	0.140175	0.302765	0.147	0.037	1
Kpna1	0.140175	0.301068	0.147	0.037	1
Pigp	0.140175	0.301042	0.147	0.037	1
Eef1e1	0.140175	0.294608	0.147	0.037	1
Wdr73	0.140175	0.292788	0.147	0.037	1
Eif2s3x	0.140175	0.290072	0.147	0.037	1
Clk1	0.140252	0.363673	0.265	0.111	1
Use1	0.140386	-0.269636	0.324	0.481	1
Clns1a	0.140694	0.464246	0.324	0.185	1
Phf11d	0.142017	0.382652	0.382	0.222	1
Pdcd1	0.143714	-0.544785	0.118	0.259	1
Aftph	0.144491	0.264124	0.206	0.074	1
Rab11fip5	0.144491	-0.583131	0.088	0.222	1
Mrpl57	0.144565	-0.268425	0.353	0.519	1
Bax	0.145253	0.269972	0.559	0.407	1
Stard3nl	0.146213	-0.411127	0.382	0.519	1
Tnrc6b	0.147886	0.381404	0.147	0.037	1
Zfp710	0.147886	0.348174	0.147	0.037	1
Acsl1	0.147886	0.338139	0.147	0.037	1
Lrrc47	0.147886	0.303889	0.147	0.037	1
Ltn1	0.147886	0.29851	0.147	0.037	1
Cmtm4	0.147886	0.267918	0.147	0.037	1
Mdn1	0.147886	0.25058	0.147	0.037	1
Tax1bp1	0.148443	-0.525572	0.353	0.556	1
Ehd4	0.14947	0.305565	0.441	0.333	1
Anapc5	0.150731	-0.685491	0.559	0.63	1
Rbl1	0.151079	-0.379001	0.088	0.222	1
Abcd2	0.151079	-0.474308	0.088	0.222	1
Pqbp1	0.151079	-0.633994	0.088	0.222	1
Kxd1	0.151094	0.261347	0.324	0.185	1
Snx9	0.152767	-0.272072	0.059	0.185	1
Psmb5	0.15551	0.257815	0.706	0.556	1
Tspan32	0.15581	-0.267406	0.147	0.296	1
Nudt3	0.15581	-0.271633	0.147	0.296	1
Kdm4a	0.155916	0.258461	0.147	0.037	1
Trim30d	0.155916	0.256856	0.147	0.037	1
H2-Aa	0.157539	0.366982	0.647	0.481	1
Rpl9-ps6	0.157893	0.308422	0.206	0.074	1
Tor1aip2	0.157893	0.264668	0.206	0.074	1
Jam2	0.157893	-0.323464	0.088	0.222	1
Myg1	0.157893	-0.504725	0.088	0.222	1
Mgat1	0.157941	-0.462959	0.176	0.333	1
Slc15a3	0.158607	0.351304	0.559	0.407	1
Cnot8	0.158741	0.291172	0.294	0.148	1
Dap3	0.158741	0.271476	0.294	0.148	1
Arl6ip1	0.158801	-0.469579	0.853	0.963	1
Psma6	0.159772	0.306	0.618	0.519	1
Bclaf1	0.159937	0.267877	0.353	0.185	1
Naa38	0.16007	0.254374	0.529	0.407	1
Rgs10	0.161132	-0.276153	0.941	0.963	1
Trim12a	0.161804	-0.264992	0.147	0.296	1
Casp8	0.161804	-0.298212	0.147	0.296	1
Ppm1m	0.161804	-0.340038	0.147	0.296	1
Mcts1	0.162069	0.31284	0.324	0.185	1
Klf13	0.162378	-0.266288	0.118	0.259	1
Atp5o.1	0.163523	0.267371	0.735	0.63	1
Cd3eap	0.164272	0.336615	0.147	0.037	1
Ddx58	0.164272	0.283793	0.147	0.037	1
Igsf6	0.164648	0.282321	0.294	0.148	1
Rpp21	0.164937	-0.255592	0.088	0.222	1
Sec14l1	0.164937	-0.552049	0.088	0.222	1
Itgb5	0.167292	-0.368138	0.794	0.963	1
Emg1	0.167627	0.285742	0.382	0.222	1
Snapc1	0.16797	-0.326706	0.147	0.296	1
Eml4	0.16797	-0.383939	0.147	0.296	1
Arf5	0.169899	-0.346459	0.676	0.778	1
Prex1	0.170719	0.289927	0.294	0.148	1
Mkrn1	0.170719	0.289647	0.294	0.148	1
Akirin1	0.171208	-0.329084	0.324	0.519	1
Eno1	0.171976	-0.3277	0.706	0.852	1
Fam103a1	0.172215	-0.494683	0.088	0.222	1
Actr8	0.172962	0.38467	0.147	0.037	1
Gng2	0.173843	0.295161	0.353	0.222	1
Npl	0.174707	-0.451849	0.382	0.519	1
Mta2	0.175801	0.355181	0.235	0.111	1
Med9	0.175801	-0.304123	0.118	0.259	1
Sltm	0.175949	-0.529771	0.235	0.407	1
Reep5	0.175957	-0.344839	0.676	0.741	1
Cd53	0.176184	-0.297382	0.647	0.704	1
Hp1bp3	0.176828	0.300318	0.441	0.296	1
Eif6	0.177048	0.356893	0.559	0.37	1
Magoh	0.17926	0.388833	0.412	0.296	1
Tgfbr1	0.17926	0.302353	0.441	0.259	1
Lrpap1	0.181616	0.279483	0.706	0.519	1
1700123O20Rik	0.181815	0.285015	0.294	0.185	1
Rock2	0.182815	0.41913	0.235	0.111	1
Ndc80	0.182815	0.346722	0.235	0.111	1
Nolc1	0.182815	0.267276	0.235	0.111	1
Rmi1	0.182815	0.255373	0.235	0.111	1
Mrpl41	0.182815	0.250299	0.235	0.111	1
Sem1	0.183283	-0.294392	0.853	0.852	1
Plxnb2	0.184308	-0.43099	0.353	0.481	1
Mrpl27	0.185525	0.307686	0.353	0.222	1
Ctsl	0.18633	-0.258846	0.971	0.889	1
Myl12b	0.186545	-0.266823	0.588	0.667	1
Ppfia4	0.186968	-0.413589	0.676	0.704	1
Cisd1	0.187052	-0.273361	0.265	0.444	1
Nfkbia	0.187759	0.55085	0.441	0.296	1
Tmx1	0.189937	0.254341	0.294	0.148	1
Gtf3a	0.192149	-0.28277	0.206	0.37	1
Igfbp6	0.192656	-0.254947	0.029	0.111	1
Oscp1	0.192656	-0.25554	0.029	0.111	1
C2cd2l	0.192656	-0.275962	0.029	0.111	1
Pym1	0.192656	-0.339945	0.029	0.111	1
Cep135	0.192656	-0.427271	0.029	0.111	1
Bcas2	0.19314	-0.332609	0.353	0.556	1
Rnf4	0.193795	0.395536	0.176	0.074	1
Trnt1	0.193795	0.377985	0.176	0.074	1
Lias	0.193795	0.361351	0.176	0.074	1
Mak16	0.193795	0.328654	0.176	0.074	1
Haao	0.193795	0.305656	0.176	0.074	1
Rabep1	0.193795	0.282849	0.176	0.074	1
Rnf44	0.193795	0.260561	0.176	0.074	1
1810037I17Rik	0.194067	-0.253291	0.471	0.593	1
Pts	0.194407	0.330267	0.265	0.148	1
Ergic2	0.194407	0.253668	0.265	0.148	1
Naa60	0.196685	0.288316	0.294	0.148	1
Hnrnph2	0.196685	-0.338869	0.176	0.296	1
Polr2l	0.197462	0.705479	0.235	0.111	1
Tssc4	0.197462	0.261035	0.235	0.111	1
Hif1a	0.198603	0.315599	0.324	0.185	1
Apex1	0.198764	-0.36482	0.265	0.444	1
Tmem86a	0.199181	-0.423232	0.441	0.593	1
Hsp90aa1	0.201168	0.376217	0.824	0.704	1
Blvra	0.20147	-0.385614	0.147	0.296	1
Hmgn1	0.202179	-0.293998	0.647	0.741	1
Rpl4	0.20378	0.258794	0.971	0.852	1
Cr1l	0.203873	-0.263406	0.324	0.519	1
Atraid	0.204122	-0.359124	0.235	0.37	1
Vwa8	0.204468	-0.261818	0.029	0.111	1
Shmt1	0.204468	-0.29335	0.029	0.111	1
Ccng2	0.204468	-0.294052	0.029	0.111	1
Ap5s1	0.204468	-0.315805	0.029	0.111	1
Sde2	0.204468	-0.317932	0.029	0.111	1
Pnpo	0.204468	-0.321735	0.029	0.111	1
Rbm47	0.204468	-0.331682	0.029	0.111	1
Camkk2	0.204468	-0.372107	0.029	0.111	1
Thrap3	0.207153	0.375144	0.382	0.259	1
H2afx	0.207248	-0.339227	0.588	0.667	1
Ube2e1	0.207596	-0.346548	0.324	0.481	1
Inpp5d	0.208186	-0.302134	0.294	0.444	1
Ccnh	0.208717	0.319703	0.265	0.148	1
Nampt	0.209843	0.355061	0.529	0.444	1
Cand1	0.21117	-0.307099	0.059	0.148	1
Slc4a1ap	0.21117	-0.433579	0.059	0.148	1
Nedd8	0.211175	0.265208	0.794	0.593	1
Sgf29	0.211309	-0.371553	0.118	0.222	1
Stk16	0.211324	0.344909	0.176	0.074	1
Sephs1	0.211324	0.274549	0.176	0.074	1
Ciapin1	0.211324	0.260519	0.176	0.074	1
Stag2	0.211324	0.255835	0.176	0.074	1
Eid1	0.213487	0.337333	0.382	0.259	1
Nfic	0.213599	-0.671231	0.353	0.444	1
Stoml2	0.215297	0.291175	0.294	0.185	1
Gatad1	0.215297	0.283366	0.294	0.185	1
Gtf2h5	0.215926	-0.325868	0.5	0.593	1
Hipk1	0.216152	0.268101	0.265	0.148	1
Ago1	0.216798	-0.254832	0.029	0.111	1
Ift52	0.216798	-0.260333	0.029	0.111	1
Atp6v0c	0.216798	-0.275322	0.029	0.111	1
mt-Co2	0.21706	0.317635	0.912	0.963	1
Tpx2	0.217252	0.366694	0.353	0.222	1
Ddb1	0.217252	0.291921	0.441	0.296	1
Pdap1	0.217883	0.313594	0.529	0.407	1
Uqcc2	0.218272	-0.253005	0.647	0.741	1
Atp5j2	0.219777	0.252474	1	0.852	1
H2afv	0.219826	0.337078	0.706	0.556	1
Ccl2	0.219843	0.312379	0.735	0.593	1
Cmc1	0.21996	0.370923	0.382	0.259	1
Syngr2	0.220085	-0.403293	0.529	0.667	1
Ube2h	0.220507	0.258871	0.176	0.074	1
Lpar6	0.220507	0.258094	0.176	0.074	1
Psmg3	0.220507	0.257677	0.176	0.074	1
Slc35c2	0.220533	-0.397498	0.294	0.407	1
Il12rb1	0.22161	-0.502497	0.059	0.148	1
Ppig	0.22353	-0.421777	0.324	0.444	1
Smim10l1	0.223776	0.285889	0.265	0.148	1
Fxyd5	0.223836	-0.37708	0.618	0.778	1
Siva1	0.22404	0.30959	0.353	0.222	1
Lag3	0.225979	-0.358379	0.353	0.444	1
Gtpbp4	0.226097	0.477562	0.324	0.185	1
Tmx2	0.227056	-0.326712	0.294	0.407	1
Meaf6	0.22823	0.33545	0.206	0.111	1
Chic2	0.22823	0.257266	0.206	0.111	1
BC028528	0.22823	-0.267835	0.118	0.222	1
Cfap36	0.22823	-0.428053	0.118	0.222	1
Tob2	0.229972	0.262319	0.176	0.074	1
Gm5617	0.229972	-0.391567	0.088	0.185	1
Mef2a	0.231194	-0.415572	0.353	0.481	1
Brd4	0.23159	0.423688	0.265	0.148	1
Tspan3	0.232136	-0.298486	0.412	0.519	1
Vps50	0.232415	-0.251559	0.059	0.148	1
Fam114a2	0.232415	-0.29208	0.059	0.148	1
Tbcd	0.232415	-0.384969	0.059	0.148	1
Ppm1a	0.232415	-0.505062	0.059	0.148	1
Nrip1	0.233065	-0.371674	0.176	0.296	1
Hps4	0.233065	-0.548808	0.176	0.296	1
Eny2	0.233325	0.262582	0.382	0.259	1
Ccdc107	0.233325	-0.35575	0.265	0.407	1
Babam1	0.233376	-0.392772	0.206	0.333	1
Csf2rb	0.233655	0.305093	0.412	0.296	1
Snf8	0.234383	0.319756	0.441	0.37	1
Tapbpl	0.23591	-0.499608	0.265	0.37	1
Hprt	0.235983	0.264672	0.529	0.407	1
Bcl2a1d	0.237044	0.379945	0.206	0.111	1
Htatip2	0.237044	-0.283018	0.118	0.222	1
Sash3	0.237044	-0.301315	0.118	0.222	1
Glrx5	0.237406	0.35968	0.294	0.185	1
Frmd4a	0.239596	0.38126	0.265	0.148	1
Tmpo	0.239717	-0.502437	0.5	0.556	1
Bex3	0.239723	0.31736	0.176	0.074	1
Tmem115	0.239723	-0.326124	0.088	0.185	1
Diaph3	0.239723	-0.46547	0.088	0.185	1
Ntan1	0.239723	-0.561326	0.088	0.185	1
Cdca7	0.239973	0.457288	0.118	0.037	1
Pabpc4	0.239973	0.405802	0.118	0.037	1
Uxt	0.239973	0.344993	0.118	0.037	1
1110012L19Rik	0.239973	0.298572	0.118	0.037	1
D10Wsu102e	0.239973	0.290314	0.118	0.037	1
Ripk2	0.239973	0.270053	0.118	0.037	1
Inpp5k	0.239973	0.264469	0.118	0.037	1
Gabarapl1	0.239973	0.253523	0.118	0.037	1
Noc3l	0.239973	0.252817	0.118	0.037	1
Stat5a	0.239973	0.250737	0.118	0.037	1
Nusap1	0.243962	-0.290069	0.265	0.444	1
Vrk1	0.245309	-0.519073	0.235	0.37	1
Phb	0.245619	0.299945	0.235	0.148	1
Tars	0.245619	0.252204	0.235	0.148	1
Cse1l	0.246095	0.432392	0.206	0.111	1
Rtn3	0.247397	-0.298681	0.559	0.704	1
Tmem9b	0.248429	-0.410237	0.206	0.333	1
Znrd1	0.248429	-0.432909	0.206	0.333	1
Manbal	0.248878	-0.326263	0.176	0.296	1
Otulin	0.248878	-0.337321	0.176	0.296	1
Lpcat3	0.248878	-0.365768	0.176	0.296	1
Cast	0.249762	0.255071	0.176	0.074	1
Fam3c	0.249939	-0.400145	0.324	0.444	1
Cnbp	0.25213	0.335621	0.676	0.593	1
F11r	0.25213	-0.537301	0.618	0.667	1
Cdkn3	0.252704	0.324228	0.353	0.222	1
Tcf4	0.25423	0.398145	0.235	0.148	1
Pbdc1	0.25423	-0.31504	0.147	0.259	1
Psen2	0.25423	-0.47757	0.147	0.259	1
Pimreg	0.254436	0.268103	0.382	0.259	1
Arf6	0.254436	0.256023	0.382	0.259	1
Jund	0.254736	0.453972	0.324	0.222	1
Spdl1	0.255136	-0.28992	0.059	0.148	1
Srbd1	0.255136	-0.315975	0.059	0.148	1
Dcaf11	0.255136	-0.342884	0.059	0.148	1
R3hdm1	0.255136	-0.392271	0.059	0.148	1
Mrpl39	0.255386	0.319978	0.206	0.111	1
Rnf26	0.255386	-0.320026	0.118	0.222	1
Themis2	0.255386	-0.352305	0.118	0.222	1
Gmps	0.25706	-0.453406	0.176	0.296	1
Dock2	0.259144	-0.286366	0.324	0.481	1
Pcif1	0.26009	0.402702	0.176	0.074	1
Bet1	0.26009	-0.279035	0.088	0.185	1
Rad17	0.26009	-0.349781	0.088	0.185	1
Notch2	0.26009	-0.519412	0.088	0.185	1
mt-Co3	0.260448	0.281773	0.941	1	1
H2-Eb1	0.261735	0.526884	0.529	0.407	1
Phgdh	0.263587	-0.283807	0.676	0.741	1
Lig1	0.264778	0.324836	0.265	0.148	1
Naip2	0.264918	0.424204	0.206	0.111	1
Bach1	0.264918	0.286128	0.206	0.111	1
Cyb5r4	0.264918	0.268918	0.206	0.111	1
Dmtf1	0.264918	-0.377262	0.118	0.222	1
Saa3	0.265274	0.456063	0.118	0.037	1
Zfp131	0.265274	0.392373	0.118	0.037	1
Kmt5b	0.265274	0.257057	0.118	0.037	1
Mrps33	0.265366	-0.323383	0.441	0.556	1
Rce1	0.265426	-0.25605	0.176	0.296	1
Smim12	0.265426	-0.320559	0.176	0.296	1
Lat2	0.266173	-0.281328	0.588	0.667	1
Scamp2	0.266173	-0.297792	0.618	0.63	1
E2f1	0.267057	-0.257051	0.059	0.148	1
Mrpl4	0.269086	-0.304882	0.294	0.407	1
Ssbp3	0.270711	0.258008	0.176	0.074	1
Snx13	0.270711	-0.25756	0.088	0.185	1
Phb2	0.273311	0.29016	0.441	0.333	1
Emc6	0.273311	0.259576	0.441	0.333	1
Stk19	0.273563	0.265161	0.265	0.148	1
Rpl27-ps3	0.273978	0.316518	0.265	0.185	1
Sema4d	0.273978	-0.342155	0.176	0.296	1
Nup98	0.274693	0.352266	0.206	0.111	1
Mapk1ip1l	0.274693	0.324376	0.206	0.111	1
Borcs8	0.274693	0.253746	0.206	0.111	1
Snrpf	0.277037	0.28095	0.882	0.667	1
Wdr43	0.277727	0.375998	0.294	0.185	1
Jpt1	0.277958	-0.279092	0.765	0.889	1
Hist1h2ap	0.27807	0.377842	0.559	0.519	1
AC149090.1	0.27859	0.419036	0.118	0.037	1
Fbxl3	0.27859	0.316106	0.118	0.037	1
Mlf2	0.278594	-0.332961	0.471	0.593	1
Mrpl14	0.280531	-0.321604	0.265	0.37	1
Gm9493	0.280541	-0.304005	0.206	0.333	1
Evl	0.280589	-0.306786	0.353	0.444	1
Fam212a	0.281312	-0.3033	0.147	0.259	1
Gipc1	0.283388	-0.288741	0.294	0.444	1
Irf2bp2	0.284711	0.280525	0.206	0.111	1
Ptger4	0.284711	0.259569	0.206	0.111	1
Zfp330	0.284711	-0.264151	0.118	0.222	1
Wasf2	0.285401	-0.453679	0.412	0.519	1
mt-Atp6	0.285859	0.284237	0.941	1	1
Atp5a1	0.287325	0.349138	0.912	0.667	1
Tmem106b	0.288519	-0.285397	0.147	0.222	1
Amdhd2	0.29076	-0.435561	0.147	0.259	1
Cd180	0.292457	-0.480085	0.5	0.556	1
Il11ra1	0.292834	-0.32878	0.088	0.185	1
Csrp1	0.294973	-0.36967	0.118	0.222	1
Nol7	0.29568	0.255659	0.647	0.519	1
Acly	0.299544	-0.302005	0.206	0.296	1
Rp9	0.299544	-0.451893	0.206	0.296	1
Hikeshi	0.300419	0.281047	0.235	0.148	1
Ppt2	0.300756	-0.343652	0.176	0.296	1
Cd164	0.300952	-0.530674	0.353	0.481	1
Ccl5	0.301105	1.19463	0.265	0.148	1
Tcn2	0.301238	-0.375753	0.324	0.444	1
Lcp1	0.302845	-0.322269	0.618	0.704	1
Pon3	0.303209	0.270461	0.412	0.37	1
Ezh2	0.303619	0.281244	0.324	0.222	1
Csnk2b	0.30511	-0.307662	0.529	0.593	1
Elf4	0.305869	-0.350233	0.176	0.259	1
Cnp	0.3064	-0.423788	0.235	0.296	1
Pld4	0.308374	-0.261744	0.794	0.889	1
Rcc2	0.308751	0.297128	0.353	0.296	1
Tmem131	0.308812	-0.276609	0.235	0.37	1
Coq7	0.310289	0.310032	0.235	0.148	1
Map2k1	0.310289	-0.303075	0.147	0.259	1
Trafd1	0.310615	0.344914	0.471	0.407	1
Tspan13	0.313279	-0.290865	0.265	0.37	1
Hcls1	0.314108	0.289255	0.559	0.481	1
Mcm6	0.316755	-0.352241	0.235	0.333	1
Cab39	0.318793	0.400293	0.147	0.074	1
Usp48	0.318793	0.329327	0.147	0.074	1
Ube2g1	0.318793	0.290492	0.147	0.074	1
Rnf135	0.318793	0.289851	0.147	0.074	1
Cdc27	0.318793	0.275673	0.147	0.074	1
Cenph	0.318793	0.259524	0.147	0.074	1
Prorsd1	0.320371	0.28966	0.235	0.148	1
Lgals1	0.320371	-0.282599	0.147	0.259	1
Myd88	0.321215	0.253964	0.324	0.222	1
Prc1	0.322576	-0.475992	0.441	0.556	1
Mgat4b	0.324491	-0.438214	0.206	0.333	1
Cryba4	0.325234	-0.256435	0.324	0.444	1
Bola2	0.326847	-0.26472	0.647	0.741	1
Usp18	0.327196	-0.566501	0.206	0.296	1
Ankrd11	0.32723	0.300576	0.206	0.111	1
Sh3bp1	0.32723	-0.35525	0.118	0.222	1
Clptm1	0.328737	0.253582	0.382	0.296	1
Idh2	0.329222	0.35728	0.265	0.185	1
Rmdn3	0.330665	0.270366	0.235	0.148	1
Ep400	0.330665	0.254286	0.235	0.148	1
Psmc3	0.331523	0.26358	0.735	0.556	1
Ddi2	0.331694	0.254104	0.147	0.074	1
Snrpd1	0.335714	-0.341051	0.618	0.63	1
Dnajb6	0.338052	-0.27484	0.471	0.519	1
Dgkz	0.343002	-0.263823	0.294	0.37	1
Pmp22	0.344319	-0.368834	0.235	0.37	1
Slc50a1	0.344319	-0.403623	0.235	0.37	1
Pold4	0.344761	-0.334345	0.382	0.444	1
Sco2	0.344929	0.308473	0.147	0.074	1
Cnpy4	0.344929	0.287449	0.147	0.074	1
Tmem219	0.345625	-0.413214	0.382	0.481	1
Cenpe	0.345965	-0.384192	0.5	0.481	1
Cpd	0.346369	-0.499381	0.412	0.519	1
Xlr	0.346523	-0.45879	0.206	0.296	1
Rab3il1	0.349049	-0.420331	0.588	0.63	1
Ilk	0.352905	-0.464538	0.235	0.296	1
Mif	0.352921	0.361805	0.824	0.667	1
Azin1	0.356454	-0.265888	0.206	0.296	1
Gltp	0.357375	-0.528713	0.471	0.556	1
Mmadhc	0.358495	0.273362	0.147	0.074	1
9030624J02Rik	0.358495	0.269816	0.147	0.074	1
Sf3b1	0.360367	-0.348443	0.588	0.704	1
Cnpy3	0.363813	-0.413056	0.324	0.37	1
Fkbp2	0.364531	-0.261988	0.647	0.741	1
Nipa2	0.365955	-0.322252	0.353	0.481	1
Leprot	0.37029	-0.757133	0.382	0.444	1
Raly	0.370407	-0.332479	0.441	0.556	1
Arl2	0.372393	0.257519	0.147	0.074	1
Cdipt	0.372592	-0.3968	0.235	0.37	1
Ptk2b	0.373669	-0.283298	0.206	0.111	1
Tmed9	0.374483	-0.33534	0.735	0.704	1
Spag7	0.374492	-0.287085	0.147	0.222	1
Pex2	0.377441	-0.34503	0.118	0.185	1
Nap1l4	0.379589	-0.277252	0.294	0.37	1
Hsd17b12	0.379605	-0.417426	0.382	0.481	1
Cbl	0.386254	-0.41159	0.147	0.222	1
Cox6a2	0.38636	0.311094	0.559	0.444	1
Fam241a	0.386619	0.26635	0.147	0.074	1
Arhgap9	0.386619	-0.281107	0.088	0.148	1
Rnase4	0.388351	-0.279606	0.618	0.667	1
Tbc1d22a	0.388841	-0.33164	0.176	0.259	1
Clec2d	0.391214	0.253444	0.265	0.185	1
Akirin2	0.392297	-0.295114	0.412	0.556	1
Impdh2	0.392437	-0.380594	0.353	0.481	1
Mien1	0.39316	0.269657	0.294	0.222	1
Vim	0.396352	-0.349744	0.294	0.407	1
Retreg2	0.397945	-0.312926	0.206	0.296	1
Brip1	0.39824	0.304373	0.206	0.148	1
Hdac3	0.400098	-0.290726	0.176	0.259	1
Cdkn2aipnl	0.400098	-0.433988	0.176	0.259	1
Casp4	0.401172	-0.25358	0.088	0.148	1
Desi1	0.401172	-0.33496	0.088	0.148	1
Sgo2a	0.401172	-0.414294	0.088	0.148	1
Ndufv2	0.406046	0.40012	0.471	0.444	1
Eif2a	0.410446	-0.268179	0.147	0.222	1
Sec62	0.414173	-0.317902	0.588	0.63	1
Lrp10	0.41429	-0.332219	0.235	0.296	1
Fkbp1a	0.414829	0.37205	0.412	0.37	1
Eif4a3	0.415046	-0.260312	0.412	0.519	1
Pdcd10	0.415711	-0.296038	0.294	0.407	1
Rapgef6	0.416049	-0.263227	0.088	0.148	1
Fbxo28	0.418628	-0.252479	0.059	0.111	1
Nfya	0.418628	-0.324314	0.059	0.111	1
Sapcd2	0.418628	-0.487391	0.059	0.111	1
Ccdc22	0.419738	-0.27125	0.206	0.296	1
Ndufs3	0.420038	-0.281131	0.412	0.481	1
Bmp2k	0.422791	-0.420717	0.588	0.63	1
Ythdc1	0.422872	0.259843	0.206	0.148	1
Carhsp1	0.422872	-0.312961	0.147	0.222	1
Hpgd	0.430419	-0.272417	0.118	0.185	1
Slc35e1	0.431247	-0.251786	0.088	0.148	1
Cntln	0.431247	-0.306365	0.088	0.148	1
Hist2h2ac	0.431247	-0.322617	0.088	0.148	1
Ccnf	0.431247	-0.447109	0.088	0.148	1
4931406C07Rik	0.431247	-0.455615	0.088	0.148	1
Parvg	0.433303	-0.418882	0.265	0.333	1
Rp2	0.435516	0.255419	0.206	0.148	1
Phf5a	0.442097	0.32119	0.382	0.333	1
Rbm27	0.444308	-0.303547	0.118	0.185	1
Tnpo1	0.444308	-0.448283	0.118	0.185	1
Tap1	0.4461	-0.269917	0.735	0.741	1
Atg101	0.446762	-0.261522	0.088	0.148	1
Il17ra	0.44705	-0.380877	0.176	0.259	1
Sall1	0.448375	-0.281132	0.147	0.222	1
Lair1	0.448715	-0.252847	0.706	0.704	1
Mrps18c	0.450901	-0.272171	0.324	0.37	1
Prkab1	0.454604	-0.260722	0.059	0.111	1
Pdha1	0.454604	-0.263711	0.059	0.111	1
Tfdp2	0.454604	-0.292251	0.059	0.111	1
Usp38	0.454604	-0.313576	0.059	0.111	1
Def6	0.454604	-0.491459	0.059	0.111	1
Pcbd2	0.454746	-0.421222	0.265	0.333	1
Aurka	0.457689	-0.536547	0.176	0.222	1
Fez2	0.458513	-0.397932	0.235	0.296	1
Cd34	0.458869	-0.339541	0.559	0.593	1
Itpripl2	0.461447	-0.363404	0.147	0.222	1
Rock1	0.461447	-0.385022	0.147	0.222	1
Sgk3	0.46259	-0.255527	0.088	0.148	1
Selenop	0.467451	-0.332911	0.765	0.667	1
Mpc2	0.468846	-0.301891	0.441	0.556	1
Stx4a	0.469968	0.445335	0.294	0.222	1
Aga	0.469968	-0.294628	0.235	0.296	1
Usp15	0.471654	0.274487	0.235	0.185	1
Diaph1	0.471868	-0.342029	0.206	0.259	1
Acadl	0.472772	-0.373223	0.324	0.407	1
Tbl1xr1	0.47284	-0.274022	0.118	0.185	1
Ndufab1	0.476742	0.290436	0.5	0.519	1
Akap8l	0.478726	-0.255698	0.088	0.148	1
Micu2	0.478726	-0.258116	0.088	0.148	1
Ube2d2a	0.479889	-0.358568	0.529	0.593	1
Zufsp	0.483417	-0.251566	0.235	0.148	1
Pcyox1	0.483417	-0.305374	0.235	0.148	1
Cenpa	0.486829	-0.377196	0.559	0.593	1
Efr3a	0.488003	-0.278859	0.265	0.333	1
Mtus1	0.488003	-0.348254	0.265	0.333	1
Hist1h1b	0.488219	0.402985	0.206	0.148	1
Map1lc3a	0.488219	0.358696	0.206	0.148	1
Tfam	0.492259	-0.401574	0.059	0.111	1
Mat2a	0.493856	0.318712	0.382	0.333	1
Uqcrc2	0.49635	-0.353415	0.559	0.593	1
Ifit3	0.496491	-0.362907	0.206	0.259	1
Taf15	0.496491	-0.38453	0.206	0.259	1
P2rx7	0.496491	-0.411137	0.206	0.259	1
Ifi27	0.496986	-0.261214	0.176	0.259	1
Ubqln1	0.499373	-0.328348	0.265	0.333	1
Runx1	0.501429	-0.258535	0.265	0.37	1
Fli1	0.501913	0.359146	0.206	0.148	1
Yipf3	0.503979	-0.319542	0.324	0.37	1
Trim34a	0.509061	0.321582	0.118	0.074	1
Ankrd12	0.509061	0.314867	0.118	0.074	1
Arhgap4	0.509061	0.260321	0.118	0.074	1
H2-Ab1	0.510654	0.339587	0.706	0.63	1
Macf1	0.514321	0.394392	0.294	0.259	1
Pnisr	0.515807	0.255243	0.206	0.148	1
Grb2	0.516163	-0.298145	0.529	0.556	1
Ifngr1	0.519863	-0.294319	0.441	0.519	1
Arhgap45	0.523436	-0.34938	0.176	0.222	1
Emd	0.523436	-0.359018	0.176	0.222	1
Swi5	0.529899	-0.282554	0.735	0.815	1
Wapl	0.535803	-0.290375	0.265	0.37	1
Top2a	0.544461	-0.286966	0.676	0.667	1
Nisch	0.54752	-0.556721	0.265	0.37	1
Zc3hav1	0.547721	-0.283013	0.206	0.259	1
Rnaseh2c	0.556423	-0.348292	0.529	0.556	1
G3bp1	0.558147	-0.252044	0.647	0.667	1
Parp9	0.560183	-0.404805	0.324	0.37	1
Nploc4	0.560801	0.31288	0.147	0.111	1
Apoc1	0.564611	0.397261	0.118	0.074	1
Uchl3	0.56509	-0.299067	0.176	0.222	1
Scand1	0.565551	-0.279947	0.676	0.556	1
AU020206	0.567109	-0.38104	0.412	0.444	1
Arl1	0.568584	-0.334936	0.382	0.444	1
AW112010	0.569117	-0.267365	0.618	0.593	1
Ifi211	0.569813	0.283036	0.412	0.37	1
Itgb1	0.571905	-0.624723	0.5	0.593	1
Wdr83os	0.577618	-0.388439	0.559	0.444	1
Sipa1l2	0.57932	-0.538114	0.176	0.222	1
Slc35b2	0.57932	-0.656854	0.176	0.222	1
Smc2	0.58026	-0.511836	0.441	0.556	1
Lactb	0.582978	-0.549361	0.353	0.37	1
Rnf11	0.583755	-0.290725	0.118	0.074	1
Fermt3	0.584462	-0.266408	0.647	0.556	1
Gpsm3	0.592387	-0.333301	0.353	0.444	1
Coa6	0.594622	0.289956	0.147	0.111	1
Rbm14	0.594622	0.267943	0.147	0.111	1
Spred1	0.594622	0.250697	0.147	0.111	1
Prkcsh	0.595159	-0.290468	0.265	0.333	1
Pdlim2	0.596408	-0.401247	0.176	0.111	1
Apoe	0.59642	-0.439449	0.676	0.741	1
Msl1	0.601437	-0.371102	0.206	0.259	1
Sec11a	0.606376	0.252723	0.382	0.333	1
Tmem237	0.608275	-0.2567	0.176	0.222	1
Sdhaf4	0.608275	-0.297323	0.176	0.222	1
Rpf2	0.608275	-0.434893	0.176	0.222	1
Haus8	0.608275	-0.504227	0.176	0.222	1
Apip	0.612333	0.251325	0.176	0.148	1
Cd69	0.612333	-0.577289	0.147	0.185	1
Bag6	0.615229	-0.274143	0.206	0.259	1
Chmp4b	0.617888	-0.283519	0.559	0.593	1
Slco2b1	0.617888	-0.329973	0.559	0.593	1
Nde1	0.619907	-0.451739	0.265	0.296	1
Txnrd1	0.622989	-0.444783	0.176	0.222	1
Polr2b	0.628227	0.28698	0.176	0.148	1
Usp25	0.629157	-0.397723	0.206	0.259	1
Slc11a1	0.629311	0.25616	0.471	0.444	1
Scp2	0.637716	-0.263281	0.441	0.519	1
Sri	0.642465	-0.271297	0.412	0.407	1
Iigp1	0.642608	-0.404103	0.559	0.444	1
Alas1	0.643219	0.29728	0.235	0.222	1
Smarca5	0.643331	-0.410852	0.471	0.481	1
Fam46c	0.64474	-0.280738	0.235	0.259	1
Cd74	0.646674	0.294683	0.765	0.926	1
Mtx1	0.65287	0.272957	0.206	0.185	1
Vrk2	0.65287	-0.250411	0.176	0.222	1
Nrm	0.65287	-0.305094	0.176	0.222	1
Siglech	0.655919	-0.337239	0.824	0.704	1
Gm4951	0.658988	-0.271869	0.324	0.259	1
Cebpz	0.660298	-0.333868	0.5	0.444	1
Ilkap	0.660531	-0.445432	0.147	0.185	1
Tmem33	0.664858	-0.359694	0.206	0.148	1
Sh3gl1	0.664909	-0.338019	0.118	0.148	1
Ctnnbl1	0.664909	-0.349497	0.118	0.148	1
Snrnp200	0.664909	-0.537862	0.118	0.148	1
Hsd17b4	0.666624	-0.280708	0.353	0.37	1
Naglu	0.672195	-0.380158	0.471	0.407	1
Hypk	0.672551	0.252237	0.265	0.222	1
Fes	0.672658	-0.349165	0.265	0.296	1
Ankrd17	0.676929	-0.258708	0.147	0.185	1
Tbc1d5	0.676929	-0.395919	0.176	0.148	1
Cxcl16	0.677093	-0.260334	0.676	0.593	1
Il1a	0.683319	0.381229	0.206	0.185	1
Tnfrsf13b	0.683319	-0.358709	0.176	0.222	1
Abcf1	0.686511	-0.259544	0.441	0.333	1
Pgp	0.700712	0.260003	0.235	0.222	1
Tgfa	0.701243	-0.395597	0.118	0.148	1
Zcchc10	0.701243	-0.55635	0.147	0.111	1
Tbcb	0.701558	-0.323365	0.441	0.444	1
Rab14	0.708672	-0.25464	0.765	0.704	1
Tmem189	0.71018	-0.268226	0.147	0.185	1
Cnpy2	0.719395	-0.266375	0.412	0.481	1
Cmtm3	0.722283	-0.268424	0.235	0.259	1
Kpna6	0.725421	-0.272695	0.088	0.111	1
Cep170	0.725421	-0.273331	0.088	0.111	1
Zfp292	0.725421	-0.304951	0.088	0.111	1
Arfgap2	0.730141	0.341127	0.235	0.222	1
Psmd6	0.732289	-0.320609	0.382	0.444	1
Prrc2c	0.736029	-0.316378	0.588	0.63	1
Sgk1	0.738273	-0.268397	0.118	0.148	1
Pcmt1	0.741682	-0.279557	0.441	0.519	1
Kdm7a	0.743976	-0.277134	0.265	0.222	1
Pja1	0.7466	-0.253088	0.088	0.111	1
Zfp385a	0.747541	-0.274377	0.324	0.333	1
Shcbp1	0.751254	-0.359139	0.235	0.259	1
Dpp8	0.757025	-0.274824	0.147	0.111	1
Khk	0.757025	-0.370597	0.118	0.148	1
Csnk1d	0.759973	-0.288845	0.265	0.185	1
Cetn3	0.76769	-0.258697	0.412	0.481	1
Cln5	0.771136	-0.251009	0.265	0.259	1
Malat1	0.773131	0.692559	0.382	0.407	1
Rheb	0.773131	-0.252998	0.353	0.444	1
Zfp36l1	0.774047	0.251524	0.324	0.333	1
Smn1	0.775027	0.342782	0.235	0.222	1
Csf1	0.775921	-0.350466	0.118	0.148	1
Ccl4	0.780579	-0.26942	0.235	0.259	1
Nans	0.782897	-0.425439	0.265	0.296	1
Dhx15	0.785528	-0.364191	0.265	0.259	1
Cxcl10	0.793991	-0.279278	0.412	0.519	1
Vapb	0.797043	-0.365462	0.265	0.296	1
Etnk1	0.804141	-0.310125	0.294	0.259	1
Ndufb3	0.806754	-0.267276	0.647	0.667	1
Nup93	0.809881	-0.284771	0.176	0.222	1
Gm42418	0.810653	0.956377	1	1	1
Nudcd1	0.811236	-0.3401	0.088	0.111	1
Cirbp	0.811236	-0.353894	0.088	0.111	1
Bbip1	0.814528	-0.297828	0.265	0.259	1
Mbnl2	0.820083	-0.462125	0.176	0.185	1
Cops2	0.821856	-0.303761	0.324	0.259	1
Lage3	0.821856	-0.38326	0.324	0.259	1
Smu1	0.831883	-0.46356	0.324	0.296	1
Fabp5	0.833095	0.684875	0.088	0.111	1
Cdc20	0.835639	-0.253456	0.559	0.481	1
Ankle2	0.840137	-0.257274	0.235	0.259	1
Rap2c	0.85264	-0.349926	0.294	0.333	1
Mmp14	0.854251	-0.253128	0.265	0.296	1
Mcfd2	0.855041	-0.260458	0.324	0.333	1
Gmpr2	0.855204	-0.40367	0.206	0.222	1
Pkn1	0.870947	-0.366277	0.176	0.185	1
Psmd11	0.880713	-0.316848	0.382	0.37	1
Nrros	0.885433	-0.281011	0.235	0.259	1
Tmem176a	0.885732	-0.264269	0.441	0.444	1
Eif3g	0.888642	-0.323756	0.412	0.37	1
Cdca3	0.89466	-0.317985	0.5	0.481	1
Lypla2	0.900624	-0.387906	0.235	0.259	1
Rnaseh2a	0.905169	-0.313736	0.176	0.185	1
Asxl2	0.906021	-0.338046	0.118	0.111	1
Nfix	0.906319	-0.260531	0.147	0.148	1
Stag1	0.908398	-0.300254	0.206	0.185	1
Mtdh	0.914729	-0.376694	0.382	0.407	1
Eif4a2	0.91925	-0.305566	0.206	0.222	1
Midn	0.947706	-0.289418	0.118	0.111	1
Gbp5	0.956052	-0.488196	0.265	0.296	1
Dapp1	0.956814	-0.2522	0.176	0.185	1
Timm44	0.963371	-0.340461	0.294	0.259	1
Dtx3l	0.964082	-0.518785	0.294	0.296	1
Ep300	0.97408	-0.266637	0.176	0.185	1
Med11	0.974967	-0.358956	0.206	0.185	1
Wbp4	0.978445	-0.308187	0.324	0.259	1
Socs3	0.97883	0.39575	0.294	0.333	1
Zfand3	0.981222	-0.250834	0.147	0.148	1
Fam46a	0.981222	-0.278256	0.147	0.148	1
Ubl4a	0.985886	-0.285245	0.324	0.296	1
Pex11b	0.989534	-0.277856	0.118	0.111	1
Gt(ROSA)26Sor	0.989534	-0.305378	0.118	0.111	1
Morc3	1	-0.258616	0.324	0.296	1
Dhdds	1	-0.27175	0.147	0.148	1
Vps54	1	-0.29005	0.118	0.111	1

## Sheet: cluster5 - pMG1
	p_val	avg_logFC	pct.1	pct.2	p_val_adj
B930036N10Rik	1.43765e-05	-1.49177	0.133	0.611	0.481642
Dis3l2	2.15798e-05	-0.985688	0.067	0.5	0.722966
Sgk1	5.14448e-05	-1.28537	0.15	0.611	1
Slc16a3	0.000104902	-1.08846	0.05	0.389	1
Nfyb	0.0002092	-0.740024	0	0.222	1
Prpf3	0.0002092	-0.86273	0	0.222	1
Srebf2	0.0002092	-0.879033	0	0.222	1
Ccl4	0.000215095	-1.16191	0.383	0.778	1
Arl6ip5	0.000267725	-0.991282	0.017	0.278	1
Abraxas2	0.000443182	-0.905012	0.117	0.5	1
Cyp4f18	0.00102935	-0.584723	0.067	0.389	1
Gpr137b	0.00144436	-0.393215	0	0.167	1
Tysnd1	0.00144436	-0.447465	0	0.167	1
Dgkh	0.00144436	-0.468035	0	0.167	1
Rybp	0.00144436	-0.479518	0	0.167	1
Cdk2ap2	0.00144436	-0.561746	0	0.167	1
Hist2h2bb	0.00144436	-0.574451	0	0.167	1
Hist1h3i	0.00144436	-0.574451	0	0.167	1
Gm45187	0.00144436	-0.586266	0	0.167	1
Ppm1a	0.00144436	-0.621607	0	0.167	1
Ybx3	0.00144436	-0.644458	0	0.167	1
Lrrc47	0.00144436	-0.655828	0	0.167	1
Kcnj13	0.00144436	-0.672981	0	0.167	1
9930022D16Rik	0.00144436	-0.679503	0	0.167	1
Gm42601	0.00144436	-0.71387	0	0.167	1
Hist1h2bb	0.00144436	-1.10864	0	0.167	1
Hist1h3a	0.00144436	-1.2303	0	0.167	1
Myo1f	0.00146747	-1.02402	0.117	0.444	1
Gm2a	0.00155724	-0.647792	0.117	0.444	1
Usp2	0.00165356	-0.695814	0.1	0.444	1
Hist1h2ac	0.00167556	-0.882134	0.017	0.222	1
Gm20186	0.00167556	-0.893934	0.017	0.222	1
Gm49368	0.00167556	-0.944707	0.017	0.222	1
Dctn2	0.00167556	-0.957823	0.017	0.222	1
Arl6ip6	0.00202488	-0.552031	0.017	0.222	1
Ahsa2	0.00202488	-0.679474	0.017	0.222	1
Togaram1	0.00202488	-0.823	0.017	0.222	1
Wdr41	0.00222355	-0.496272	0.017	0.222	1
Arid3b	0.00222355	-0.644009	0.017	0.222	1
Acvr1	0.00222355	-0.68926	0.017	0.222	1
E130307A14Rik	0.00243993	-0.358894	0.017	0.222	1
Pura	0.00284626	-0.844404	0.167	0.5	1
Med15	0.00295633	-0.685602	0.15	0.5	1
Phc2	0.00297344	-0.719263	0.067	0.333	1
Dnajb6	0.00299621	-0.793796	0.167	0.5	1
Erp29	0.00322713	-0.544667	0.383	0.833	1
Trmt10a	0.00386706	-0.697347	0.067	0.333	1
Ccl3	0.0040903	-0.885733	0.267	0.611	1
Cdc5l	0.00422994	-0.896406	0.05	0.278	1
Stat5b	0.00454027	-0.730561	0.05	0.278	1
Dlg1	0.00454027	-0.970522	0.05	0.278	1
Hcar2	0.0045652	-0.3554	0.117	0.444	1
Psmb7	0.00463063	-0.853162	0.083	0.333	1
Jak2	0.00469041	-0.689493	0.067	0.333	1
Hist1h1c	0.00487109	-0.965982	0.05	0.278	1
Hk3	0.00544974	-0.571569	0.167	0.5	1
Arap1	0.00626302	-0.726998	0.083	0.333	1
Ckap2	0.00633846	-0.660387	0.117	0.389	1
Emc8	0.00642346	-0.536639	0.05	0.278	1
Fry	0.00642346	-0.728975	0.05	0.278	1
Ifi204	0.00652923	-0.596147	0.5	0.833	1
Hspa5	0.00662703	-0.584071	0.717	0.833	1
Eny2	0.00664587	-0.719207	0.083	0.333	1
Yars	0.0066876	-0.642921	0.117	0.389	1
Pcyox1	0.00677221	-0.501283	0.033	0.222	1
Commd7	0.0068754	-0.562442	0.05	0.278	1
Atf3	0.00690602	-0.697877	0.267	0.667	1
AC160336.1	0.00709455	-0.648002	0.8	0.944	1
Tle4	0.00725716	-0.73327	0.35	0.667	1
Micu1	0.0073145	-0.599931	0.033	0.222	1
Hist2h2ac	0.0073557	-0.364467	0.05	0.278	1
AU040320	0.0073557	-0.546543	0.05	0.278	1
Ddb1	0.00743819	-0.68621	0.117	0.389	1
Lrp12	0.00789543	-0.462725	0.033	0.222	1
Ino80b	0.00789543	-0.705798	0.033	0.222	1
Gtf2b	0.00789543	-0.788189	0.033	0.222	1
Lpar6	0.00789543	-0.833865	0.033	0.222	1
Hist1h1e	0.00804653	-0.87197	0.2	0.5	1
Clk1	0.00806718	-0.607643	0.7	0.889	1
Ranbp9	0.00839634	-0.625255	0.083	0.333	1
Mrpl21	0.00851735	-0.566293	0.033	0.222	1
Ankib1	0.00851735	-0.649724	0.033	0.222	1
Irf2bp2	0.00916983	1.19389	0.417	0.111	1
Usp45	0.00918272	-0.602269	0.033	0.222	1
Lonp2	0.00918272	-0.605502	0.033	0.222	1
Scamp1	0.00918272	-0.73226	0.033	0.222	1
Spout1	0.00918272	-0.749416	0.033	0.222	1
Atp6v1c1	0.00939621	-0.704747	0.067	0.278	1
Bmpr2	0.00941763	-0.522845	0.083	0.333	1
Lamp1	0.0095605	-0.556771	0.283	0.667	1
Atp1a1	0.0095605	-0.753763	0.3	0.611	1
Pafah1b2	0.00989409	-0.362769	0.033	0.222	1
Agmo	0.00989409	-0.369147	0.033	0.222	1
Tef	0.00996489	-0.252006	0	0.111	1
Kctd3	0.00996489	-0.262537	0	0.111	1
Ripor3	0.00996489	-0.263098	0	0.111	1
Mapk7	0.00996489	-0.263098	0	0.111	1
Tbc1d8b	0.00996489	-0.267178	0	0.111	1
Atp5o.1	0.00996489	-0.276023	0	0.111	1
Mrpl14	0.00996489	-0.276023	0	0.111	1
Zfand1	0.00996489	-0.277174	0	0.111	1
Pxmp2	0.00996489	-0.281694	0	0.111	1
Rnf185	0.00996489	-0.285668	0	0.111	1
C1d	0.00996489	-0.290838	0	0.111	1
Hist1h2be	0.00996489	-0.308899	0	0.111	1
Tedc2	0.00996489	-0.313331	0	0.111	1
Gm9903	0.00996489	-0.31444	0	0.111	1
B4galt4	0.00996489	-0.31444	0	0.111	1
Hist1h2bn	0.00996489	-0.317843	0	0.111	1
Hist1h2bp	0.00996489	-0.317843	0	0.111	1
Gm4841	0.00996489	-0.317843	0	0.111	1
Dapk1	0.00996489	-0.331174	0	0.111	1
Golph3l	0.00996489	-0.332113	0	0.111	1
Rbm41	0.00996489	-0.352233	0	0.111	1
Gm26982	0.00996489	-0.352233	0	0.111	1
Mrpl2	0.00996489	-0.354302	0	0.111	1
Usp39	0.00996489	-0.355166	0	0.111	1
Igfbp4	0.00996489	-0.355166	0	0.111	1
Dhx40	0.00996489	-0.355366	0	0.111	1
Dnase1l1	0.00996489	-0.362808	0	0.111	1
Tmem79	0.00996489	-0.372702	0	0.111	1
F3	0.00996489	-0.388991	0	0.111	1
Acsf3	0.00996489	-0.388991	0	0.111	1
Hist1h2ad	0.00996489	-0.388991	0	0.111	1
Chaf1b	0.00996489	-0.390265	0	0.111	1
Gm16575	0.00996489	-0.395041	0	0.111	1
Rraga	0.00996489	-0.398018	0	0.111	1
Cyp51	0.00996489	-0.398018	0	0.111	1
Atp6v0c	0.00996489	-0.401796	0	0.111	1
Edc3	0.00996489	-0.402096	0	0.111	1
Lactb2	0.00996489	-0.405404	0	0.111	1
Nt5c	0.00996489	-0.406669	0	0.111	1
AC158554.1	0.00996489	-0.411143	0	0.111	1
Mettl4	0.00996489	-0.411143	0	0.111	1
Cxcr2	0.00996489	-0.427173	0	0.111	1
Ranbp6	0.00996489	-0.431112	0	0.111	1
Dusp12	0.00996489	-0.443179	0	0.111	1
Otud3	0.00996489	-0.443226	0	0.111	1
Traf2	0.00996489	-0.449558	0	0.111	1
Olfr99	0.00996489	-0.449558	0	0.111	1
Shc4	0.00996489	-0.45148	0	0.111	1
Gm17259	0.00996489	-0.460382	0	0.111	1
Nudt19	0.00996489	-0.465675	0	0.111	1
Asb2	0.00996489	-0.467612	0	0.111	1
Vill	0.00996489	-0.4706	0	0.111	1
Pus7l	0.00996489	-0.471962	0	0.111	1
Smyd2	0.00996489	-0.473753	0	0.111	1
Krtcap3	0.00996489	-0.473753	0	0.111	1
Ctps2	0.00996489	-0.475631	0	0.111	1
Mtrf1l	0.00996489	-0.475631	0	0.111	1
Ppp1r3b	0.00996489	-0.485927	0	0.111	1
Desi1	0.00996489	-0.485927	0	0.111	1
Zfp335	0.00996489	-0.487027	0	0.111	1
6330562C20Rik	0.00996489	-0.487027	0	0.111	1
Trmt11	0.00996489	-0.487079	0	0.111	1
Coprs	0.00996489	-0.499041	0	0.111	1
Mettl5	0.00996489	-0.516614	0	0.111	1
Hist1h4h	0.00996489	-0.516614	0	0.111	1
Alpk1	0.00996489	-0.521941	0	0.111	1
Hdac8	0.00996489	-0.524077	0	0.111	1
Atpaf2	0.00996489	-0.56651	0	0.111	1
Olfr655	0.00996489	-0.574642	0	0.111	1
Ndufv3	0.00996489	-0.601945	0	0.111	1
B3galt6	0.00996489	-0.607492	0	0.111	1
Ruvbl2	0.00996489	-0.617692	0	0.111	1
Bbs7	0.00996489	-0.625048	0	0.111	1
Zfp930	0.00996489	-0.635993	0	0.111	1
Slc52a2	0.00996489	-0.647737	0	0.111	1
Hist1h2bm	0.00996489	-0.653812	0	0.111	1
Hypk	0.00996489	-0.653981	0	0.111	1
Ube2o	0.00996489	-0.670888	0	0.111	1
Ypel1	0.00996489	-0.712034	0	0.111	1
Unc119b	0.00996489	-0.712532	0	0.111	1
Opa3	0.00996489	-0.729874	0	0.111	1
2810454H06Rik	0.00996489	-0.966019	0	0.111	1
Cdk6	0.0100479	-0.706166	0.2	0.5	1
Alkbh5	0.0106229	-0.835674	0.15	0.389	1
Ccdc134	0.0106542	-0.627753	0.033	0.222	1
Errfi1	0.0106542	-0.787676	0.033	0.222	1
Tox4	0.0108834	-0.718601	0.367	0.667	1
2010015M23Rik	0.0109543	-0.576093	0.017	0.167	1
Tspan13	0.0109543	-0.592624	0.017	0.167	1
Acod1	0.0109543	-0.702298	0.017	0.167	1
Eml3	0.0109543	-0.732829	0.017	0.167	1
Ticam2	0.0109543	-0.89398	0.017	0.167	1
Nucb1	0.0109653	-0.568925	0.2	0.5	1
Ccr5	0.0109978	-0.522319	0.467	0.833	1
Ik	0.0113039	-0.59854	0.067	0.278	1
1810022K09Rik	0.0114657	-0.349549	0.033	0.222	1
Myc	0.0114657	-0.397228	0.033	0.222	1
Rfc2	0.0116747	0.9813	0.417	0.111	1
mt-Nd5	0.0117179	0.860637	0.55	0.222	1
Srsf9	0.0117982	-0.476259	0.083	0.333	1
Cst7	0.0118892	-0.464217	0.033	0.222	1
Ccng2	0.0119666	-0.395862	0.017	0.167	1
Prmt1	0.0119666	-0.473176	0.017	0.167	1
Oxsr1	0.0119666	-0.488544	0.017	0.167	1
H2-Q6	0.0121632	0.768927	0.65	0.389	1
Banp	0.012471	-0.479862	0.083	0.333	1
Ddost	0.0129971	-0.716198	0.1	0.333	1
Tsen15	0.013061	-0.392025	0.017	0.167	1
Bcl7b	0.013061	-0.401301	0.017	0.167	1
Hist1h3e	0.013061	-0.484267	0.017	0.167	1
Cradd	0.013061	-0.486021	0.017	0.167	1
Dohh	0.013061	-0.490841	0.017	0.167	1
Cyb5r4	0.013061	-0.58827	0.017	0.167	1
Ipo4	0.013061	-0.646783	0.017	0.167	1
Ston2	0.013061	-0.713738	0.017	0.167	1
Washc4	0.0135354	-0.649826	0.25	0.556	1
Zcchc7	0.0135408	0.793249	0.55	0.222	1
Ubxn4	0.0137452	-0.391942	0.117	0.389	1
Ophn1	0.0140592	-0.595108	0.5	0.722	1
Lfng	0.014243	-0.251877	0.017	0.167	1
Fbxo7	0.014243	-0.278999	0.017	0.167	1
Tollip	0.014243	-0.319499	0.017	0.167	1
Cnpy2	0.014243	-0.323326	0.017	0.167	1
Pfdn2	0.014243	-0.397635	0.017	0.167	1
Armc3	0.014243	-0.398981	0.017	0.167	1
Osbpl3	0.014243	-0.431545	0.017	0.167	1
Cnp	0.014243	-0.448417	0.017	0.167	1
Btrc	0.014243	-0.485131	0.017	0.167	1
Gucd1	0.014243	-0.506421	0.017	0.167	1
Gm42670	0.014243	-0.533986	0.017	0.167	1
Spidr	0.014243	-0.535978	0.017	0.167	1
Atp6v1a	0.014379	-0.725799	0.067	0.278	1
Nop53	0.0144422	-0.55864	0.1	0.333	1
Rpn2	0.0146575	-0.6615	0.25	0.556	1
Setd1b	0.0152546	-0.577097	0.067	0.278	1
Lsg1	0.0152546	-0.704658	0.067	0.278	1
Fam117b	0.0152546	-0.794322	0.067	0.278	1
mt-Co1	0.0152845	0.504959	0.95	0.889	1
Swt1	0.0156484	-0.736999	0.183	0.444	1
Uso1	0.0158656	0.91262	0.267	0	1
Atf7	0.0158656	0.844904	0.267	0	1
Cdk2	0.0158656	0.784473	0.267	0	1
Naa15	0.0159382	-0.566262	0.267	0.556	1
Cd68	0.0160272	-0.572148	0.1	0.333	1
Fads1	0.0161769	-0.508971	0.067	0.278	1
Plbd2	0.0161769	-0.522367	0.067	0.278	1
Plcl1	0.0161769	-0.678238	0.067	0.278	1
Rhob	0.0167183	-0.528208	0.617	0.833	1
Tlk2	0.0181695	-0.359392	0.067	0.278	1
Shc1	0.0181695	-0.472886	0.067	0.278	1
Serbp1	0.0184601	0.802883	0.617	0.333	1
Triobp	0.0184676	-0.642019	0.05	0.222	1
Slx4ip	0.0184676	-0.95741	0.05	0.222	1
Pnrc1	0.0185238	-0.566278	0.35	0.667	1
Itm2c	0.0189706	-0.608644	0.383	0.667	1
Dmac2	0.0192441	-0.266517	0.067	0.278	1
Rai14	0.0192441	-0.400393	0.067	0.278	1
Dnajc2	0.0192441	-0.459612	0.067	0.278	1
Pabpc1	0.0195215	-0.429102	0.733	0.833	1
Nsd2	0.0196786	0.755818	0.717	0.5	1
Erap1	0.0196908	-0.691176	0.05	0.222	1
Vps13c	0.0199057	0.866724	0.533	0.278	1
Aff4	0.0200073	-0.456658	0.25	0.556	1
Nxf1	0.0203738	-0.307346	0.067	0.278	1
Cdkn2c	0.0203738	-0.415264	0.067	0.278	1
Mfsd11	0.0203738	-0.50215	0.067	0.278	1
Mllt10	0.0203966	0.806857	0.25	0	1
Kpna4	0.0204625	-0.733567	0.233	0.5	1
Lyst	0.0205608	-0.461326	0.217	0.5	1
Wdfy3	0.0212982	0.891432	0.317	0.056	1
Ccl2	0.0213713	-1.1297	0.433	0.667	1
Pigk	0.0215609	-0.377226	0.067	0.278	1
Zfyve27	0.0217352	-0.391536	0.1	0.333	1
Eef2	0.0217855	-0.645447	0.5	0.722	1
Dnase2a	0.0219984	-0.859507	0.167	0.389	1
Hsbp1	0.0223511	-0.529681	0.05	0.222	1
Trim59	0.0223511	-0.585047	0.05	0.222	1
Atp1a3	0.0223511	-0.598106	0.05	0.222	1
Ndufa13	0.0223511	-0.765205	0.05	0.222	1
Ifit2	0.0232609	-0.526464	0.15	0.389	1
Gm4951	0.0236269	-0.466515	0.3	0.611	1
Fbxl17	0.0237947	-0.468141	0.05	0.222	1
Fbxo34	0.0237947	-0.501858	0.05	0.222	1
Qrsl1	0.0237947	-0.533978	0.05	0.222	1
Nsmf	0.0237947	-0.657928	0.05	0.222	1
Ash1l	0.0239904	-0.697265	0.45	0.722	1
Phf20l1	0.0243025	0.771967	0.583	0.333	1
Rgs1	0.0243052	-0.603566	0.283	0.611	1
Kcnq1ot1	0.0246075	-0.625181	0.5	0.778	1
Fosb	0.0247449	0.469332	0.433	0.111	1
Dis3l	0.0253185	-0.541358	0.05	0.222	1
Emg1	0.0253185	-0.620238	0.05	0.222	1
Myo18a	0.0260611	-0.649053	0.083	0.278	1
Snrnp48	0.0260894	0.919926	0.333	0.056	1
Pnpla7	0.0261108	0.822559	0.233	0	1
Usp19	0.0261108	0.780886	0.233	0	1
Pacsin2	0.0269261	-0.323818	0.05	0.222	1
Got1	0.0269261	-0.456316	0.05	0.222	1
Trpm7	0.0269376	0.8923	0.367	0.111	1
Ptms	0.0280618	-0.49883	0.217	0.5	1
Eif5b	0.0285158	-0.40492	0.4	0.611	1
Rnf214	0.028621	-0.395059	0.05	0.222	1
Lsm4	0.028621	-0.433147	0.05	0.222	1
Hnrnpll	0.028621	-0.460486	0.05	0.222	1
2010111I01Rik	0.028621	-0.470318	0.05	0.222	1
mt-Co3	0.0286603	0.446662	0.95	1	1
Gtf2h2	0.0291964	0.913889	0.3	0.056	1
Neat1	0.0293086	-0.833679	0.5	0.667	1
Hist1h2ae	0.0299023	-1.4167	0.133	0.333	1
Nol6	0.030407	-0.418733	0.05	0.222	1
Prpf38a	0.030407	-0.424481	0.05	0.222	1
Sf3b5	0.030407	-0.510573	0.05	0.222	1
Maff	0.0304602	-0.456399	0.083	0.278	1
Slc25a25	0.0304602	-0.56438	0.083	0.278	1
Lypla1	0.0304602	-0.628022	0.083	0.278	1
Rnf213	0.0309559	0.772666	0.517	0.222	1
Tgs1	0.0309993	-0.631182	0.367	0.611	1
Hist1h2ap	0.0316721	-1.11454	0.417	0.667	1
Oser1	0.0318107	-0.563024	0.117	0.333	1
Cep164	0.0320619	-0.62909	0.083	0.278	1
Clk4	0.0322606	0.992827	0.35	0.111	1
Smarcb1	0.0322879	-0.367928	0.05	0.222	1
Edn1	0.0322879	-0.371948	0.05	0.222	1
Denr	0.0328766	-0.418359	0.183	0.444	1
Pbx3	0.0332948	1.10357	0.217	0	1
Csnk1g3	0.0332948	0.874224	0.217	0	1
Afg3l1	0.0332948	0.845075	0.217	0	1
G2e3	0.0332948	0.73737	0.217	0	1
Ypel3	0.0332948	0.70878	0.217	0	1
Eftud2	0.0332948	-0.529555	0.117	0.333	1
Cmtm7	0.0334657	-0.368816	0.233	0.5	1
Dnajb4	0.0337352	-0.400725	0.083	0.278	1
Fbxw11	0.0337352	-0.424293	0.083	0.278	1
Usp15	0.0340716	-0.721432	0.333	0.556	1
Nup214	0.034188	-0.469037	0.15	0.389	1
Gm3448	0.0342676	-0.25165	0.05	0.222	1
Nfkbia	0.0346382	0.599278	0.683	0.444	1
Eif2s3y	0.0348763	-0.662471	0.167	0.389	1
Senp6	0.0351374	-0.469676	0.217	0.5	1
Stard9	0.0354122	-0.669888	0.25	0.5	1
Arglu1	0.0355875	0.707812	0.717	0.444	1
Man2b2	0.0363502	-0.29203	0.05	0.222	1
Psmd1	0.0363502	-0.302006	0.05	0.222	1
Lims1	0.0367435	0.839314	0.283	0.056	1
mt-Nd3	0.0367761	0.473419	0.85	0.5	1
Psmc2	0.0373067	-0.505985	0.083	0.278	1
Uxs1	0.0374355	-0.432718	0.033	0.167	1
Zbtb37	0.0374355	-0.530679	0.033	0.167	1
2010107E04Rik	0.0374355	-0.663081	0.033	0.167	1
Hist2h2aa1	0.0374355	-1.1794	0.033	0.167	1
Aldoa	0.0381073	-0.429291	0.117	0.333	1
Gcnt1	0.0389202	-0.650872	0.133	0.333	1
Retreg3	0.0398377	-0.48364	0.117	0.333	1
Gipc1	0.0400677	-0.448533	0.033	0.167	1
Prpsap2	0.0400677	-0.482993	0.033	0.167	1
Fanci	0.0400677	-0.491313	0.033	0.167	1
Rmnd5b	0.0400677	-0.492754	0.033	0.167	1
Tlr1	0.0400677	-0.554348	0.033	0.167	1
Tstd2	0.0400677	-0.566902	0.033	0.167	1
Tigar	0.0400677	-0.607512	0.033	0.167	1
Xpnpep3	0.0400677	-0.612439	0.033	0.167	1
Brat1	0.0400677	-0.745269	0.033	0.167	1
Mgrn1	0.0400677	-0.768144	0.033	0.167	1
Timm50	0.0400677	-1.06505	0.033	0.167	1
mt-Atp6	0.0407547	0.411186	0.933	0.944	1
Lin7c	0.0411952	-0.490943	0.083	0.278	1
Dbf4	0.0413077	0.841059	0.283	0.056	1
Mapk8ip3	0.04131	-0.789715	0.183	0.389	1
Pcm1	0.041439	0.715455	0.3	0.056	1
Shoc2	0.0415123	-0.627332	0.067	0.222	1
Lin9	0.0416342	-0.356564	0.117	0.333	1
Zwilch	0.0423034	0.770774	0.2	0	1
Efr3a	0.0423034	0.689794	0.2	0	1
Rdx	0.0423034	0.675956	0.2	0	1
Ddx58	0.0423034	0.670021	0.2	0	1
Rtraf	0.0423034	0.642098	0.2	0	1
Rap1a	0.0423034	0.61531	0.2	0	1
Acp1	0.0423034	0.573242	0.2	0	1
Taldo1	0.0425381	-0.695775	0.1	0.278	1
Ddx3x	0.0427197	0.577902	0.583	0.333	1
Aprt	0.0428553	-0.273434	0.033	0.167	1
E130309D02Rik	0.0428553	-0.323023	0.033	0.167	1
Tmed8	0.0428553	-0.416108	0.033	0.167	1
Parp6	0.0428553	-0.421127	0.033	0.167	1
Fam32a	0.0428553	-0.440593	0.033	0.167	1
Lsm1	0.0428553	-0.442997	0.033	0.167	1
Nub1	0.0428553	-0.446589	0.033	0.167	1
Hars	0.0428553	-0.446827	0.033	0.167	1
Mss51	0.0428553	-0.472248	0.033	0.167	1
Dynll2	0.0428553	-0.475629	0.033	0.167	1
Ndufaf7	0.0428553	-0.487331	0.033	0.167	1
Abhd6	0.0428553	-0.492636	0.033	0.167	1
Nfix	0.0428553	-0.496957	0.033	0.167	1
AC163032.1	0.0428553	-0.544219	0.033	0.167	1
Borcs7	0.0428553	-0.606893	0.033	0.167	1
Tsc2	0.0428553	-0.626628	0.033	0.167	1
Gpcpd1	0.0428553	-0.690256	0.033	0.167	1
Sh3pxd2a	0.0428553	-0.809862	0.033	0.167	1
Aim2	0.0429092	0.848059	0.333	0.111	1
Adamts1	0.0429353	-0.818239	0.183	0.389	1
mt-Nd2	0.0431261	0.451107	0.933	0.889	1
Dennd1b	0.0436828	-0.326659	0.217	0.5	1
Rsrc1	0.0438889	0.653832	0.467	0.222	1
Reep4	0.0442355	-0.496766	0.133	0.333	1
Itpkb	0.0451179	0.666545	0.417	0.167	1
Epn1	0.0452654	-0.34595	0.217	0.5	1
Mlst8	0.0458051	-0.363483	0.033	0.167	1
Tmed4	0.0458051	-0.374126	0.033	0.167	1
Adprh	0.0458051	-0.375781	0.033	0.167	1
Zgrf1	0.0458051	-0.409779	0.033	0.167	1
Bcat2	0.0458051	-0.419586	0.033	0.167	1
Trp53bp1	0.0458051	-0.422753	0.033	0.167	1
Dagla	0.0458051	-0.473013	0.033	0.167	1
Yipf3	0.0458051	-0.507674	0.033	0.167	1
Acaca	0.0458051	-0.524109	0.033	0.167	1
Tipin	0.0458051	-0.6172	0.033	0.167	1
Rufy3	0.045817	-0.484538	0.217	0.444	1
Ago3	0.0460746	-0.584161	0.233	0.444	1
Nsf	0.0462253	-0.809896	0.067	0.222	1
Glrp1	0.0463459	0.822476	0.283	0.056	1
Rps14	0.0466201	0.421176	0.417	0.167	1
Dek	0.0474621	0.625523	0.517	0.222	1
Cct8	0.0478788	0.791704	0.267	0.056	1
Osm	0.0481093	-0.865916	0.133	0.333	1
Malat1	0.0483134	-0.271427	1	1	1
Hist1h1d	0.048746	-1.35528	0.067	0.222	1
Pdxdc1	0.048904	-0.644477	0.1	0.278	1
Abtb1	0.0489242	-0.286144	0.033	0.167	1
Mrps16	0.0489242	-0.317014	0.033	0.167	1
Fbxo38	0.0489242	-0.386901	0.033	0.167	1
Abhd2	0.0489242	-0.404738	0.033	0.167	1
Celf2	0.0495504	0.60657	0.7	0.556	1
Elk3	0.0497597	-0.502472	0.167	0.389	1
Gpbp1	0.0501508	-0.414845	0.133	0.333	1
Scamp2	0.0501671	-0.420006	0.25	0.5	1
Tap1	0.0513761	-0.661874	0.467	0.667	1
Ugcg	0.0513811	-0.553816	0.067	0.222	1
Ccdc146	0.0513811	-0.560171	0.067	0.222	1
Rnf10	0.0513811	-0.574931	0.067	0.222	1
Dusp16	0.0513811	-0.618427	0.067	0.222	1
Vezt	0.0513811	-0.67409	0.067	0.222	1
Pola1	0.0517021	0.909465	0.267	0.056	1
Terf1	0.0517021	0.806197	0.267	0.056	1
Ccni	0.051819	-0.655225	0.2	0.389	1
Zmynd8	0.0526678	-0.554619	0.383	0.611	1
Smarca5	0.0529726	0.784169	0.35	0.111	1
Arih2	0.0532416	-0.277064	0.15	0.389	1
Mtmr2	0.0535736	0.711689	0.183	0	1
Arhgap39	0.0535777	0.828011	0.183	0	1
Treml2	0.0535777	0.790189	0.183	0	1
Kdsr	0.0535777	0.779198	0.183	0	1
Metap1d	0.0535777	0.735704	0.183	0	1
C330007P06Rik	0.0535777	0.639957	0.183	0	1
Tmem170b	0.0535777	0.595985	0.183	0	1
Nupr1	0.0535777	0.582772	0.183	0	1
Cpsf7	0.0535777	0.550103	0.183	0	1
Zfp160	0.0535777	-0.51705	0.1	0.278	1
H2-Ab1	0.0538624	1.05042	0.283	0.056	1
Tgm2	0.053913	-0.415191	0.117	0.333	1
Ppp4r1	0.0541344	-0.373848	0.067	0.222	1
Creb5	0.0541344	-0.615609	0.067	0.222	1
Slc29a1	0.0544518	-0.541465	0.133	0.333	1
Ctsh	0.0552249	-0.296732	0.533	0.833	1
Slc39a9	0.0556986	-0.334073	0.033	0.167	1
Hnrnpc	0.0557777	0.713391	0.267	0.056	1
Arpc4	0.0557777	0.598327	0.267	0.056	1
Eif2a	0.056051	-0.490829	0.1	0.278	1
1110032A03Rik	0.056051	-0.491309	0.1	0.278	1
Fli1	0.0567152	-0.533688	0.133	0.333	1
Cd300c2	0.0567152	-0.575732	0.133	0.333	1
Cep57l1	0.0570098	-0.396505	0.067	0.222	1
Cenpb	0.0570098	-0.438572	0.067	0.222	1
Daxx	0.0570098	-0.445617	0.067	0.222	1
Actr1a	0.0570098	-0.482572	0.067	0.222	1
BC003331	0.0570098	-0.571828	0.067	0.222	1
Letm1	0.0570098	-0.700719	0.067	0.222	1
Galc	0.0570098	-0.712331	0.067	0.222	1
Map1lc3b	0.0579853	0.640195	0.283	0.056	1
Cd74	0.0583058	0.566085	0.683	0.444	1
Elmo1	0.0584107	-0.476398	0.55	0.778	1
Dhx58	0.0586187	-0.441965	0.1	0.278	1
Ano6	0.0586187	-0.515475	0.1	0.278	1
Minpp1	0.0586187	-0.534323	0.1	0.278	1
Gm26518	0.0587422	-0.352903	0.233	0.444	1
Tmed10	0.0587422	-0.531047	0.233	0.444	1
Slc7a5	0.0590347	-0.504802	0.15	0.333	1
Rps6ka5	0.0590347	-0.699415	0.15	0.333	1
Cnpy3	0.0590564	-0.29232	0.133	0.333	1
Dpy19l4	0.059764	0.733742	0.25	0.056	1
Dzip3	0.0600111	-0.364112	0.067	0.222	1
Tpm4	0.0600111	-0.420312	0.067	0.222	1
Prdx6	0.0600111	-0.521215	0.067	0.222	1
Rxrb	0.0600111	-0.533707	0.067	0.222	1
Ube2i	0.0602245	0.706827	0.4	0.167	1
Pdia3	0.0604265	-0.629657	0.2	0.444	1
Lacc1	0.0606733	0.689866	0.567	0.389	1
Ubash3b	0.0612486	0.698911	0.45	0.222	1
Psmd8	0.0612832	-0.473737	0.1	0.278	1
Brcc3	0.0614879	-0.656492	0.117	0.278	1
Cd9	0.0617444	-0.338588	0.267	0.5	1
mt-Cytb	0.0617643	0.365183	0.933	1	1
Rps10	0.0619603	-0.550517	0.317	0.556	1
Gbp7	0.0621571	0.725072	0.5	0.278	1
Setd1a	0.0631422	-0.419056	0.067	0.222	1
Amfr	0.0631422	-0.427703	0.067	0.222	1
Slfn5	0.0631422	-0.511513	0.067	0.222	1
Rad54l	0.0631422	-0.58936	0.067	0.222	1
Plekha1	0.0635013	-0.419077	0.183	0.389	1
4932438A13Rik	0.0637661	-0.264986	0.267	0.5	1
Rapgef1	0.0639795	-0.330307	0.133	0.333	1
Wdr82	0.0640474	-0.500055	0.1	0.278	1
Ankrd11	0.0655022	0.568474	0.817	0.667	1
2810474O19Rik	0.0656689	-0.304069	0.417	0.667	1
Gpr160	0.0664072	-0.318688	0.067	0.222	1
Psip1	0.0664072	-0.37133	0.067	0.222	1
Ppp1r14b	0.0664072	-0.423222	0.067	0.222	1
Atp1b3	0.0665654	-0.55536	0.133	0.333	1
H2afz	0.0666501	0.577809	0.6	0.389	1
Atp8a1	0.0666995	0.316218	0.833	0.5	1
4930532G15Rik	0.0667913	-0.273294	0.017	0.111	1
Gpatch11	0.0667913	-0.30519	0.017	0.111	1
Cdc42ep3	0.0667913	-0.325354	0.017	0.111	1
Bcl7c	0.0667913	-0.330198	0.017	0.111	1
Hist1h3c	0.0667913	-0.361218	0.017	0.111	1
Gm29340	0.0667913	-0.367344	0.017	0.111	1
Cables1	0.0667913	-0.368463	0.017	0.111	1
Tbc1d8	0.0667913	-0.381857	0.017	0.111	1
1600020E01Rik	0.0667913	-0.385619	0.017	0.111	1
Ehd1	0.0667913	-0.387066	0.017	0.111	1
Pik3c3	0.0667913	-0.387432	0.017	0.111	1
0610040J01Rik	0.0667913	-0.396057	0.017	0.111	1
Bcl2l2	0.0667913	-0.40114	0.017	0.111	1
Tom1l2	0.0667913	-0.40645	0.017	0.111	1
Oas1a	0.0667913	-0.411553	0.017	0.111	1
Zfp868	0.0667913	-0.41455	0.017	0.111	1
Manea	0.0667913	-0.422145	0.017	0.111	1
Tmem218	0.0667913	-0.429992	0.017	0.111	1
Ulk3	0.0667913	-0.432933	0.017	0.111	1
Vegfb	0.0667913	-0.436435	0.017	0.111	1
Rab31	0.0667913	-0.456936	0.017	0.111	1
Extl2	0.0667913	-0.460283	0.017	0.111	1
Pxn	0.0667913	-0.463351	0.017	0.111	1
Alg14	0.0667913	-0.463961	0.017	0.111	1
Hectd3	0.0667913	-0.477004	0.017	0.111	1
Taf11	0.0667913	-0.478738	0.017	0.111	1
Zfp319	0.0667913	-0.492794	0.017	0.111	1
Xdh	0.0667913	-0.504094	0.017	0.111	1
Hist1h1a	0.0667913	-0.505865	0.017	0.111	1
Klhl36	0.0667913	-0.517443	0.017	0.111	1
Ubap1	0.0667913	-0.545206	0.017	0.111	1
Gfer	0.0667913	-0.579565	0.017	0.111	1
Cops7b	0.0667913	-0.579961	0.017	0.111	1
Nt5dc2	0.0667913	-0.666879	0.017	0.111	1
Supt3	0.0667913	-0.698352	0.017	0.111	1
Zfp748	0.0667913	-0.720225	0.017	0.111	1
Eif4ebp1	0.0667913	-0.788546	0.017	0.111	1
Cmip	0.0669356	0.706498	0.25	0.056	1
Pcsk7	0.0670193	0.394372	0.283	0.056	1
Upf2	0.0671254	-0.440982	0.3	0.556	1
Mphosph10	0.067149	0.643547	0.267	0.056	1
Zc3h14	0.0676703	0.735662	0.167	0	1
Cul1	0.0676703	0.724342	0.167	0	1
Wdr18	0.0676703	0.71167	0.167	0	1
Fuca2	0.0676703	0.697192	0.167	0	1
Smarca4	0.0676703	0.684876	0.167	0	1
Phkg2	0.0676703	0.664497	0.167	0	1
Ganab	0.0676703	0.646786	0.167	0	1
Ncoa7	0.0676703	0.633621	0.167	0	1
Ciz1	0.0676703	0.632426	0.167	0	1
Ndufb9	0.0676703	0.629327	0.167	0	1
Dopey1	0.0676703	0.614299	0.167	0	1
Ino80e	0.0676703	0.579832	0.167	0	1
Zfp90	0.0676703	0.563696	0.167	0	1
Strada	0.0676703	0.553236	0.167	0	1
Polb	0.0676703	0.552414	0.167	0	1
Rpl19	0.0679171	0.409404	0.433	0.167	1
Bsg	0.0694505	-0.285946	0.183	0.389	1
Map2k3	0.0695496	0.818767	0.317	0.111	1
Rffl	0.06981	-0.292753	0.067	0.222	1
Tmem161a	0.06981	-0.329986	0.067	0.222	1
Cln8	0.0698847	-0.336432	0.1	0.278	1
Wdr26	0.0701615	0.870985	0.367	0.167	1
Hsp90aa1	0.0704245	-0.443519	0.5	0.722	1
Cd86	0.0706198	-0.409428	0.517	0.722	1
H3f3a	0.0706396	0.718169	0.433	0.222	1
Notch1	0.0715882	-0.524388	0.15	0.333	1
Tsc22d3	0.0719535	-0.497662	0.183	0.389	1
Spg7	0.0719956	-0.372519	0.133	0.333	1
Eif2s2	0.0721138	0.763439	0.583	0.389	1
Copg2	0.0722591	-0.256413	0.017	0.111	1
Gm10382	0.0722591	-0.276633	0.017	0.111	1
Gmfg	0.0722591	-0.281115	0.017	0.111	1
Ece1	0.0722591	-0.281162	0.017	0.111	1
Med11	0.0722591	-0.284596	0.017	0.111	1
Carmil1	0.0722591	-0.287255	0.017	0.111	1
Gpr89	0.0722591	-0.287739	0.017	0.111	1
Casp1	0.0722591	-0.291837	0.017	0.111	1
Naxe	0.0722591	-0.296609	0.017	0.111	1
Gabarapl1	0.0722591	-0.303107	0.017	0.111	1
Lmnb2	0.0722591	-0.30582	0.017	0.111	1
Apip	0.0722591	-0.315129	0.017	0.111	1
Lig3	0.0722591	-0.332316	0.017	0.111	1
Phldb3	0.0722591	-0.333393	0.017	0.111	1
Gm35166	0.0722591	-0.345042	0.017	0.111	1
G6pc3	0.0722591	-0.353536	0.017	0.111	1
Hes6	0.0722591	-0.356628	0.017	0.111	1
Ahcyl2	0.0722591	-0.362224	0.017	0.111	1
Prmt5	0.0722591	-0.364841	0.017	0.111	1
Styx	0.0722591	-0.374251	0.017	0.111	1
Arl15	0.0722591	-0.381251	0.017	0.111	1
Pdlim5	0.0722591	-0.384155	0.017	0.111	1
Dut	0.0722591	-0.391599	0.017	0.111	1
Jpx	0.0722591	-0.39882	0.017	0.111	1
Tmem106a	0.0722591	-0.419404	0.017	0.111	1
Nelfcd	0.0722591	-0.43589	0.017	0.111	1
Pogk	0.0722591	-0.455327	0.017	0.111	1
Capn1	0.0722591	-0.469071	0.017	0.111	1
Slc25a43	0.0722591	-0.511863	0.017	0.111	1
Ctnnal1	0.0722591	-0.564859	0.017	0.111	1
Rpf2	0.0722591	-0.568143	0.017	0.111	1
Ddx31	0.0722591	-0.583712	0.017	0.111	1
Chmp2b	0.0722591	-0.663556	0.017	0.111	1
mt-Co2	0.0723637	0.387706	0.933	1	1
Gm48855	0.0727468	-0.530495	0.117	0.278	1
Dennd4b	0.0729631	-0.409271	0.1	0.278	1
Jun	0.0730393	-0.449155	0.767	0.889	1
Mbd3	0.0733546	-0.254681	0.067	0.222	1
Sh2b3	0.0733546	-0.285644	0.067	0.222	1
Gpn1	0.0733546	-0.295456	0.067	0.222	1
Hook3	0.0737785	-0.699675	0.25	0.444	1
Sumo2	0.0742662	-0.557796	0.083	0.222	1
Dcaf8	0.0743491	-0.347378	0.217	0.444	1
Rsrp1	0.0744057	0.470482	0.75	0.556	1
Tns3	0.0749632	-0.396601	0.333	0.556	1
Asph	0.0754406	0.599826	0.45	0.222	1
Cep170	0.0758108	-0.532311	0.117	0.278	1
Telo2	0.0761517	-0.338213	0.1	0.278	1
Sf1	0.0768121	0.848927	0.3	0.111	1
Axl	0.0768485	-0.357253	0.217	0.444	1
Knl1	0.0769606	0.676297	0.517	0.278	1
Srsf3	0.077155	-0.353668	0.383	0.611	1
Adipor2	0.0771872	-0.508154	0.15	0.333	1
Slc8a1	0.0775851	0.626718	0.25	0.056	1
Fam104a	0.0780881	-0.263111	0.017	0.111	1
Synj2	0.0780881	-0.272755	0.017	0.111	1
9530034E10Rik	0.0780881	-0.282123	0.017	0.111	1
Gm13889	0.0780881	-0.286194	0.017	0.111	1
Atg3	0.0780881	-0.286867	0.017	0.111	1
Slc15a2	0.0780881	-0.288546	0.017	0.111	1
Gopc	0.0780881	-0.341819	0.017	0.111	1
Sertad1	0.0780881	-0.368221	0.017	0.111	1
2900060B14Rik	0.0780881	-0.494014	0.017	0.111	1
mt-Nd4	0.0781503	0.288306	0.933	0.889	1
Dnajb11	0.0790084	-0.613924	0.167	0.333	1
Smc6	0.0794979	0.637556	0.433	0.222	1
Riok1	0.0801177	0.526516	0.233	0.056	1
Prcp	0.0801177	-0.525258	0.15	0.333	1
Sec14l1	0.0803633	0.539697	0.267	0.056	1
Ptbp3	0.0809519	-0.35176	0.65	0.833	1
Stag1	0.0812977	0.611153	0.55	0.333	1
Snx27	0.0814706	-0.58369	0.083	0.222	1
Cxcl10	0.0819586	-1.1805	0.317	0.444	1
Ptpn6	0.0819808	0.578848	0.367	0.167	1
Golm1	0.0821979	0.666909	0.517	0.333	1
Atraid	0.0822548	-0.390688	0.117	0.278	1
Srgap2	0.0825543	0.631445	0.75	0.556	1
Zfp800	0.0831379	0.681051	0.233	0.056	1
Dctn4	0.0834061	0.636226	0.25	0.056	1
Adam10	0.0845832	0.452095	0.383	0.167	1
Ifnar1	0.0848654	0.568383	0.3	0.111	1
Trim30a	0.0852063	0.432759	0.617	0.389	1
Mcm4	0.08528	0.802249	0.15	0	1
Peli2	0.08528	0.698986	0.15	0	1
Rogdi	0.08528	0.686505	0.15	0	1
Slc30a7	0.08528	0.661784	0.15	0	1
Map3k7	0.08528	0.654399	0.15	0	1
Lrp5	0.08528	0.644851	0.15	0	1
Cul3	0.08528	0.638343	0.15	0	1
Rfc3	0.08528	0.633936	0.15	0	1
Slc43a2	0.08528	0.625803	0.15	0	1
Ccdc59	0.08528	0.617066	0.15	0	1
Herc4	0.08528	0.603257	0.15	0	1
Nfatc2	0.08528	0.558971	0.15	0	1
Chsy1	0.08528	0.548493	0.15	0	1
Ankrd13a	0.08528	0.546557	0.15	0	1
Sh3kbp1	0.08528	0.527752	0.15	0	1
Slc7a7	0.08528	0.513218	0.15	0	1
Cds2	0.08528	0.512972	0.15	0	1
Ttc5	0.08528	0.505249	0.15	0	1
Fmnl1	0.08528	0.505196	0.15	0	1
Naip2	0.08528	0.493042	0.15	0	1
Dusp11	0.08528	-0.571538	0.083	0.222	1
Ccl7	0.08528	-0.970466	0.083	0.222	1
Sfpq	0.08547	0.400355	0.783	0.889	1
Ctsf	0.085492	-0.523157	0.05	0.167	1
Rab11fip5	0.085492	-0.542736	0.05	0.167	1
Sra1	0.085492	-0.611653	0.05	0.167	1
Gm32849	0.0856396	-0.477792	0.117	0.278	1
Atf1	0.0862498	-0.344123	0.15	0.333	1
Gm26690	0.0864046	-0.318076	0.1	0.278	1
Hmgb1	0.0875018	0.446258	0.567	0.333	1
Pfn1	0.0875391	-0.348198	0.217	0.444	1
Larp4b	0.087541	0.257044	0.483	0.222	1
Trpm2	0.0885653	-0.356243	0.183	0.389	1
Rapgef2	0.0885653	-0.444018	0.183	0.389	1
Slc2a6	0.089136	-0.54164	0.117	0.278	1
Hnrnpa0	0.0891894	-0.50927	0.25	0.444	1
Copb1	0.0892321	-0.515724	0.083	0.222	1
Chchd3	0.0892321	-0.655492	0.083	0.222	1
Mob1b	0.089455	-0.415409	0.15	0.333	1
Dnm1l	0.0899093	0.672532	0.333	0.111	1
Psmb6	0.0902642	-0.453194	0.05	0.167	1
Slmap	0.0902642	-0.52685	0.05	0.167	1
Tesk1	0.0902642	-0.528119	0.05	0.167	1
Nfkb2	0.0902642	-0.558778	0.05	0.167	1
Pex14	0.0902642	-0.615067	0.05	0.167	1
Txndc5	0.0927465	-0.591746	0.117	0.278	1
Kdm3b	0.0927957	0.4933	0.25	0.056	1
Tyrobp	0.0933014	0.493409	0.517	0.278	1
Nfatc3	0.0933304	-0.46414	0.083	0.222	1
Glul	0.0935519	0.856365	0.283	0.111	1
Tra2a	0.0942804	-0.279516	0.667	0.889	1
Naglu	0.0948653	-0.591919	0.25	0.444	1
Akr1b10	0.0948685	0.388406	0.35	0.111	1
Atp5c1	0.0952484	-0.327265	0.05	0.167	1
Sft2d2	0.0952484	-0.374709	0.05	0.167	1
Hacd4	0.0952484	-0.465702	0.05	0.167	1
Gba	0.0952484	-0.467978	0.05	0.167	1
Mrpl33	0.0952484	-0.48543	0.05	0.167	1
Ift46	0.0952484	-0.62821	0.05	0.167	1
Fam222b	0.0952484	-0.744571	0.05	0.167	1
Klf13	0.0961531	0.711137	0.233	0.056	1
Cd53	0.0964735	-0.453115	0.117	0.278	1
Ndufa10	0.0964735	-0.522099	0.117	0.278	1
1700017B05Rik	0.0966509	0.66609	0.3	0.111	1
Pgam1	0.0975784	-0.378924	0.083	0.222	1
Lig1	0.0982495	0.697527	0.367	0.167	1
Usp25	0.0982495	-0.424819	0.267	0.5	1
Numb	0.0992546	0.873437	0.217	0.056	1
Rsu1	0.0992546	0.629543	0.217	0.056	1
Fyco1	0.0992546	0.50146	0.217	0.056	1
Gas6	0.0996495	-0.418798	0.15	0.333	1
Atr	0.0996495	-0.433198	0.15	0.333	1
Rap1gds1	0.0997931	0.610369	0.3	0.111	1
Smc1a	0.099875	0.6599	0.283	0.111	1
Trim35	0.0999129	0.486281	0.433	0.222	1
Nom1	0.100319	-0.445867	0.117	0.278	1
Ttll4	0.100319	-0.503672	0.117	0.278	1
Tcf12	0.100319	-0.555158	0.117	0.278	1
Creld2	0.100451	-0.368151	0.05	0.167	1
Them4	0.100451	-0.383423	0.05	0.167	1
Cenpt	0.100451	-0.406948	0.05	0.167	1
Echs1	0.100451	-0.433659	0.05	0.167	1
Rabepk	0.100451	-0.44098	0.05	0.167	1
Ccdc107	0.100451	-0.451641	0.05	0.167	1
Gm28809	0.100451	-0.490141	0.05	0.167	1
Scn1b	0.100451	-0.553967	0.05	0.167	1
Sugt1	0.100451	-0.644599	0.05	0.167	1
Ints6l	0.100834	0.858106	0.333	0.167	1
Pgs1	0.101137	0.761782	0.35	0.167	1
Abcf1	0.101265	-0.288457	0.183	0.389	1
Brd2	0.101765	0.553834	0.65	0.5	1
Clptm1l	0.10198	-0.367389	0.083	0.222	1
Mnat1	0.10198	-0.604165	0.083	0.222	1
Picalm	0.102552	-0.2748	0.7	0.889	1
Fam111a	0.102735	0.565715	0.433	0.222	1
Nras	0.102943	0.791562	0.217	0.056	1
Psen1	0.102943	0.549926	0.217	0.056	1
Gsdme	0.103016	0.719271	0.3	0.111	1
Ddhd2	0.103016	0.584488	0.3	0.111	1
Kif1b	0.103247	0.537568	0.233	0.056	1
Diaph3	0.103247	-0.391027	0.15	0.333	1
Sat1	0.103262	-0.389231	0.567	0.722	1
H2afy	0.103597	-0.354163	0.3	0.5	1
Mfsd14a	0.104286	-0.493702	0.117	0.278	1
Mrpl18	0.105877	-0.264697	0.05	0.167	1
Rnps1	0.105877	-0.304784	0.05	0.167	1
Cltb	0.105877	-0.305721	0.05	0.167	1
Kctd2	0.105877	-0.307664	0.05	0.167	1
Masp1	0.105877	-0.329769	0.05	0.167	1
Khnyn	0.105877	-0.335414	0.05	0.167	1
Lipe	0.105877	-0.367955	0.05	0.167	1
Fgr	0.105877	-0.376114	0.05	0.167	1
Katnbl1	0.105877	-0.381988	0.05	0.167	1
Mlf2	0.105877	-0.430368	0.05	0.167	1
Pmvk	0.105877	-0.520652	0.05	0.167	1
Bsdc1	0.105877	-0.544452	0.05	0.167	1
Rccd1	0.105877	-0.592299	0.05	0.167	1
Prdx4	0.106537	-0.319213	0.083	0.222	1
Prkacb	0.106537	-0.354277	0.083	0.222	1
Srpr	0.106537	-0.494553	0.083	0.222	1
Sfxn1	0.106537	-0.500867	0.083	0.222	1
Id2	0.107094	-0.714283	0.25	0.444	1
Sin3a	0.107304	0.71128	0.133	0	1
Socs7	0.107304	0.675747	0.133	0	1
Top2b	0.107304	0.667343	0.133	0	1
Tmem176a	0.107304	0.661087	0.133	0	1
Mical1	0.107304	0.659214	0.133	0	1
Ciita	0.107304	0.653431	0.133	0	1
Pde12	0.107304	0.645771	0.133	0	1
Tmem268	0.107304	0.638976	0.133	0	1
Dkc1	0.107304	0.61015	0.133	0	1
Specc1l	0.107304	0.571537	0.133	0	1
Tada1	0.107304	0.567512	0.133	0	1
Aebp2	0.107304	0.556759	0.133	0	1
Ube2e1	0.107304	0.55276	0.133	0	1
Exoc6	0.107304	0.551418	0.133	0	1
Ube2e3	0.107304	0.528423	0.133	0	1
Nadk	0.107304	0.517271	0.133	0	1
Tnfsf12	0.107304	0.513639	0.133	0	1
Pik3ap1	0.107304	0.507764	0.133	0	1
Zfand6	0.107304	0.50393	0.133	0	1
Tmem68	0.107304	0.492597	0.133	0	1
Stip1	0.107304	0.488262	0.133	0	1
Lsm2	0.107304	0.484282	0.133	0	1
Vbp1	0.107304	0.463406	0.133	0	1
Ube4a	0.107304	0.462303	0.133	0	1
Senp7	0.107304	0.461094	0.133	0	1
Vps4b	0.107304	0.455861	0.133	0	1
Klhl28	0.107304	0.423065	0.133	0	1
Ska2	0.107304	0.420814	0.133	0	1
Zfp810	0.107304	0.397895	0.133	0	1
Dad1	0.107304	0.376132	0.133	0	1
Camk1d	0.107321	0.689383	0.35	0.167	1
Dnajc1	0.108224	0.374632	0.333	0.111	1
Hmbox1	0.108377	-0.337989	0.117	0.278	1
Map3k12	0.108377	-0.42907	0.117	0.278	1
Rbm6	0.108594	-0.395175	0.283	0.5	1
Nubp1	0.109913	0.746165	0.267	0.111	1
Luc7l	0.109913	0.709998	0.267	0.111	1
Rpl15	0.110458	0.593624	0.367	0.167	1
Plek	0.110661	-0.386938	0.467	0.667	1
Washc2	0.11075	0.533904	0.233	0.056	1
H2-Q4	0.11114	0.598201	0.417	0.222	1
Srsf6	0.11114	0.536082	0.417	0.222	1
Ogdh	0.111255	-0.342853	0.083	0.222	1
Gfm2	0.111437	-0.534892	0.217	0.389	1
Pfkfb3	0.111437	-0.605676	0.217	0.389	1
Utp15	0.111533	-0.305064	0.05	0.167	1
Gtf3c1	0.111533	-0.307017	0.05	0.167	1
Gbp6	0.111533	-0.323113	0.05	0.167	1
Noc2l	0.111533	-0.327657	0.05	0.167	1
Rmi1	0.111533	-0.328292	0.05	0.167	1
Prkab1	0.111533	-0.339317	0.05	0.167	1
Cenpq	0.111533	-0.348791	0.05	0.167	1
Nckap5l	0.111533	-0.359824	0.05	0.167	1
Pole	0.111533	-0.363843	0.05	0.167	1
Otud1	0.111533	-0.365108	0.05	0.167	1
Ap1g1	0.111533	-0.367188	0.05	0.167	1
Cfap97	0.111533	-0.387521	0.05	0.167	1
Ugdh	0.111533	-0.421341	0.05	0.167	1
Sart3	0.111533	-0.444176	0.05	0.167	1
Atad1	0.111533	-0.52312	0.05	0.167	1
Bclaf3	0.111533	-0.555164	0.05	0.167	1
Prkcb	0.111849	0.699185	0.433	0.278	1
Traf7	0.113602	-0.72718	0.1	0.222	1
Baz1a	0.113801	0.556802	0.35	0.167	1
Zfp398	0.11466	0.489137	0.233	0.056	1
Tnrc18	0.114663	0.711401	0.217	0.056	1
Smc5	0.114663	0.676038	0.217	0.056	1
Cd36	0.114663	0.595925	0.217	0.056	1
Akap10	0.114663	0.575171	0.217	0.056	1
Dnajc7	0.114663	0.528384	0.217	0.056	1
Atp2c1	0.115468	-0.452542	0.267	0.444	1
Stub1	0.116049	-0.296112	0.167	0.333	1
Jtb	0.116136	-0.356872	0.083	0.222	1
Heatr1	0.116136	-0.357187	0.083	0.222	1
Eif1a	0.116136	-0.397043	0.083	0.222	1
Mmp14	0.116136	-0.441882	0.083	0.222	1
Dab2	0.116136	-0.462059	0.083	0.222	1
Zfp770	0.116136	-0.562603	0.083	0.222	1
Piezo1	0.116939	-0.327064	0.117	0.278	1
Cstf3	0.116939	-0.327774	0.117	0.278	1
Chmp2a	0.117425	-0.256098	0.05	0.167	1
Cyb5a	0.117425	-0.323726	0.05	0.167	1
Leng9	0.117425	-0.337451	0.05	0.167	1
Gtf2f1	0.117425	-0.373971	0.05	0.167	1
Senp3	0.117425	-0.465225	0.05	0.167	1
Fancd2	0.117425	-0.480292	0.05	0.167	1
Stx5a	0.117425	-0.576598	0.05	0.167	1
Rsrc2	0.118647	-0.4806	0.517	0.667	1
Ddx3y	0.118795	0.578614	0.217	0.056	1
Srsf2	0.119584	0.411274	0.7	0.5	1
Tuba1b	0.120377	-0.485813	0.283	0.444	1
Txnip	0.120535	0.608568	0.333	0.167	1
Cdc42se1	0.121184	-0.289759	0.083	0.222	1
Alms1	0.121184	-0.299311	0.083	0.222	1
Rnf115	0.121184	-0.318228	0.083	0.222	1
Tdp2	0.121184	-0.368127	0.083	0.222	1
Med21	0.121184	-0.384332	0.083	0.222	1
Rab2a	0.121414	-0.312608	0.117	0.278	1
Dpy19l1	0.122623	-0.507617	0.133	0.278	1
Syt11	0.123043	0.620849	0.217	0.056	1
Csnk2a1	0.123043	0.572134	0.217	0.056	1
Heca	0.123559	-0.297891	0.05	0.167	1
Eif1b	0.123559	-0.316205	0.05	0.167	1
Depdc1a	0.123559	-0.321718	0.05	0.167	1
Brpf3	0.123559	-0.351601	0.05	0.167	1
Sdc3	0.123953	-0.322766	0.333	0.5	1
Etf1	0.124058	-0.466007	0.167	0.333	1
Psma3	0.124307	0.502825	0.433	0.222	1
Hck	0.124307	-0.356727	0.333	0.556	1
Marcks	0.125385	0.547916	0.633	0.556	1
Ppp1r12a	0.125641	-0.27452	0.233	0.444	1
Anks1	0.126402	-0.284679	0.083	0.222	1
Scaf4	0.126402	-0.376203	0.083	0.222	1
Atm	0.127108	0.659123	0.2	0.056	1
Dnmt1	0.127113	0.826859	0.2	0.056	1
Hmgn1	0.127113	0.596842	0.2	0.056	1
Emc10	0.127113	-0.487681	0.133	0.278	1
Tmem230	0.127113	-0.543274	0.133	0.278	1
Pcmtd1	0.127682	0.544663	0.35	0.167	1
Phc3	0.127734	0.741097	0.333	0.167	1
Gpr107	0.127734	0.662678	0.333	0.167	1
Odc1	0.128639	-0.418274	0.2	0.389	1
Sf3a2	0.12994	-0.286666	0.05	0.167	1
Nfkbiz	0.129966	-0.337902	0.417	0.556	1
Exoc4	0.130339	-0.394301	0.167	0.333	1
Arpc3	0.130764	-0.326014	0.233	0.389	1
Sec11c	0.13173	0.782642	0.2	0.056	1
Mapk9	0.13173	0.552731	0.2	0.056	1
Upf1	0.13173	-0.514779	0.133	0.278	1
Eif2ak3	0.131793	-0.284748	0.083	0.222	1
Zranb2	0.131894	0.528154	0.217	0.056	1
Lcp2	0.133118	0.56749	0.383	0.222	1
Cdc20	0.133473	-0.548709	0.1	0.222	1
Fnip1	0.133862	-0.410309	0.217	0.389	1
Prpf18	0.134917	0.650913	0.117	0	1
Casp2	0.134917	0.636915	0.117	0	1
Fam168b	0.134917	0.597225	0.117	0	1
Slamf6	0.134917	0.56846	0.117	0	1
Zfp318	0.134917	0.566808	0.117	0	1
Gen1	0.134917	0.564844	0.117	0	1
Rai1	0.134917	0.560761	0.117	0	1
Map2k7	0.134917	0.557754	0.117	0	1
Map2k5	0.134917	0.551628	0.117	0	1
Xrcc1	0.134917	0.524924	0.117	0	1
Elob	0.134917	0.519953	0.117	0	1
C1galt1	0.134917	0.508635	0.117	0	1
Tm9sf1	0.134917	0.506228	0.117	0	1
Rps6ka3	0.134917	0.503702	0.117	0	1
Cdc25a	0.134917	0.497986	0.117	0	1
Cdc23	0.134917	0.497416	0.117	0	1
Suv39h1	0.134917	0.490694	0.117	0	1
Trabd	0.134917	0.489811	0.117	0	1
Gm42726	0.134917	0.48799	0.117	0	1
Ankrd26	0.134917	0.483512	0.117	0	1
Rab3ip	0.134917	0.482839	0.117	0	1
Slc20a2	0.134917	0.477427	0.117	0	1
Adgrl1	0.134917	0.472606	0.117	0	1
Rasa2	0.134917	0.467772	0.117	0	1
Gm26669	0.134917	0.456166	0.117	0	1
Nrbp1	0.134917	0.456052	0.117	0	1
Dpp3	0.134917	0.451471	0.117	0	1
B230354K17Rik	0.134917	0.444739	0.117	0	1
Ube2b	0.134917	0.439797	0.117	0	1
Crebzf	0.134917	0.42893	0.117	0	1
Pdss2	0.134917	0.424123	0.117	0	1
Frmd8	0.134917	0.417831	0.117	0	1
Dnajc25	0.134917	0.415692	0.117	0	1
Adora3	0.134917	0.414126	0.117	0	1
Gpatch2	0.134917	0.412434	0.117	0	1
Mtss1	0.134917	0.40292	0.117	0	1
Trim30b	0.134917	0.402884	0.117	0	1
Supv3l1	0.134917	0.39845	0.117	0	1
Tdp1	0.134917	0.395433	0.117	0	1
Trappc9	0.134917	0.387859	0.117	0	1
Selenoo	0.134917	0.385999	0.117	0	1
Dalrd3	0.134917	0.373212	0.117	0	1
Ptpn11	0.134917	0.3675	0.117	0	1
Anapc5	0.135848	-0.48266	0.3	0.444	1
Fam208a	0.136476	0.762344	0.2	0.056	1
Spag5	0.136476	-0.296009	0.133	0.278	1
Hmg20a	0.136476	-0.383509	0.133	0.278	1
Mfsd10	0.136501	0.498456	0.217	0.056	1
Tnpo2	0.137352	-0.308188	0.083	0.222	1
Hexim1	0.13736	-0.35503	0.083	0.222	1
Cfl2	0.13744	0.617957	0.4	0.222	1
Epc1	0.138442	-0.349488	0.283	0.444	1
Rapgef5	0.138442	-0.410206	0.283	0.444	1
Ate1	0.138681	0.325928	0.317	0.111	1
mt-Nd1	0.139508	0.266972	0.917	0.778	1
Hpgds	0.14056	0.452169	0.567	0.444	1
Tmem173	0.140952	-0.349238	0.2	0.389	1
Calm1	0.141136	0.494102	0.4	0.222	1
Prdm2	0.141231	0.506854	0.217	0.056	1
Tgif1	0.141231	-0.654858	0.15	0.278	1
Phf11b	0.141352	-0.48701	0.133	0.278	1
Cfh	0.141784	0.571411	0.433	0.278	1
Nktr	0.142338	0.350876	0.767	0.611	1
Safb2	0.143961	0.446432	0.583	0.389	1
Derl1	0.144368	-0.548751	0.1	0.222	1
Fmnl3	0.145252	0.570513	0.283	0.111	1
Msl1	0.145252	0.344663	0.283	0.111	1
Vps37b	0.145949	0.575874	0.267	0.111	1
Nsmaf	0.146086	0.459758	0.217	0.056	1
Ulbp1	0.146086	0.313026	0.217	0.056	1
Slc30a9	0.146086	-0.660827	0.15	0.278	1
Ago2	0.146211	0.766977	0.25	0.111	1
Tial1	0.146211	0.711755	0.25	0.111	1
Adora1	0.146211	-0.513792	0.183	0.333	1
Arl8b	0.146362	0.50691	0.2	0.056	1
Gng5	0.146362	-0.33531	0.133	0.278	1
Poldip3	0.146362	-0.397182	0.133	0.278	1
Cwf19l2	0.148167	-0.432809	0.3	0.5	1
N4bp1	0.14934	-0.297981	0.233	0.444	1
Nop56	0.150032	0.460852	0.5	0.333	1
Iscu	0.150066	-0.49144	0.1	0.222	1
Atp6v0e	0.150066	-0.601179	0.1	0.222	1
Nap1l1	0.150824	0.942916	0.25	0.111	1
Ttf2	0.150824	0.57577	0.25	0.111	1
Ldb1	0.151067	0.363804	0.217	0.056	1
Gnaq	0.151241	-0.516192	0.233	0.389	1
Nfe2l1	0.151506	-0.764344	0.133	0.278	1
Arhgef1	0.153024	-0.407556	0.35	0.556	1
Fam20b	0.154669	-0.491053	0.067	0.167	1
Abhd17b	0.154669	-0.552156	0.067	0.167	1
Klhl12	0.154669	-0.64835	0.067	0.167	1
Yipf6	0.154669	-0.68773	0.067	0.167	1
Zfand5	0.154674	-0.265633	0.317	0.5	1
Ckap2l	0.155098	0.424753	0.35	0.167	1
Birc5	0.155547	0.666428	0.25	0.111	1
Myo5a	0.155615	0.798031	0.3	0.167	1
Rps5	0.155615	-0.608084	0.233	0.389	1
Cdan1	0.155933	-0.574637	0.1	0.222	1
Xpo4	0.156787	0.549806	0.2	0.056	1
Proser1	0.156787	0.544922	0.2	0.056	1
Arhgap24	0.156787	0.527929	0.2	0.056	1
Tbl1x	0.156787	-0.306076	0.133	0.278	1
Ddx18	0.156787	-0.389065	0.133	0.278	1
Ppp4c	0.156787	-0.464369	0.133	0.278	1
Rlim	0.158527	0.739626	0.35	0.222	1
Dhx15	0.158756	0.443224	0.283	0.111	1
Clasp2	0.159042	0.57701	0.417	0.278	1
M6pr	0.159308	-0.393341	0.4	0.556	1
AC149090.1	0.159601	0.410146	0.917	0.778	1
Capza2	0.159619	0.413923	0.633	0.611	1
Fes	0.159786	0.529755	0.267	0.111	1
Far1	0.159911	0.432324	0.333	0.167	1
Zranb1	0.160085	0.708206	0.3	0.167	1
Gatad2b	0.160283	0.468823	0.383	0.222	1
Nsd1	0.160283	-0.291268	0.3	0.5	1
Mrps10	0.160381	-0.362287	0.183	0.333	1
Vamp2	0.161719	-0.502713	0.067	0.167	1
Def6	0.161719	-0.549765	0.067	0.167	1
Hnrnpa3	0.161795	0.252684	0.583	0.333	1
Lncpint	0.162186	0.704856	0.183	0.056	1
Irgm1	0.162186	0.651355	0.183	0.056	1
Casd1	0.162186	0.634634	0.183	0.056	1
Tigd2	0.162206	0.53583	0.2	0.056	1
Ddx23	0.162206	0.488203	0.2	0.056	1
Rabgap1	0.162206	-0.257722	0.133	0.278	1
Marf1	0.162206	-0.417528	0.133	0.278	1
Larp1	0.163224	-0.32434	0.4	0.556	1
Birc6	0.16325	-0.262994	0.417	0.611	1
Uhrf1bp1	0.163462	0.366765	0.283	0.111	1
Rps9	0.163959	-0.446663	0.383	0.556	1
Armc5	0.16465	-0.387237	0.233	0.389	1
Cebpz	0.164931	0.536249	0.433	0.278	1
Ier3	0.165207	0.515603	0.5	0.333	1
Rbm47	0.165328	-0.542184	0.183	0.333	1
Tnrc6c	0.166558	0.443679	0.45	0.278	1
Hp1bp3	0.166622	-0.605435	0.233	0.333	1
Csk	0.166789	-0.52186	0.15	0.278	1
Sp1	0.167765	0.529309	0.2	0.056	1
Tmem248	0.167765	0.473799	0.2	0.056	1
BC005624	0.167765	0.436857	0.2	0.056	1
Cse1l	0.167765	-0.263712	0.133	0.278	1
Eif4e	0.167765	-0.3462	0.133	0.278	1
Birc2	0.167936	0.581397	0.183	0.056	1
Spata2	0.168187	-0.35042	0.1	0.222	1
Alg8	0.168187	-0.35524	0.1	0.222	1
Rnf215	0.168187	-0.447221	0.1	0.222	1
BC004004	0.168187	-0.576314	0.1	0.222	1
Kansl1	0.168767	-0.471039	0.317	0.444	1
Imp4	0.16901	-0.471678	0.067	0.167	1
Inpp5k	0.16901	-0.494498	0.067	0.167	1
Nup107	0.16901	-0.747156	0.067	0.167	1
Trim28	0.170389	0.600686	0.25	0.111	1
Mknk1	0.170389	0.503345	0.25	0.111	1
Prrc2c	0.170495	0.470555	0.533	0.333	1
Rsbn1l	0.171237	-0.368704	0.467	0.667	1
Zeb2	0.171373	-0.369032	0.733	0.833	1
Lars2	0.172099	0.436445	0.467	0.278	1
Ssh2	0.172471	0.452098	0.617	0.5	1
Ylpm1	0.173466	0.477366	0.2	0.056	1
Rbm33	0.173837	0.601203	0.183	0.056	1
Inpp1	0.173837	0.548997	0.183	0.056	1
Mast2	0.173837	0.488506	0.183	0.056	1
Hs2st1	0.173837	0.456726	0.183	0.056	1
Ankfy1	0.173928	-0.339016	0.25	0.389	1
Dennd4a	0.174578	0.564949	0.65	0.556	1
Adrb1	0.174579	-0.488779	0.1	0.222	1
Bdp1	0.174593	0.442213	0.267	0.111	1
Dapp1	0.175693	-0.559878	0.35	0.5	1
Mrps24	0.176544	-0.269485	0.067	0.167	1
Abhd17a	0.176544	-0.376102	0.067	0.167	1
Odf2l	0.176544	-0.394442	0.067	0.167	1
Camk2g	0.176544	-0.408295	0.067	0.167	1
Map2k1	0.176544	-0.464572	0.067	0.167	1
Snx17	0.176544	-0.465021	0.067	0.167	1
Tmem222	0.176544	-0.475121	0.067	0.167	1
Ddx27	0.176544	-0.588663	0.067	0.167	1
Msra	0.177131	-0.282413	0.033	0.111	1
Nab1	0.177131	-0.333323	0.033	0.111	1
Rit1	0.177131	-0.364743	0.033	0.111	1
Atg16l2	0.177131	-0.367219	0.033	0.111	1
Ube2z	0.177131	-0.368643	0.033	0.111	1
Vps52	0.177131	-0.3792	0.033	0.111	1
Mdfic	0.177131	-0.405222	0.033	0.111	1
Rgs12	0.177131	-0.409101	0.033	0.111	1
Apeh	0.177131	-0.413802	0.033	0.111	1
Dhfr	0.177131	-0.479234	0.033	0.111	1
Higd1a	0.177131	-0.541365	0.033	0.111	1
Nelfe	0.177131	-0.611953	0.033	0.111	1
Kpna1	0.177131	-0.676915	0.033	0.111	1
Frg1	0.177131	-0.696352	0.033	0.111	1
Pim1	0.177518	0.461707	0.433	0.278	1
Adcy7	0.177521	0.441433	0.433	0.278	1
H3f3b	0.177957	-0.532211	0.933	0.722	1
Gm42418	0.178287	0.284457	0.983	1	1
Samhd1	0.17854	0.62772	0.467	0.389	1
Dusp1	0.178936	-0.522226	0.233	0.389	1
Pmepa1	0.179132	0.478263	0.45	0.278	1
Sys1	0.179311	0.338903	0.2	0.056	1
Ran	0.179311	-0.253646	0.133	0.278	1
Nup210	0.17975	-0.552234	0.2	0.333	1
Hmgcr	0.179891	0.519387	0.183	0.056	1
Lamp2	0.180108	-0.25726	0.433	0.611	1
Ccdc174	0.180858	-0.430976	0.183	0.333	1
Ywhag	0.18115	-0.283704	0.1	0.222	1
Fcgr4	0.18115	-0.295979	0.1	0.222	1
2021-09-07	0.18115	-0.40086	0.1	0.222	1
Ubtf	0.18115	-0.555856	0.1	0.222	1
Rap1b	0.181972	0.386402	0.35	0.167	1
Rpl4	0.183341	0.388503	0.283	0.111	1
Cep128	0.183341	-0.652466	0.217	0.333	1
Tbc1d31	0.183582	-0.337153	0.25	0.389	1
Wsb2	0.184326	-0.343123	0.067	0.167	1
Rnf138	0.184326	-0.343195	0.067	0.167	1
2021-03-02	0.184326	-0.356271	0.067	0.167	1
Snrpa	0.184326	-0.396972	0.067	0.167	1
Mdh2	0.184326	-0.409432	0.067	0.167	1
Agfg2	0.184326	-0.412156	0.067	0.167	1
Tmem189	0.184326	-0.456643	0.067	0.167	1
Sfxn5	0.184326	-0.535557	0.067	0.167	1
Fbxw4	0.185019	0.516217	0.267	0.111	1
Prpf4b	0.185175	0.359698	0.617	0.389	1
Atp6ap2	0.185301	-0.276732	0.133	0.278	1
Rab24	0.186101	0.5754	0.183	0.056	1
Ube2v2	0.186101	0.571781	0.183	0.056	1
Pogz	0.186101	0.550619	0.183	0.056	1
Ppp4r2	0.186101	0.425167	0.183	0.056	1
Eif3a	0.1863	-0.383557	0.367	0.5	1
Cep295	0.18697	0.347192	0.417	0.222	1
Mrpl20	0.187297	-0.278572	0.033	0.111	1
1700123O20Rik	0.187297	-0.285711	0.033	0.111	1
Trim37	0.187297	-0.291371	0.033	0.111	1
Gm26890	0.187297	-0.296589	0.033	0.111	1
Terf2	0.187297	-0.299704	0.033	0.111	1
Lpcat3	0.187297	-0.301068	0.033	0.111	1
Gm46218	0.187297	-0.315534	0.033	0.111	1
Mrpl10	0.187297	-0.320401	0.033	0.111	1
Arfrp1	0.187297	-0.336245	0.033	0.111	1
Tab1	0.187297	-0.33757	0.033	0.111	1
Serhl	0.187297	-0.353989	0.033	0.111	1
Gt(ROSA)26Sor	0.187297	-0.367031	0.033	0.111	1
Brix1	0.187297	-0.378732	0.033	0.111	1
Sec16a	0.187297	-0.387569	0.033	0.111	1
Mrpl1	0.187297	-0.39518	0.033	0.111	1
Wdr20	0.187297	-0.395391	0.033	0.111	1
Fbxl20	0.187297	-0.407785	0.033	0.111	1
Zfand2a	0.187297	-0.411952	0.033	0.111	1
Fem1a	0.187297	-0.427443	0.033	0.111	1
Szt2	0.187297	-0.464965	0.033	0.111	1
Ubxn2a	0.187297	-0.481499	0.033	0.111	1
Rcan3	0.187297	-0.561109	0.033	0.111	1
Zbtb40	0.187297	-0.570507	0.033	0.111	1
Acox1	0.187297	-0.579594	0.033	0.111	1
Hist1h2bc	0.187297	-0.835329	0.033	0.111	1
Kmt2e	0.187813	0.448121	0.333	0.167	1
G3bp1	0.187813	-0.252579	0.25	0.444	1
AU020206	0.187883	0.358672	0.65	0.444	1
Btg2	0.187886	-0.48493	0.583	0.667	1
Copb2	0.187904	-0.263484	0.1	0.222	1
Peak1	0.187904	-0.268025	0.1	0.222	1
Ythdf1	0.187904	-0.295221	0.1	0.222	1
Senp1	0.187904	-0.350563	0.1	0.222	1
Becn1	0.187904	-0.384233	0.1	0.222	1
Copa	0.188555	-0.450539	0.25	0.389	1
Tmed2	0.189293	-0.414661	0.317	0.5	1
Rhoa	0.189708	-0.325078	0.717	0.778	1
Rpf1	0.190401	0.444447	0.267	0.111	1
Arid1a	0.190814	0.440025	0.433	0.278	1
Paxbp1	0.191443	0.56987	0.383	0.222	1
Grk2	0.191658	0.295235	0.35	0.167	1
Dgcr14	0.192359	-0.261703	0.067	0.167	1
Pank3	0.192359	-0.306991	0.067	0.167	1
Srp19	0.192359	-0.320329	0.067	0.167	1
Slc25a10	0.192359	-0.32258	0.067	0.167	1
Max	0.192359	-0.323343	0.067	0.167	1
Sp4	0.192359	-0.335759	0.067	0.167	1
Nsrp1	0.192359	-0.353487	0.067	0.167	1
H2afv	0.192359	-0.431707	0.067	0.167	1
Pvt1	0.192359	-0.443578	0.067	0.167	1
Mroh1	0.192359	-0.449393	0.067	0.167	1
Txndc15	0.192359	-0.546025	0.067	0.167	1
Kdm6a	0.192359	-0.564225	0.067	0.167	1
Pnpt1	0.192468	0.499671	0.183	0.056	1
Api5	0.192468	0.423888	0.183	0.056	1
Rps11	0.192689	0.389997	0.467	0.333	1
Snx24	0.193627	0.497715	0.317	0.167	1
Gna13	0.19382	0.58149	0.567	0.5	1
Eef2k	0.194239	0.618254	0.283	0.167	1
Neurl4	0.194841	-0.256496	0.1	0.222	1
Dlgap5	0.194841	-0.259599	0.1	0.222	1
Map1s	0.194841	-0.382614	0.1	0.222	1
Txnrd1	0.194841	-0.422201	0.1	0.222	1
Gdi2	0.195658	0.394492	0.6	0.444	1
Alkbh1	0.195658	0.345932	0.6	0.444	1
Flna	0.195898	0.394964	0.267	0.111	1
Saraf	0.195898	0.377634	0.267	0.111	1
Pik3r1	0.196233	-0.381734	0.583	0.667	1
Tle3	0.197446	-0.266571	0.183	0.333	1
Ucp2	0.197446	-0.309222	0.183	0.333	1
Hsf1	0.197722	-0.266989	0.133	0.278	1
Rps6kc1	0.197889	-0.254006	0.033	0.111	1
Sap30l	0.197889	-0.258574	0.033	0.111	1
Pigu	0.197889	-0.259166	0.033	0.111	1
Chordc1	0.197889	-0.260959	0.033	0.111	1
Fbxw9	0.197889	-0.273012	0.033	0.111	1
Gpr34	0.197889	-0.273224	0.033	0.111	1
Filip1l	0.197889	-0.275211	0.033	0.111	1
Ahdc1	0.197889	-0.279238	0.033	0.111	1
Nol4l	0.197889	-0.28073	0.033	0.111	1
Xab2	0.197889	-0.282197	0.033	0.111	1
Dhdh	0.197889	-0.284739	0.033	0.111	1
Dr1	0.197889	-0.285012	0.033	0.111	1
Acbd6	0.197889	-0.285186	0.033	0.111	1
Ifit3b	0.197889	-0.285404	0.033	0.111	1
Lemd3	0.197889	-0.28591	0.033	0.111	1
Ipo13	0.197889	-0.2873	0.033	0.111	1
Nicn1	0.197889	-0.294993	0.033	0.111	1
Sfxn2	0.197889	-0.301398	0.033	0.111	1
Cracr2b	0.197889	-0.304218	0.033	0.111	1
Sar1a	0.197889	-0.310611	0.033	0.111	1
Srd5a3	0.197889	-0.310836	0.033	0.111	1
Pepd	0.197889	-0.314314	0.033	0.111	1
Slc40a1	0.197889	-0.334167	0.033	0.111	1
Ddb2	0.197889	-0.335754	0.033	0.111	1
Rap2c	0.197889	-0.341643	0.033	0.111	1
Ptges2	0.197889	-0.358527	0.033	0.111	1
Pex11b	0.197889	-0.367713	0.033	0.111	1
Scnm1	0.197889	-0.36959	0.033	0.111	1
Osbp	0.197889	-0.37382	0.033	0.111	1
Arf2	0.197889	-0.376784	0.033	0.111	1
Ints11	0.197889	-0.383956	0.033	0.111	1
Anapc13	0.197889	-0.385741	0.033	0.111	1
Fam234b	0.197889	-0.424726	0.033	0.111	1
Whamm	0.197889	-0.465254	0.033	0.111	1
Zfp148	0.198799	0.420427	0.317	0.167	1
Stx2	0.198994	0.41744	0.183	0.056	1
Rnf187	0.199297	-0.515061	0.117	0.222	1
Rhno1	0.19939	0.619325	0.3	0.167	1
Rbm26	0.200074	0.430029	0.433	0.278	1
Pebp1	0.200121	-0.374314	0.283	0.444	1
Nploc4	0.200646	-0.251742	0.067	0.167	1
Nudcd2	0.200646	-0.271946	0.067	0.167	1
Phf5a	0.200646	-0.282986	0.067	0.167	1
Arl10	0.200646	-0.290722	0.067	0.167	1
Sdccag8	0.200646	-0.303403	0.067	0.167	1
Emp3	0.200646	-0.318376	0.067	0.167	1
Fam114a2	0.200646	-0.320286	0.067	0.167	1
Hnrnpu	0.201273	0.282688	0.7	0.5	1
Cdkal1	0.20151	0.406165	0.267	0.111	1
Slfn8	0.20151	0.343669	0.267	0.111	1
Sharpin	0.201964	-0.254907	0.1	0.222	1
Trmt112	0.201964	-0.273618	0.1	0.222	1
Chd3	0.201964	-0.424417	0.1	0.222	1
Stx7	0.203039	0.373883	0.333	0.167	1
Ssb	0.204071	0.509384	0.317	0.167	1
Tob2	0.204071	0.294373	0.317	0.167	1
Cd72	0.204957	-0.59534	0.217	0.333	1
Cnot6	0.20519	0.538705	0.35	0.222	1
Snhg20	0.205679	0.516436	0.183	0.056	1
Kdm1a	0.205679	0.352774	0.183	0.056	1
Eea1	0.205679	0.342182	0.183	0.056	1
E4f1	0.206244	0.597401	0.167	0.056	1
Zyg11b	0.206244	0.555966	0.167	0.056	1
Tagln2	0.206244	0.548886	0.167	0.056	1
Kat2b	0.206244	0.492032	0.167	0.056	1
Swap70	0.206244	0.436269	0.167	0.056	1
Pak1ip1	0.207239	-0.449617	0.2	0.333	1
Mycbp2	0.207596	0.39323	0.7	0.611	1
Arl6ip1	0.207689	0.473247	0.45	0.333	1
Frmd4b	0.208148	0.613027	0.5	0.333	1
Cand1	0.208205	-0.266659	0.15	0.278	1
Trmt1l	0.208205	-0.361576	0.15	0.278	1
Relt	0.208912	-0.255706	0.033	0.111	1
Wdr3	0.208912	-0.257639	0.033	0.111	1
Cnppd1	0.208912	-0.284685	0.033	0.111	1
Dot1l	0.209107	0.555174	0.25	0.111	1
Med22	0.209107	0.47608	0.25	0.111	1
Timeless	0.209107	0.466602	0.25	0.111	1
Rcsd1	0.209107	-0.588578	0.183	0.333	1
Nabp1	0.209191	-0.278561	0.067	0.167	1
Atp6v0d1	0.209191	-0.28247	0.067	0.167	1
Fkbp3	0.209191	-0.322342	0.067	0.167	1
Tec	0.209276	-0.268955	0.1	0.222	1
Golgb1	0.209443	0.574827	0.317	0.167	1
Snx5	0.20951	-0.299828	0.267	0.444	1
Atp6v0a2	0.20974	0.411768	0.483	0.333	1
Eef1b2	0.210236	-0.303973	0.233	0.389	1
Setd2	0.210895	0.421554	0.367	0.222	1
B4galnt1	0.212527	0.377225	0.183	0.056	1
Psma1	0.213084	-0.382766	0.2	0.333	1
Ccdc138	0.213365	0.617203	0.167	0.056	1
Dopey2	0.213365	0.58018	0.167	0.056	1
Ecm2	0.213365	0.549407	0.167	0.056	1
Tcf20	0.213365	0.54733	0.167	0.056	1
Samd8	0.213365	0.545595	0.167	0.056	1
Haspin	0.213365	0.544468	0.167	0.056	1
Sik2	0.213365	0.532544	0.167	0.056	1
Pibf1	0.213365	0.519831	0.167	0.056	1
Lockd	0.213365	0.495185	0.167	0.056	1
Fkbp1a	0.213365	0.485044	0.167	0.056	1
Selenop	0.213365	0.473833	0.167	0.056	1
Dhx38	0.213365	0.38184	0.167	0.056	1
Bscl2	0.213365	-0.465112	0.117	0.222	1
Ccrl2	0.213365	-0.559841	0.117	0.222	1
Lrp10	0.213568	-0.677868	0.183	0.278	1
Ywhaz	0.21362	0.55409	0.433	0.333	1
Bin1	0.21439	-0.267421	0.617	0.778	1
Fam46a	0.214573	-0.414406	0.367	0.5	1
Rnf216	0.214918	0.262237	0.317	0.167	1
Fam91a1	0.214918	-0.285533	0.25	0.389	1
Cd52	0.214918	-0.420927	0.25	0.389	1
Mtf2	0.215121	0.429965	0.25	0.111	1
H2-Aa	0.215121	0.351255	0.25	0.111	1
Tmem131	0.215121	-0.358491	0.183	0.333	1
P2ry6	0.21562	-0.279879	0.283	0.444	1
Zbp1	0.215816	0.465129	0.3	0.167	1
Hnrnpul1	0.216079	0.349767	0.45	0.278	1
Cux1	0.216183	0.50822	0.517	0.389	1
Cdc37	0.216338	0.570104	0.283	0.167	1
Gdap10	0.216435	-0.42564	0.217	0.333	1
Cyth4	0.217903	0.378681	0.6	0.444	1
Strap	0.217996	-0.277194	0.067	0.167	1
Mfsd1	0.219048	-0.291142	0.2	0.333	1
Ifrd1	0.219538	0.297219	0.183	0.056	1
Kif14	0.219538	0.270771	0.183	0.056	1
Yme1l1	0.219538	0.262925	0.183	0.056	1
Xpc	0.220373	-0.314628	0.033	0.111	1
Taf1	0.220662	0.562722	0.167	0.056	1
Zc3h13	0.220662	0.492865	0.167	0.056	1
Dnajc5	0.220662	0.480915	0.167	0.056	1
Scaf1	0.220662	0.436382	0.167	0.056	1
AW554918	0.220662	-0.44328	0.117	0.222	1
Kif21b	0.220973	0.501579	0.35	0.222	1
Nf1	0.221259	0.449075	0.25	0.111	1
Nup153	0.221305	-0.275536	0.15	0.278	1
Eid1	0.221305	-0.29729	0.15	0.278	1
Prpf8	0.221305	-0.41894	0.15	0.278	1
Prr5l	0.224168	-0.833851	0.167	0.278	1
Ankrd17	0.224257	0.294641	0.5	0.278	1
R3hdm1	0.224353	-0.371118	0.533	0.722	1
Abca1	0.226174	0.413683	0.317	0.167	1
Csnk1e	0.226713	0.33696	0.183	0.056	1
Ccnt2	0.226847	0.408381	0.383	0.222	1
Spns1	0.227065	-0.252578	0.067	0.167	1
Pi4ka	0.228072	-0.268717	0.15	0.278	1
Slc1a3	0.228072	-0.289629	0.15	0.278	1
Klf2	0.228135	-0.391112	0.5	0.667	1
Zfp871	0.228137	0.552146	0.167	0.056	1
Rngtt	0.228137	0.514736	0.167	0.056	1
Nfya	0.228137	0.445945	0.167	0.056	1
Stmn1	0.228137	0.412176	0.167	0.056	1
Dguok	0.228137	0.398372	0.167	0.056	1
Adap1	0.228137	-0.396864	0.117	0.222	1
Chmp1a	0.228137	-0.419107	0.117	0.222	1
Rab22a	0.228137	-0.432786	0.117	0.222	1
Ptma	0.228752	0.323986	0.717	0.611	1
Eif3j1	0.229443	0.562863	0.233	0.111	1
Hmg20b	0.229443	0.453521	0.233	0.111	1
Gbp4	0.231492	0.557369	0.4	0.278	1
Tmcc1	0.231964	0.542198	0.35	0.222	1
Brd4	0.231964	0.379819	0.35	0.222	1
Oaz1	0.233194	0.492965	0.3	0.167	1
Gxylt1	0.233194	0.280791	0.3	0.167	1
Fau	0.233208	-0.482904	0.45	0.611	1
Slc16a6	0.233909	0.410132	0.25	0.111	1
Il17ra	0.234509	-0.507578	0.217	0.333	1
Nhlrc3	0.234986	-0.352282	0.15	0.278	1
Zfp36	0.235062	-0.293849	0.35	0.556	1
Luc7l2	0.235614	-0.27991	0.95	0.944	1
Ube2q1	0.23579	0.46179	0.167	0.056	1
Samd4b	0.23579	0.385506	0.167	0.056	1
Lrrc45	0.23579	-0.271959	0.117	0.222	1
St6galnac4	0.23579	-0.362248	0.117	0.222	1
Ehmt2	0.236023	0.400463	0.233	0.111	1
Tm9sf2	0.237657	0.259201	0.267	0.111	1
BC005561	0.239202	-0.38937	0.233	0.389	1
Tgfb1	0.240423	0.341421	0.25	0.111	1
Grina	0.240423	0.280485	0.25	0.111	1
Brca2	0.240423	-0.301142	0.183	0.333	1
4931406P16Rik	0.24151	-0.561024	0.083	0.167	1
Clcc1	0.24151	-0.665679	0.083	0.167	1
Psme2	0.242046	-0.278883	0.15	0.278	1
Maml3	0.242729	0.485586	0.233	0.111	1
Ncapd2	0.243498	0.395688	0.367	0.222	1
Arf5	0.243615	-0.478606	0.117	0.222	1
Snrnp200	0.243623	0.439446	0.167	0.056	1
Baz2a	0.243623	0.378941	0.167	0.056	1
Mgat2	0.243623	0.348338	0.167	0.056	1
Mcmbp	0.243623	0.333859	0.167	0.056	1
Map2k2	0.243623	-0.309565	0.117	0.222	1
Diablo	0.243623	-0.326288	0.117	0.222	1
Hif1an	0.243623	-0.333297	0.117	0.222	1
Cdk14	0.243838	-0.335692	0.25	0.389	1
Atp5j2	0.244507	0.570607	0.217	0.111	1
Acox3	0.245291	0.413127	0.483	0.389	1
Ccnf	0.245318	0.497916	0.3	0.167	1
Mms19	0.245318	0.438438	0.3	0.167	1
Pnisr	0.245772	0.605129	0.383	0.278	1
Slc38a9	0.249726	0.349568	0.417	0.278	1
Pan3	0.249726	-0.332185	0.35	0.5	1
Gas2l3	0.251538	0.491345	0.3	0.167	1
Nbeal1	0.251637	0.513841	0.167	0.056	1
Brip1	0.251637	0.498499	0.167	0.056	1
Top3b	0.251637	0.393956	0.167	0.056	1
Tsg101	0.251637	0.383996	0.167	0.056	1
Mfap3	0.251637	0.372026	0.167	0.056	1
Mrps25	0.251637	0.366233	0.167	0.056	1
Btf3	0.251637	0.35657	0.167	0.056	1
Tgoln1	0.251637	-0.257311	0.117	0.222	1
Zfp512	0.251637	-0.485034	0.117	0.222	1
Lcp1	0.251977	0.347529	0.467	0.333	1
Crybg3	0.254085	-0.414011	0.267	0.389	1
Abca3	0.256559	0.629341	0.233	0.111	1
Galnt11	0.256559	0.490316	0.233	0.111	1
Tlk1	0.256559	0.418531	0.233	0.111	1
Cyfip1	0.258146	0.338006	0.617	0.5	1
Cdk1	0.258766	0.540501	0.217	0.111	1
Dnm2	0.259255	0.407472	0.4	0.278	1
Sf3b2	0.259258	0.471558	0.283	0.167	1
Lrba	0.259833	-0.275174	0.117	0.222	1
Pcmt1	0.259833	-0.290559	0.117	0.222	1
Lsm3	0.259833	-0.309779	0.117	0.222	1
Smtn	0.260091	-0.367639	0.083	0.167	1
Lztfl1	0.260091	-0.448208	0.083	0.167	1
Cers6	0.260091	-0.677321	0.083	0.167	1
Fam76b	0.260099	-0.502783	0.183	0.278	1
Smc4	0.260198	-0.344269	0.417	0.5	1
Mki67	0.261471	0.390452	0.75	0.778	1
Skp2	0.261498	0.691092	0.15	0.056	1
Pgp	0.261498	0.627811	0.15	0.056	1
Atp5f1	0.261498	0.552779	0.15	0.056	1
Rgmb	0.261498	0.552455	0.15	0.056	1
Cuta	0.261498	0.48294	0.15	0.056	1
Tmem135	0.261498	0.48036	0.15	0.056	1
Bak1	0.261498	0.463217	0.15	0.056	1
Araf	0.261498	0.451891	0.15	0.056	1
Diaph1	0.261498	0.440524	0.15	0.056	1
Ndufa2	0.261498	0.439608	0.15	0.056	1
Pik3c2a	0.261498	0.42448	0.15	0.056	1
Col27a1	0.261498	0.380658	0.15	0.056	1
Vamp8	0.261498	0.352002	0.15	0.056	1
Clstn1	0.261498	0.337535	0.15	0.056	1
Ldlrad4	0.264118	-0.25213	0.15	0.278	1
Ptbp1	0.265643	0.68187	0.3	0.222	1
Tardbp	0.265841	0.404057	0.283	0.167	1
Cars	0.266108	0.526107	0.217	0.111	1
Atp5b	0.267247	-0.320189	0.283	0.444	1
Coro2a	0.268211	0.33369	0.167	0.056	1
Gem	0.268211	0.29614	0.167	0.056	1
Faf2	0.268211	-0.254858	0.117	0.222	1
Bach1	0.268211	-0.279187	0.117	0.222	1
Coa5	0.268211	-0.279789	0.117	0.222	1
Ubr1	0.268211	-0.308669	0.117	0.222	1
Ddx6	0.268864	-0.275232	0.25	0.389	1
Ccz1	0.269744	-0.316306	0.083	0.167	1
Zfp945	0.269744	-0.327787	0.083	0.167	1
Fyttd1	0.269744	-0.626971	0.083	0.167	1
Ppwd1	0.270208	-0.385047	0.283	0.389	1
Pik3ca	0.270269	0.571969	0.15	0.056	1
Ddx60	0.270269	0.571913	0.15	0.056	1
Wdr12	0.270269	0.570598	0.15	0.056	1
Psmd12	0.270269	0.520131	0.15	0.056	1
Cep290	0.270269	0.512824	0.15	0.056	1
Tomm22	0.270269	0.41852	0.15	0.056	1
Parp12	0.270875	0.375939	0.3	0.167	1
Spi1	0.270875	-0.252153	0.233	0.389	1
Tep1	0.270921	0.462938	0.233	0.111	1
Esf1	0.270921	0.346317	0.233	0.111	1
Nfkb1	0.272507	-0.275175	0.417	0.611	1
Rel	0.273253	-0.269558	0.3	0.444	1
Serpine2	0.273591	-0.29793	0.167	0.278	1
Mast3	0.273591	-0.300607	0.167	0.278	1
Fryl	0.273591	-0.304813	0.167	0.278	1
Rsbn1	0.273802	0.484207	0.267	0.167	1
Acsl1	0.273802	-0.292378	0.217	0.333	1
Rpl23a	0.275387	0.304082	0.317	0.167	1
Prpf39	0.275401	0.394005	0.45	0.278	1
Dock2	0.275661	0.499992	0.5	0.444	1
Ncaph	0.276774	-0.257386	0.117	0.222	1
Gm4070	0.278304	0.259972	0.233	0.111	1
Itgb5	0.278415	0.304278	0.75	0.667	1
Nek6	0.279241	0.49538	0.15	0.056	1
E2f2	0.279241	0.494449	0.15	0.056	1
Brd3	0.279241	0.485688	0.15	0.056	1
Rchy1	0.279241	0.478941	0.15	0.056	1
Lrrfip2	0.279241	0.433959	0.15	0.056	1
Anapc2	0.27964	-0.306978	0.083	0.167	1
Fgfr1op2	0.27964	-0.352948	0.083	0.167	1
Prr3	0.27964	-0.511292	0.083	0.167	1
Ndufc1	0.27964	-0.541058	0.083	0.167	1
Klf10	0.279776	0.482586	0.333	0.222	1
H2-T23	0.279789	0.455558	0.35	0.222	1
Bcl2	0.280765	-0.312685	0.217	0.333	1
Lrrc3	0.281217	0.50948	0.217	0.111	1
Fam120a	0.281217	-0.283427	0.167	0.278	1
Cnot4	0.281217	-0.433468	0.167	0.278	1
Fgfr1op	0.284279	0.502247	0.433	0.333	1
Brd7	0.284315	0.329601	0.3	0.167	1
Igsf8	0.285521	-0.251799	0.117	0.222	1
Mdm2	0.285521	-0.263136	0.117	0.222	1
B4galt3	0.285521	-0.311314	0.117	0.222	1
Ywhah	0.285812	0.344158	0.233	0.111	1
Ankhd1	0.286274	0.46135	0.283	0.167	1
Ccl12	0.286282	-0.376734	0.267	0.444	1
Mphosph8	0.288403	0.39191	0.15	0.056	1
Sp140	0.288412	0.545549	0.15	0.056	1
Epb41	0.288412	0.489999	0.15	0.056	1
Pms2	0.288412	0.350544	0.15	0.056	1
Rin2	0.288412	0.340275	0.15	0.056	1
Sipa1	0.288987	-0.316862	0.167	0.278	1
Rps21	0.289471	0.323976	0.55	0.389	1
Pros1	0.289572	-0.543857	0.283	0.389	1
Gtf3c2	0.289635	-0.460293	0.183	0.278	1
Itgal	0.28978	-0.267664	0.083	0.167	1
Pdap1	0.28978	-0.27967	0.083	0.167	1
2410004B18Rik	0.28978	-0.287352	0.083	0.167	1
Gk	0.28978	-0.297251	0.083	0.167	1
Man2a2	0.28978	-0.31223	0.083	0.167	1
Ska1	0.28978	-0.365108	0.083	0.167	1
Scpep1	0.28978	-0.413918	0.083	0.167	1
Zbtb20	0.28978	-0.436526	0.083	0.167	1
Stk11	0.28978	-0.462675	0.233	0.333	1
Purb	0.2915	0.519981	0.367	0.278	1
Apbb2	0.291569	0.619193	0.2	0.111	1
Cd300lf	0.292725	0.411767	0.35	0.222	1
Rpn1	0.293315	0.395569	0.283	0.167	1
Csmd3	0.293479	0.469101	0.233	0.111	1
Mlec	0.293655	0.422726	0.383	0.278	1
Ccnd3	0.294453	-0.280657	0.117	0.222	1
Ube2n	0.294493	-0.3686	0.133	0.222	1
Pom121	0.294493	-0.447619	0.133	0.222	1
Ell2	0.294493	-0.479914	0.133	0.222	1
Otud4	0.295048	0.518354	0.267	0.167	1
Arhgap5	0.295596	0.385787	0.533	0.389	1
Slc6a6	0.295837	-0.360087	0.433	0.611	1
Tssc4	0.296879	-0.35778	0.233	0.333	1
Atad2b	0.296899	0.530044	0.217	0.111	1
Xpr1	0.296899	0.375396	0.217	0.111	1
Mark2	0.296899	-0.437055	0.167	0.278	1
Fam53b	0.297358	-0.337378	0.183	0.278	1
Lman2l	0.297358	-0.460924	0.183	0.278	1
Tspan14	0.297785	0.485184	0.15	0.056	1
Cul5	0.297785	0.426596	0.15	0.056	1
Gbp8	0.297785	0.396358	0.15	0.056	1
Sec31a	0.297785	0.372291	0.15	0.056	1
Gars	0.297785	0.353356	0.15	0.056	1
Rnase4	0.297785	0.35072	0.15	0.056	1
Map3k8	0.297785	0.348736	0.15	0.056	1
Eif2b4	0.297785	0.283845	0.15	0.056	1
Egr1	0.298261	0.556918	0.583	0.5	1
Hnrnpd	0.298779	0.352161	0.367	0.222	1
Qk	0.299156	0.439603	0.567	0.5	1
Ifngr1	0.299516	0.518309	0.317	0.222	1
Ezh2	0.299516	0.5142	0.317	0.222	1
Lrrfip1	0.299516	0.423357	0.317	0.222	1
Mis18bp1	0.299597	0.531957	0.333	0.222	1
Rnf166	0.300164	-0.255995	0.083	0.167	1
Zcwpw1	0.300164	-0.263782	0.083	0.167	1
Arrdc1	0.300164	-0.273643	0.083	0.167	1
Vapa	0.300164	-0.289924	0.083	0.167	1
Fbxl18	0.300164	-0.335633	0.083	0.167	1
Dnajc8	0.300164	-0.345853	0.083	0.167	1
Tex30	0.300164	-0.363602	0.083	0.167	1
Arsa	0.300164	-0.400923	0.083	0.167	1
Rnf31	0.300164	-0.434107	0.083	0.167	1
Esyt1	0.300164	-0.455065	0.083	0.167	1
Ssr3	0.300164	-0.494759	0.083	0.167	1
Ehd4	0.300472	0.327611	0.283	0.167	1
Trpc4ap	0.304093	-0.434604	0.233	0.333	1
Epb41l2	0.304787	0.278765	0.783	0.722	1
Gle1	0.304956	0.464368	0.217	0.111	1
Tk1	0.304956	0.442509	0.217	0.111	1
Chfr	0.304956	0.375785	0.217	0.111	1
Abl1	0.304956	0.358766	0.217	0.111	1
Btaf1	0.307359	0.463597	0.15	0.056	1
Pcnx3	0.307359	0.378314	0.15	0.056	1
Bag6	0.307359	0.3009	0.15	0.056	1
Babam2	0.307359	0.300476	0.15	0.056	1
Flii	0.307728	-0.334859	0.133	0.222	1
Rps18	0.307918	-0.25588	0.517	0.667	1
Blm	0.308098	0.677052	0.2	0.111	1
Fkbp8	0.308098	0.504389	0.2	0.111	1
Lrp1	0.308836	0.485707	0.583	0.556	1
Ifitm3	0.3092	0.327302	0.233	0.111	1
Ier5	0.310036	-0.538005	0.5	0.556	1
Tbc1d10b	0.310794	-0.269313	0.083	0.167	1
Wtap	0.310794	-0.311396	0.083	0.167	1
Tspan32	0.310794	-0.341654	0.083	0.167	1
Metap2	0.311097	0.484055	0.367	0.278	1
Tacc1	0.312202	0.395311	0.633	0.5	1
Lrch1	0.312237	-0.297203	0.133	0.222	1
Adipor1	0.312237	-0.321673	0.133	0.222	1
Tuba1c	0.312237	-0.348297	0.133	0.222	1
Tbc1d9b	0.312237	-0.518356	0.133	0.222	1
Slain2	0.312874	-0.346038	0.117	0.222	1
Slc29a3	0.313409	-0.348369	0.417	0.5	1
Tmbim6	0.313963	0.426266	0.483	0.389	1
Frmd4a	0.314564	0.252362	0.833	0.722	1
Rfc1	0.316588	0.681316	0.2	0.111	1
Senp5	0.316588	0.583141	0.2	0.111	1
Elf2	0.316588	0.513186	0.2	0.111	1
Psme2b	0.317134	0.300056	0.15	0.056	1
Utp14a	0.317134	0.290452	0.15	0.056	1
Papola	0.317134	0.262877	0.15	0.056	1
Rexo1	0.317265	0.315655	0.233	0.111	1
Rab8b	0.317372	0.390626	0.267	0.167	1
Spty2d1	0.317372	-0.34112	0.217	0.333	1
Rbm28	0.319784	0.409292	0.35	0.222	1
Mpeg1	0.32073	0.294991	0.733	0.556	1
Tmem128	0.321368	-0.264662	0.133	0.222	1
Hspe1	0.321368	-0.285416	0.133	0.222	1
Galnt12	0.321368	-0.381922	0.133	0.222	1
Cant1	0.321368	-0.420377	0.133	0.222	1
Stk4	0.321368	-0.471961	0.133	0.222	1
Mknk2	0.321388	-0.273945	0.05	0.111	1
Ice2	0.321388	-0.338634	0.05	0.111	1
Zfp961	0.321388	-0.361019	0.05	0.111	1
Atat1	0.321388	-0.413339	0.05	0.111	1
Psmc4	0.321388	-0.425919	0.05	0.111	1
Iffo2	0.321388	-0.44791	0.05	0.111	1
Snx4	0.321388	-0.481934	0.05	0.111	1
Asl	0.321388	-0.534459	0.05	0.111	1
Tspan3	0.321388	-0.535029	0.05	0.111	1
Zfp865	0.321388	-0.574286	0.05	0.111	1
Arid5b	0.321487	0.372382	0.4	0.278	1
Srcap	0.321499	0.414821	0.217	0.111	1
Snx6	0.321499	0.348062	0.217	0.111	1
Gm46224	0.321669	-0.257656	0.083	0.167	1
Gm14005	0.321669	-0.259778	0.083	0.167	1
Adam9	0.321669	-0.366878	0.083	0.167	1
Ndufaf4	0.321669	-0.367077	0.083	0.167	1
Pfkfb4	0.322363	-0.271674	0.117	0.222	1
Gm26740	0.322634	0.327361	0.283	0.167	1
Zfp638	0.323173	-0.388405	0.333	0.444	1
Ptpre	0.324053	0.316533	0.433	0.278	1
Taf7	0.325053	0.438098	0.267	0.167	1
Nlrp1b	0.325053	0.411923	0.267	0.167	1
Tyk2	0.325053	-0.479511	0.217	0.333	1
Rgl2	0.325229	0.520232	0.2	0.111	1
Vmp1	0.325467	0.282967	0.233	0.111	1
Brpf1	0.327111	0.302081	0.15	0.056	1
Tcf7l2	0.327111	0.280043	0.15	0.056	1
Tln2	0.327111	0.279704	0.15	0.056	1
Man1b1	0.327111	0.274612	0.15	0.056	1
Rere	0.327111	0.254086	0.15	0.056	1
Cotl1	0.327773	0.385254	0.317	0.222	1
Ctsd	0.327812	-0.261817	0.917	1	1
Itpripl2	0.329619	-0.254249	0.183	0.278	1
Nudc	0.329987	0.358167	0.217	0.111	1
Ubr4	0.329987	0.300375	0.217	0.111	1
Qars	0.330671	-0.411067	0.133	0.222	1
Brwd3	0.330728	0.578739	0.133	0.056	1
Prdx5	0.330728	0.532325	0.133	0.056	1
Erg28	0.330728	0.530772	0.133	0.056	1
Med12	0.330728	0.516982	0.133	0.056	1
Fam168a	0.330728	0.490249	0.133	0.056	1
Ppp1r2	0.330728	0.460563	0.133	0.056	1
Csnk1g2	0.330728	0.426073	0.133	0.056	1
Psmd13	0.330728	0.425417	0.133	0.056	1
Shmt2	0.330728	0.414257	0.133	0.056	1
Eng	0.330728	0.409625	0.133	0.056	1
Brox	0.330728	0.376076	0.133	0.056	1
Ap1ar	0.330728	0.355633	0.133	0.056	1
Tecpr2	0.330728	0.342128	0.133	0.056	1
Vps41	0.330728	0.337489	0.133	0.056	1
Eif1ad	0.330728	0.304848	0.133	0.056	1
Ftl1	0.331543	-0.277932	0.483	0.611	1
Atp2a2	0.331544	-0.336178	0.317	0.444	1
Man2a1	0.332789	-0.566308	0.083	0.167	1
Cggbp1	0.332849	-0.534954	0.217	0.333	1
Wls	0.332854	0.464484	0.267	0.167	1
Atp13a1	0.335061	0.584016	0.25	0.167	1
Bckdk	0.335208	-0.259999	0.05	0.111	1
Gpr35	0.335208	-0.260792	0.05	0.111	1
Atpaf1	0.335208	-0.265506	0.05	0.111	1
Alg1	0.335208	-0.273151	0.05	0.111	1
Mctp1	0.335208	-0.276917	0.05	0.111	1
Hsf2	0.335208	-0.27742	0.05	0.111	1
Myo1b	0.335208	-0.294392	0.05	0.111	1
Rrm2b	0.335208	-0.334658	0.05	0.111	1
Tnfrsf1b	0.335208	-0.340199	0.05	0.111	1
Nos1ap	0.335208	-0.371451	0.05	0.111	1
Utp18	0.335208	-0.376654	0.05	0.111	1
Faf1	0.335208	-0.385195	0.05	0.111	1
Smurf1	0.335208	-0.422324	0.05	0.111	1
Map1lc3a	0.335208	-0.505861	0.05	0.111	1
Armcx3	0.335208	-0.513411	0.05	0.111	1
Fam19a1	0.335208	-0.796103	0.05	0.111	1
Jmjd1c	0.335555	0.259513	0.65	0.667	1
Upf3b	0.338618	0.300353	0.217	0.111	1
Hnrnpa2b1	0.339063	0.252488	0.867	0.833	1
Gtpbp2	0.339742	-0.338176	0.35	0.5	1
Slc38a6	0.340148	-0.335581	0.133	0.222	1
Dennd1a	0.340148	-0.378509	0.133	0.222	1
Tmem63a	0.340775	-0.301264	0.217	0.333	1
Ppp1r3d	0.341467	0.463834	0.133	0.056	1
Nedd1	0.341467	0.426151	0.133	0.056	1
Ddx47	0.341467	0.422813	0.133	0.056	1
Dtx4	0.341467	0.388161	0.133	0.056	1
Uqcr11	0.341467	0.384621	0.133	0.056	1
Mcph1	0.341467	0.358779	0.133	0.056	1
Lias	0.341467	0.334946	0.133	0.056	1
Magt1	0.341467	0.27729	0.133	0.056	1
Ptges3	0.341467	0.276708	0.133	0.056	1
Ercc5	0.341467	-0.772869	0.1	0.167	1
Trmt1	0.341984	0.350588	0.333	0.222	1
Foxm1	0.342531	0.425503	0.317	0.222	1
Srsf1	0.342982	0.309342	0.217	0.111	1
Il10ra	0.345647	0.441127	0.367	0.278	1
Asap1	0.345647	0.408807	0.367	0.278	1
Extl3	0.346569	-0.311569	0.183	0.278	1
Tgfbi	0.346741	-0.585178	0.15	0.222	1
Gapvd1	0.348816	0.53462	0.267	0.167	1
Rpl3	0.349228	0.3046	0.467	0.333	1
Uchl5	0.349405	-0.262104	0.05	0.111	1
Snx19	0.349405	-0.264852	0.05	0.111	1
Camsap2	0.349405	-0.280513	0.05	0.111	1
Nsfl1c	0.349405	-0.294074	0.05	0.111	1
Zfp141	0.349405	-0.296342	0.05	0.111	1
Nup155	0.349405	-0.29755	0.05	0.111	1
Dvl2	0.349405	-0.301211	0.05	0.111	1
Ndufb4	0.349405	-0.303664	0.05	0.111	1
Arfip2	0.349405	-0.30975	0.05	0.111	1
Socs4	0.349405	-0.316552	0.05	0.111	1
Evi5	0.349405	-0.354545	0.05	0.111	1
Usp42	0.349405	-0.356225	0.05	0.111	1
Ccdc9	0.349405	-0.433314	0.05	0.111	1
B3gat3	0.349405	-0.446877	0.05	0.111	1
Lemd2	0.349796	-0.420757	0.133	0.222	1
Csf3r	0.350307	-0.343593	0.25	0.333	1
Daglb	0.350981	-0.306866	0.333	0.444	1
Myo1e	0.35142	0.52004	0.25	0.167	1
Gbp9	0.352064	0.513257	0.2	0.111	1
Ppig	0.352064	0.498262	0.2	0.111	1
2810004N23Rik	0.352064	0.47734	0.2	0.111	1
Psma5	0.352426	0.38936	0.133	0.056	1
Abcd2	0.352426	0.308211	0.133	0.056	1
Capns1	0.352426	-0.538735	0.1	0.167	1
F830016B08Rik	0.352426	-0.942613	0.1	0.167	1
Dst	0.35259	0.276238	0.733	0.667	1
Cnot1	0.352601	0.326461	0.45	0.389	1
Tgfbr2	0.352609	0.494473	0.45	0.389	1
Oasl2	0.3538	0.418291	0.283	0.167	1
Thoc2	0.355837	-0.358662	0.3	0.389	1
Slc15a3	0.358838	-0.462848	0.733	0.667	1
Nfx1	0.359616	-0.403859	0.133	0.222	1
Brca1	0.359786	0.492015	0.25	0.167	1
Arcn1	0.359786	0.436936	0.25	0.167	1
Comt	0.360127	0.549856	0.367	0.278	1
Ttc7	0.361312	0.476065	0.2	0.111	1
Cope	0.361312	0.422215	0.2	0.111	1
Slc25a5	0.361312	0.37918	0.2	0.111	1
Evl	0.361312	0.369306	0.2	0.111	1
Bnip2	0.361879	0.351354	0.283	0.167	1
Nsd3	0.363066	0.267298	0.617	0.5	1
Snx18	0.363344	0.281342	0.35	0.222	1
Gmeb1	0.363605	0.421327	0.133	0.056	1
Nup88	0.363605	0.382032	0.133	0.056	1
Dhx8	0.363605	0.352102	0.133	0.056	1
Brip1os	0.363605	0.343311	0.133	0.056	1
Pkd1	0.363605	0.33382	0.133	0.056	1
Eif6	0.363605	0.333511	0.133	0.056	1
Spdl1	0.363605	0.329222	0.133	0.056	1
Pa2g4	0.363605	0.325547	0.133	0.056	1
Cntrob	0.363605	0.314395	0.133	0.056	1
Ndc80	0.363605	0.288876	0.133	0.056	1
Clip2	0.363605	-0.620062	0.1	0.167	1
Haghl	0.363978	-0.253641	0.05	0.111	1
Pwp2	0.363978	-0.259038	0.05	0.111	1
Tagap1	0.363978	-0.285854	0.05	0.111	1
Mat2b	0.363978	-0.336833	0.05	0.111	1
Cd151	0.363978	-0.357515	0.05	0.111	1
Rtn4rl1	0.363978	-0.361283	0.05	0.111	1
Vps28	0.363978	-0.429277	0.05	0.111	1
Nup43	0.363978	-0.493234	0.05	0.111	1
Ncapd3	0.364592	0.301723	0.583	0.556	1
Pds5b	0.365789	0.580123	0.183	0.111	1
Plcb2	0.365789	0.515181	0.183	0.111	1
Dph5	0.365789	-0.451875	0.15	0.222	1
Fxr1	0.366197	-0.315024	0.25	0.333	1
Rbpj	0.369108	0.269032	0.383	0.278	1
Cep112	0.369608	-0.270935	0.133	0.222	1
Cd244	0.370711	0.500046	0.2	0.111	1
Trpv2	0.370711	0.463481	0.2	0.111	1
Ifi213	0.370711	0.381583	0.2	0.111	1
Tgfbr1	0.371151	0.427203	0.583	0.556	1
Supt5	0.373648	0.316447	0.267	0.167	1
Nr1h2	0.374577	0.360191	0.217	0.111	1
Kif2a	0.375003	0.458693	0.133	0.056	1
Rasa1	0.375003	0.43251	0.133	0.056	1
Mdc1	0.375003	0.37343	0.133	0.056	1
Isg15	0.375003	0.340352	0.133	0.056	1
Mast4	0.375003	0.331813	0.133	0.056	1
Anapc11	0.375003	0.321104	0.133	0.056	1
Kmt5b	0.375003	0.310189	0.133	0.056	1
Mrto4	0.375003	0.30598	0.133	0.056	1
Nectin4	0.375003	0.292669	0.133	0.056	1
Pias2	0.375003	0.273447	0.133	0.056	1
Fbrs	0.375003	0.267009	0.133	0.056	1
H13	0.375003	-0.381601	0.1	0.167	1
Cct4	0.375554	0.574951	0.183	0.111	1
Pias1	0.376885	0.395556	0.25	0.167	1
Srsf5	0.377209	0.26826	0.717	0.667	1
Rps6ka1	0.378653	-0.297996	0.3	0.389	1
Jak3	0.378925	-0.261175	0.05	0.111	1
Rbl1	0.379763	-0.334607	0.133	0.222	1
Crlf3	0.37977	-0.445907	0.133	0.222	1
Ireb2	0.380261	0.383287	0.2	0.111	1
2810403A07Rik	0.380261	0.363439	0.2	0.111	1
Mrpl52	0.380261	0.335492	0.2	0.111	1
Aspm	0.382101	-0.256424	0.183	0.278	1
Colgalt1	0.38217	0.360498	0.267	0.167	1
Mars	0.38217	0.322363	0.267	0.167	1
Eml4	0.382435	0.384191	0.4	0.333	1
Lamtor3	0.382579	-0.25337	0.233	0.333	1
Sbno2	0.385157	0.326632	0.517	0.444	1
Laptm4a	0.385628	0.378974	0.25	0.167	1
Mrfap1	0.385628	0.334056	0.25	0.167	1
Ccnb2	0.38662	0.272861	0.133	0.056	1
Stk19	0.38662	-0.258353	0.1	0.167	1
Prkca	0.38662	-0.285198	0.1	0.167	1
1110008F13Rik	0.38662	-0.29469	0.1	0.167	1
P2rx7	0.38662	-0.304009	0.1	0.167	1
Trim56	0.38662	-0.613965	0.1	0.167	1
Ccdc88a	0.386811	0.369658	0.417	0.333	1
Dync1i2	0.386815	-0.491739	0.383	0.444	1
Ktn1	0.387074	0.326748	0.483	0.389	1
Iigp1	0.387544	-0.338586	0.417	0.5	1
Irf2	0.388024	-0.41743	0.3	0.333	1
Hnrnpm	0.389857	0.371042	0.4	0.333	1
Tango2	0.38996	0.375608	0.2	0.111	1
Mrgbp	0.390103	-0.287734	0.133	0.222	1
Cdkn1a	0.390103	-0.461982	0.133	0.222	1
Lnpep	0.390261	0.382957	0.3	0.222	1
mt-Atp8	0.390805	0.326021	0.267	0.167	1
Eif5a	0.391058	-0.270471	0.233	0.333	1
Nucks1	0.391615	0.319564	0.383	0.278	1
Trim12a	0.394199	0.366888	0.483	0.389	1
Zbtb7a	0.394488	0.378828	0.25	0.167	1
Nin	0.39556	0.443296	0.183	0.111	1
Zfp407	0.39556	-0.300519	0.15	0.222	1
Mphosph9	0.398453	0.274841	0.133	0.056	1
Pld3	0.398453	-0.354781	0.1	0.167	1
Ldlr	0.398453	-0.370225	0.1	0.167	1
Bod1l	0.400098	0.656859	0.317	0.278	1
Specc1	0.400351	0.358045	0.383	0.333	1
2310035C23Rik	0.401709	0.368743	0.417	0.333	1
Snrk	0.403469	0.306587	0.25	0.167	1
Ppip5k2	0.4058	0.440032	0.183	0.111	1
Ssbp2	0.4058	0.353345	0.183	0.111	1
Ptpn18	0.4058	-0.662003	0.15	0.222	1
Klhl6	0.407025	0.548044	0.233	0.167	1
Ak2	0.409878	0.328331	0.317	0.222	1
Aup1	0.410163	-0.27785	0.183	0.278	1
Irf3	0.410502	0.289987	0.133	0.056	1
Prpf31	0.410502	-0.254632	0.1	0.167	1
Pcif1	0.410502	-0.26571	0.1	0.167	1
Mvb12b	0.410502	-0.29645	0.1	0.167	1
Tmco1	0.410502	-0.296566	0.1	0.167	1
Creb3l2	0.410502	-0.300018	0.1	0.167	1
Slamf8	0.410502	-0.300799	0.1	0.167	1
Ubap2	0.410502	-0.321278	0.1	0.167	1
Tbc1d32	0.410502	-0.346407	0.1	0.167	1
Dclre1c	0.414081	0.252279	0.317	0.222	1
Trrap	0.416197	0.429744	0.183	0.111	1
Sowahc	0.416197	0.352044	0.183	0.111	1
Plin2	0.416378	-0.325285	0.2	0.278	1
Fam120b	0.417454	0.516787	0.117	0.056	1
Scaf8	0.417454	0.477508	0.117	0.056	1
Atp5g3	0.417454	0.459368	0.117	0.056	1
Mplkip	0.417454	0.451855	0.117	0.056	1
Mcfd2	0.417454	0.434184	0.117	0.056	1
Fam217b	0.417454	0.431259	0.117	0.056	1
Ddx39	0.417454	0.409368	0.117	0.056	1
Crybb1	0.417454	0.404942	0.117	0.056	1
Pex6	0.417454	0.383284	0.117	0.056	1
E2f8	0.417454	0.371345	0.117	0.056	1
Hip1	0.417454	0.326226	0.117	0.056	1
Jmjd6	0.417454	0.325003	0.117	0.056	1
Spopl	0.417454	0.318137	0.117	0.056	1
Igtp	0.417454	0.317085	0.117	0.056	1
Cebpd	0.417454	0.306953	0.117	0.056	1
Lta4h	0.417454	0.295919	0.117	0.056	1
Rnf20	0.417454	0.281978	0.117	0.056	1
Wdr76	0.419947	0.252984	0.2	0.111	1
Eif3c	0.420359	-0.271073	0.317	0.389	1
Plod3	0.420409	0.395523	0.4	0.333	1
Neil3	0.421771	0.326935	0.367	0.278	1
Rpl7	0.421796	0.52583	0.25	0.167	1
Fam133b	0.421796	0.335295	0.25	0.167	1
Paip2b	0.422765	-0.266187	0.1	0.167	1
Ccdc47	0.422765	-0.273045	0.1	0.167	1
Nsa2	0.42675	0.376404	0.183	0.111	1
Eif4b	0.42675	0.368196	0.183	0.111	1
Tmem184b	0.42675	0.352697	0.183	0.111	1
Dpysl2	0.42675	0.300388	0.183	0.111	1
Arl4c	0.428262	-0.2707	0.367	0.444	1
Prim1	0.430508	0.459785	0.117	0.056	1
Cd69	0.430508	0.408601	0.117	0.056	1
Cbx6	0.430508	0.392617	0.117	0.056	1
Ncstn	0.430508	0.38961	0.117	0.056	1
Slc10a7	0.430508	0.389576	0.117	0.056	1
Nkap	0.430508	0.378169	0.117	0.056	1
Golga2	0.430508	0.369962	0.117	0.056	1
Ankrd54	0.430508	0.363313	0.117	0.056	1
Mdm1	0.430508	0.35409	0.117	0.056	1
Usp32	0.430508	0.350947	0.117	0.056	1
Csnk2a2	0.430508	0.308312	0.117	0.056	1
Atrn	0.430508	0.256328	0.117	0.056	1
Selenok	0.430508	0.254285	0.117	0.056	1
Zfp467	0.430508	0.25057	0.117	0.056	1
Prex1	0.430929	0.442508	0.383	0.278	1
Tmcc3	0.431001	-0.264773	0.45	0.5	1
Strn3	0.435138	0.420021	0.267	0.222	1
Capzb	0.435138	-0.271018	0.233	0.333	1
Rhoq	0.43524	-0.371861	0.1	0.167	1
Hps4	0.436199	0.29546	0.4	0.333	1
Nudt4	0.437457	0.416994	0.183	0.111	1
Iffo1	0.438097	0.330272	0.367	0.278	1
Pkp4	0.44067	0.254418	0.2	0.111	1
Rps23	0.441029	-0.301878	0.367	0.222	1
Kdm7a	0.443119	0.418348	0.283	0.222	1
Spp1	0.443796	0.759612	0.117	0.056	1
Mff	0.443796	0.336424	0.117	0.056	1
Abcd1	0.443796	0.322867	0.117	0.056	1
Bcl9l	0.443796	0.315719	0.117	0.056	1
Wdr91	0.443796	0.291887	0.117	0.056	1
Wrn	0.443796	0.276797	0.117	0.056	1
Apbb1ip	0.445521	0.308793	0.717	0.667	1
Chd2	0.447032	-0.352211	0.433	0.5	1
2021-03-07	0.448317	0.341628	0.183	0.111	1
Ap3b1	0.448317	0.293434	0.183	0.111	1
Tmem245	0.448529	0.341857	0.317	0.222	1
Nudt3	0.449425	0.401345	0.217	0.167	1
Tlr2	0.450517	-0.522882	0.267	0.333	1
Srsf11	0.451023	0.266535	0.7	0.611	1
Ankrd49	0.451248	0.266523	0.2	0.111	1
Herc6	0.45141	0.358105	0.383	0.278	1
Med1	0.454499	-0.405565	0.233	0.278	1
Phf12	0.455035	0.430093	0.233	0.167	1
Ap3d1	0.455035	-0.494897	0.2	0.278	1
Rps2	0.455572	-0.279747	0.333	0.444	1
Syngr2	0.455607	0.495365	0.167	0.111	1
Serp1	0.455607	0.417427	0.167	0.111	1
Cmtm3	0.455607	0.410463	0.167	0.111	1
Ube2t	0.457315	0.374515	0.117	0.056	1
0610012G03Rik	0.457315	0.342954	0.117	0.056	1
Arhgap22	0.457315	0.325496	0.117	0.056	1
Utrn	0.457315	0.302276	0.117	0.056	1
Pon3	0.457315	0.296806	0.117	0.056	1
Ccdc77	0.457315	0.26995	0.117	0.056	1
Sars	0.457315	0.269012	0.117	0.056	1
Rprd2	0.457315	0.251697	0.117	0.056	1
Rpl26	0.457388	-0.506664	0.283	0.333	1
Kif23	0.45976	-0.263101	0.333	0.444	1
Otulin	0.45988	0.27445	0.25	0.167	1
Atad5	0.45988	-0.390946	0.217	0.278	1
Zfp280d	0.461388	0.436592	0.283	0.222	1
Puf60	0.462907	-0.415968	0.233	0.333	1
Iqgap3	0.465006	-0.31116	0.2	0.278	1
Rela	0.467097	0.642032	0.167	0.111	1
Rpl37	0.46862	-0.299794	0.467	0.5	1
Il4ra	0.468655	-0.5505	0.267	0.333	1
Nasp	0.469829	0.603272	0.217	0.167	1
Sclt1	0.470489	0.270016	0.183	0.111	1
Psma4	0.470489	-0.26574	0.15	0.222	1
Msh3	0.470489	-0.296466	0.15	0.222	1
Sp110	0.470678	-0.254806	0.25	0.333	1
Tmx4	0.470678	-0.356876	0.25	0.333	1
Nudcd3	0.470923	-0.285023	0.317	0.389	1
Dcaf5	0.471062	0.297297	0.117	0.056	1
Ankrd13c	0.471062	0.285742	0.117	0.056	1
Arhgap19	0.471062	0.25935	0.117	0.056	1
Vkorc1l1	0.471062	0.2543	0.117	0.056	1
Noc3l	0.471062	0.250616	0.117	0.056	1
Sppl2a	0.471818	0.342893	0.367	0.278	1
Rtn4	0.471818	0.270696	0.367	0.278	1
Csf2ra	0.472809	0.377952	0.383	0.333	1
Tcof1	0.472828	-0.312984	0.167	0.222	1
Hsp90b1	0.473709	-0.25671	0.617	0.722	1
[truncated: 383 more rows]
