# Supplementary material for: p38 MAP Kinase Signaling in Microglia Plays a Sex-Specific Protective Role in CNS Autoimmunity and Regulates Microglial Transcriptional States
Source: Front Immunol. 2021 Oct 11;12:715311. doi: 10.3389/fimmu.2021.715311 (PMC8542909; doi:10.3389/fimmu.2021.715311)
Supplement: Supplementary file 7 [file DataSheet_7.xlsx]

## Sheet: Male vs female DEGs by cluster
Cluster 0 - DAM								Cluster 2 - hMG1								Cluster 3 - DAM3
UP				DOWN				UP				DOWN				UP				DOWN
Male	Female	Both		Male	Female	Both		Male	Female	Both		Male	Female	Both		Male	Female	Both		Male	Female	Both
129 elements included exclusively in "c0 male up":				45 elements included exclusively in "c0 male down":				49 elements included exclusively in "male c2 up":				265 elements included exclusively in "male c2 down":				220 elements included exclusively in "c3 DAM male up":				232 elements included exclusively in "c3 DAM male down":
Trem2	245 elements included exclusively in "female c0 up":			B930036N10Rik	181 elements included exclusively in "c0 fem dowb":			Ankrd44	233 elements included exclusively in "female c2-hMG up":			Neat1	9 elements included exclusively in "female c2 down":			Ctss	676 elements included exclusively in "c3 DAM fem up":			B930036N10Rik	2 elements included exclusively in "c3 DAM fem down":
Cox7a2l	Txn1	12 common elements in "c0 male up" and "female c0 up":		S100a8	Cst3	2 common elements in "c0 fem dowb" and "c0 male down":		Ep300	Eftud2	2 common elements in "female c2-hMG up" and "male c2 up":		Sat1	Ddx5	2 common elements in "female c2 down" and "male c2 down":		Rpl32	Ifi206	16 common elements in "c3 DAM fem up" and "c3 DAM male up":		Neat1	Abhd12	2 common elements in "c3 DAM fem down" and "c3 DAM male down":
C1qa	Gbp2	H2-Aa		Neat1	C1qb	Hexim1		Tgfbr1	Gba	Btbd7		Ccl4	Malat1	Jun		Tyrobp	Hace1	Tfpt		Jun	Tmem59	Cx3cr1
B2m	Ly6a	Cd74		Actb	Tmem176a	Gnb2		Man2b1	Rufy3	Kcnk6		Plxnb2	Rhoa	Ccnl1		Crybb1	Ifi211	H2-Eb1		Washc4		Tmem176b
Adam17	H2-Ab1	Itgax		Htra3	Fcrls			Ppp3ca	Hmces			Cntrl	Ptprc			Npc2	Armcx5	H2-Aa		Rhob
H2-Q6	Iigp1	H2-Eb1		Retnlg	Tmem176b			Srsf5	Haghl			Myh9	Maf			Rpl18a	Ndufaf5	H2-Oa		Btg2
Gpatch8	Fn1	Ccl5		S100a9	Selenop			H2-Eb1	Trim23			Fn1	Ctss			Cd74	Ropn1l	Siah1a		Dnajb4
Serpine2	Cd36	Lgals3bp		Cxcr2	Cx3cr1			Lztfl1	Actr5			Cd14	Junb			Psme1	Dars2	Arl4a		Fxr1
Lag3	Cox6a2	Spp1		H3f3a	Trf			Lyl1	Tmc4			Ddx41	Rock2			H2-Ab1	Hhat	H2-Q4		Cirbp
Cabin1	Atp6v0c	Ptbp3		Tgfbi	Lyz2			Abcd2	Apeh			5031425E22Rik	Nfkbiz			Ier3	Tmem154	Naa40		Map3k3
Ppp1r21	Rpl32	Ifi209		Actg1	Ly86			Naip6	Mpp1			Ccl3				Rpl18	Gstm1	B2m		Apobec3
Tcn2	Rbm3	Psmd6		Dok3	Csf1r			Qk	Ctdnep1			Chst1				Tmem219	Car9	Rbm15		Gt(ROSA)26Sor
Dnajc8	Cfb	Slfn5		Csrnp1	Selplg			Tacc1	Tor1aip2			Tspo				Itm2b	Gm10578	Casp4		5031425E22Rik
Hexb	Rpl27a	2021-03-02		Romo1	Tyrobp			Uqcrfs1	Plpbp			2510039O18Rik				Fcgr4	Gm9803	Faim		Pik3ca
Rrs1	Rps18			Cotl1	Ctss			Nom1	Rev1			Gm42418				Safb2	Tspan15	Micu1		Ints2
Lman1	Isg15			2021-09-08	Siglech			Tada3	Sgsm2			B930036N10Rik				Rps3a1	Hmga2	Tgfbr2		Ptpro
Ctss	Cd300lf			Cbx5	Itm2b			Mgat1	Rbm26			Gt(ROSA)26Sor				Rpl36	Lrrc49	Golph3		Ints6
Hdgfl2	Rps20			Cirbp	Sparc			Lag3	Sh2b1			Appbp2				Cd244	Fbxl22	Rab3gap2		Ssr3
Specc1	Atp6v1g1			Oaz1	Serinc3			Naca	Ankrd12			Slc38a2				Prkcb	Sh3bgrl2			Kdelr2
Dnajc7	Ucp2			S100a6	Vsir			Irf2bp2	Stk11ip			Atf3				Fcgr3	Iba57			Lrrc8d
Lair1	Irf7			Ube2a	Itgb5			Adora3	Ercc2			Nemf				Rps23	Arhgap27os1			D830025C05Rik
Cadm1	Cxcl10			5031425E22Rik	Adgrg1			Fam102b	H2-Q6			Ensa				Gadd45gip1	Gm36445			A930007I19Rik
Tsnax	Rpl41			Ap2a1	C1qa			Tor3a	Pdcd2l			Atad2b				Gm10076	Rpl39l			Hist1h1e
Ncor1	Rtp4			Skiv2l	Igsf6			Fyco1	Ap5b1			Ehmt2				Zbtb4	Rsph3a			Ppp1r10
Chpt1	Rpl27			Rogdi	Far1			Tnfaip8	Zfp606			A930007I19Rik				Chmp2a	Prepl			Gm42418
Tor3a	Fgl2			Ptpa	Pdia6			Cebpb	Clcn3			Zswim8				Caml	3830408C21Rik			Sh2b2
Gm10076	Vdac3			S100a11	Ier3ip1			Fam49b	Btbd19			Inpp5k				Pdgfb	C230013L11Rik			Gtf2a1
Mgat2	Cpd			Rac2	Ctsl			Frmd4b	Zfp944			Suz12				Naa35	4933407K13Rik			Ubr7
Cldnd1	Plaat3			Cbx3	Kctd12			Asph	Dusp12			Kras				Lamp1	Gm37756			Magohb
AC149090.1	Rps2			Csnk1g3	C1qc			Trem2	Usp9x			Ss18l1				Ccl5	D5Ertd605e			Hmces
Hacd2	Nrd1			A930007I19Rik	Gpr34			Utp3	Tbkbp1			Rgs1				Fau	Zfp128			Rai1
H2-Q4	Selenow			Bbc3	Tpt1			Bcl2a1b	Nln			Usp24				Rps8	Dyrk1b			Slc1a5
Tmem55b	Cst7			Ccl4	Cd68			H2afy	Hmgcl			Xrn2				Trir	Fuz			Polr3f
Elmo1	Sat1			Ighm	Itga6			Supt16	Galns			Grk2				Rpl24	Kctd14			4933433G15Rik
2810403A07Rik	H2-Q7			Psmb5	Arhgap31			Nfkbia	Gba2			Ppia				Ndufs5	Zfp358			9530068E07Rik
Bfar	Gm2000			Dek	Olfml3			Frmd4a	L3mbtl3			Ildr2				Gbp8	Tgfbr3l			Cacul1
Zc3hav1	Snhg6			Mosmo	Spcs1			Eri1	Ran			Id2				Arfrp1	Kif23			Scap
Cept1	Sp100			Spns2	Map2k4			Ptma	Tprgl			Plagl2				Tmem260	Gm26531			H2afv
Ifi27	Aprt			Lmna	Hexb			Zfhx3	Cbx4			Rps13				Ebf3	Fbln1			Lsm14a
Gsk3b	Arhgap30			Sh3pxd2a	Dexi			Capza2	Gmfb			Comt				Myef2	Pus7l			Trmt10a
Cers6	Ifi211			Ccl3	Ahctf1			Cct3	Gm26917			Ppp2r5a				Rpl12	Serac1			Tssc4
Saa3	Hspa9			Naaa	Serpinf1			Rhobtb1	Coro2a			Ap4e1				2510039O18Rik	Ccr6			Cks2
Plod3	H2-K1			Lig1	Clec4a2			Snu13	Casp8ap2			Ccrl2				Rps13	D330050I16Rik			Btg1
Eif1b	Slfn2			Emp3	Edem3			Tubgcp4	Rtn4rl1			Osm				Cd63	Gpr19			Ptbp3
Cd9	Pabpc1			Fxyd5	Ctsh			Smndc1	Oaz1			Cldnd1				Naca	Anpep			Blnk
Mycbp	Ubald2				Bmyc			Ccnd3	Tcof1			Ythdc2				Tpd52	Gm15133			Ddx27
Naa38	Gbp6				Supt5			I830077J02Rik	Snx30			Xbp1				Rps21	Sigirr			Usp47
Egln1	AB124611				Basp1			Fam172a	Trpm2			Eprs				Tmem33	Rpp25			Rnaseh2c
Bst2	Tmsb10				Tmem119			Pou2f2	Top2b			Wdfy4				Jade2	1700048O20Rik			AY036118
Supt4a	Ncstn				Rnf130				Abl2			Scfd1				Susd6	Ttc25			Ndufs7
Kcmf1	Rps27l				Fscn1				Fndc3a			Ap1b1				Kdm4c	Gm48633			Eef1akmt1
Arid2	Rps27a				Zfp326				Wls			Pura				Nsf	Aldh6a1			Ezh2
Cpsf6	Lgals9				Rraga				Ergic3			Atp9b				Polr1d	Dennd6b			Mapre2
Lpl	Atp1a3				Traf7				Pes1			Tap1				Ctc1	Zfp174			Vmp1
Hspd1	Ndufa11				Tubb2a				Bcl7a			Tgif1				Adprh	Dynlt1c			Hist1h1c
Mrpl9	Arpp19				Dpm3				Appl1			Gmeb1				Tceanc2	Iigp1			Nop16
Abraxas2	BC005537				Fyb				Hypk			Prkd3				Epb41l4aos	Ovol1			Nagk
Tomm20	Gpd1l				Sel1l				Mob3c			Sbno1				Rap2a	1700028N14Rik			Peak1
Zfyve26	Mmp14				Cd53				Cbx1			B4galt3				Sh3bgrl3	Apip			Bcl2l12
1700017B05Rik	Ifi47				Cd14				Rars2			Hspa5				Ubfd1	Shmt2			Gdi1
Wbp4	Dnajc13				Casp8ap2				Pfn1			Ifi207				Golgb1	Pnkp			Kctd5
Tmcc3	Sdhb				Rnmt				Gnaq			Adamts1				Slc25a5	Ascc2			Gm3448
Pafah1b2	Slc25a3				Slc29a3				Cog2			Map4k4				Slamf8	Snapc2			Asl
Ndufs7	Dock2				Tes				Cuedc2			Psmb1				Rpl35a	Chchd1			Ttll4
Snx6	Capg				Tmcc3				Exoc1			Hipk1				Ywhah	Ngdn			Stk3
Vegfb	Fxyd5				Dip2b				Osbpl11			Aif1				Htatip2	Gsg1			Zfp945
Acbd3	Cxcl9				4931406P16Rik				Hif1a			Myo5a				Capn3	Mcm9			Ncdn
Syngr2	Cd52				Btg1				Parp11			Sh3bgrl3				Snrpb2	Lin37			Mgat5
Cebpz	Anxa5				Sirpa				Dop1b			Fam241a				Rpl3	Prkra			Usp37
Arhgap5	Anapc5				Trem2				Epsti1			Psmd6				Siah2	Atg7			Fndc7
Phf11b	Sars				Ccdc152				Apbb2			Slc2a5				Setd2	Dnaaf4			Ddx50
Tmem50b	Itgal				Rhob				2021-03-06			Klf13				Snx20	Cep41			Mrgbp
Zc3h18	Lilrb4a				Tm6sf1				Eef1d			Uba5				Ogfrl1	Lrg1			Otud1
Tmbim4	Tgfbi				Gpr183				Atf2			Runx1				H2-Q6	Gm32885			Chst7
Zfp622	Ran				Gnai3				Trnt1			Mia3				Spg21	A930037H05Rik			Cnot3
Sfpq	Herc6				Gng10				Zfp518a			Ube2l3				Proser1	Tceal1			Mtx2
Mindy2	Hnrnpa1				Fam111a				Gem			Smg6				Ice1	Tatdn3			Fam45a
Fam104a	Mrpl42				Golm1				H2-T23			Pcm1				Set	Tubb6			Rgs1
Xaf1	Uqcrq				Sbno1				Psme4			Mfsd11				Rpl7a	Ddx59			Dcaf12
Slc31a2	Cstb				Pja2				Micall1			Trmt10a				Stx2	Cd40			Atp6v1a
Mga	Eef2				Slc8a1				Ston2			Trim41				Ccdc59	Jade3			Mbnl2
Macf1	Psmb8				Wfdc17				Zfp703			Plau				Mien1	Gtse1			H3f3b
Fam168a	Snrpf				Slc12a2				Irak2			Dnajb1				Eif3f	Lins1			Dicer1
Jak1	Pgs1				Irf9				Fryl			Dpysl2				Pxdc1	Cep170b			Rpn1
Galnt7	Samhd1				Ppp1r35				Ubr1			Pvt1				Asnsd1	8030453O22Rik			Rxrb
Naa10	Ndufs4				P2ry12				Ptger4			Elob				Trp53i13	Zfp933			Fn1
Rad50	Hpse				Ticam2				Vav1			Pex11b				Nkiras1	Rcor3			Tob2
Hnrnpa3	Lars				Wiz				Zup1			Rc3h1				Iqsec2	Gm29291			Epc1
Khdrbs1	H2-DMa				Dock4				Usp35			Man2a1				Sil1	Zfp60			Fermt3
Cryba4	Psme2				Gpat4				App			Gcnt2				Usp33	Ears2			Specc1
C3	Rack1				Cpsf1				Wdr33			Afg3l1				Rpl30	9130023H24Rik			Zfp865
Gsap	Myl12a				Ptafr				Galnt7			Nr3c1				Rprd2	Polr2d			Zfyve27
Ifit2	Psmd4				Akirin2				Actr2			Tyrobp				Rps27a	Mier3			BC005537
Ddx54	Ifitm3				U2surp				Zmynd11			Sirt1				AI314180	Adarb1			Bscl2
Cfap36	Stat2				Trip11				C4b			Pkm				Ctnnb1	Ubxn2b			Adrm1
Plekha1	Dazap2				Ctsf				Fam120a			AI314180				Rpl37	Slc5a3			Slc30a6
Dctn2	Vps29				Cep350				Pofut1			Rbpj				Zscan26	Exo5			H2afx
Mogs	Ftl1				Plxdc2				Tent2			Ptp4a1				Pom121	Fam199x			Gm26522
Rdx	Rab7				Rps6ka1				Zzef1			Psma7				Hsf1	Tnfrsf14			Hist1h4i
Fam26f	Ubr4				Cd300a				Dst			Hnrnpm				Stambp	Siva1			Chka
Sppl2a	Irgm1				Slc39a1				Cfl2			Arhgap24				Cyth3	Car11			Mx1
Abhd6	Psap				Pea15a				R3hdm4			Eif4b				Rps11	Zdhhc4			Atm
Dst	Akr1a1				Ptgs1				Csnk1g2			Ascc2				Tcn2	Aph1c			1600014C10Rik
Scoc	Pak1ip1				Dctn2				Ltn1			Hmgb1				Cndp2	Gm32856			Cdc5l
Gpr84	Tagln2				Stim2				Arhgef2			Tmed2				Rps26	Hes7			Krr1
Cdip1	Cflar				Tacc1				mt-Nd3			Ubald2				Ndufb10	Sp3os			Tmx4
Dnajc1	Parp12				Prkcd				Arid4b			Slc25a20				Auh	Zfp273			Mrps24
Flcn	H2afz				Ddx18				Kif21b			Rnf13				Rpl37a	Thg1l			Sat1
Polr3a	Rac2				Rgs2				Slc43a2			Gak				Romo1	Cfb			Slc25a46
Dtx3l	Sec61g				Pmp22				Agtpbp1			Slmap				Ptrh2	Haus1			Eloa
Mia3	Ttc13				Impa1				Bst2			Smim7				Gpr137	Zfp763			Trpm7
Zfp638	Ch25h				Btg2				Cars2			P2rx4				Atp6v1f	Rsad2			Dlg1
Parvb	Pkn1				Exosc5				Washc1			Cdv3				Trem2	Stxbp4			Espl1
Daxx	Tns3				Mtr				Gm43305			Imp4				Gngt2	Prorp			Thrsp
Arglu1	Tbc1d14				Yy1				Gna11			Ctbp1				Fyttd1	Nmnat1			Heatr5b
Nrros	Lims1				Micos10				Morc2a			Arl5b				Erf	Sdr42e1			Ncoa1
Tgfbr2	Ranbp2				Cfh				Nsfl1c			Btg2				Capn15	Gnaz			Ell2
Fam208a	Fcgr4				Hfe				Rpia			Ppp4r3a				Cast	Nbdy			Twnk
Siglecf	Nubp1				Pip4k2a				Map3k7			Ppp4r2				Puf60	Tmem208			Rad54l
Nifk	Golga7				Gngt2				Snx10			Hmgn1				Prrc1	Cfap74			Ppm1f
Apobr	Eif2a				Rdx				Psma2			Ppp1r10				Klhl36	Anapc11			E2f1
Prpsap2	Adora1				Mknk1				Rnf2			Zc3h18				Rpl15	Irgm2			AC127341.3
Ms4a4c	Il18				Lyn				Strada			Mat2a				Atp5e	E2f4			Gm26802
Arhgap4	Sdhc				Fli1				Ahctf1			Scpep1				Dguok	Blvrb			Cox20
Mylip	Gpi1				Eed				Pgap1			Rpl5				B430306N03Rik	Tfg			Psmd11
Icosl	Echs1				Hpgd				Dna2			Macf1				Mak16	Anxa5			Il4ra
Cd69	Atp5j				Ik				Parp3			Rhob				Rpl6	Amd1			Pck2
Myo9b	Tnfsf13b				Setd3				Psmd7			Cnot4				Rpl19	Gatd1			Cpeb2
Mrps26	Rpsa				Dnajb12				Stxbp3			Rpl23				Dpy19l4	Grk3			Litaf
	Stoml2				Lpl				Tcp1			Cd274				Rnf130	Zfp276			Brat1
	Xpot				Tgfbr2				Gm9484			Mapk1ip1l				Rps19	Srm			Nrf1
	Cir1				Hyou1				Ipo5			Arid5a				Hebp1	Ubxn2a			Rab40c
	Tle5				Otulinl				Ndufaf4			Dph5				Ppfia4	Kif3b			Fkbp2
	Mpc2				Dhx29				Socs4			Cdk14				Stim1	Nagk			Dync1i2
	Creld2				Unc93b1				Epb41l2			Vgll4				Aldoa	Timm50			Tmem14c
	Rnf213				Cd33				Pan3			Lamp2				Elf1	Isg15			Larp4b
	Osbpl9				Fam3c				Timm44			Ctsd				Cdk17	9930021J03Rik			Mgat2
	Tmem131				Jam2				Pnpla7			Slc15a3				Zfp322a	Rpp21			Ercc5
	Atp5b				Smarca2				Ctns			Rasa1				Szt2	Ergic1			Lhfpl2
	Afg3l1				Heatr5a				Senp3			Tob2				Ankrd46	Mrpl16			Ccl3
	Sae1				Snw1				Fem1a			Hspa4				Zfp646	Ranbp1			Zfp263
	Pum3				Sec31a				Coq8b			Psmd11				Sirt4	Lsm7			Tmem230
	Washc5				Zbtb4				Slc16a10			Lgals8				Nubpl	Mphosph6			Gtpbp1
	Rapgef1				Ckb				Qrsl1			Srgn				Mief1	Entpd7			Tmem39b
	Nvl				Nr3c1				Lrrc59			Ssr2				Rpl8	Man2a1			Anks1
	Pdcd6				Dop1b				Asah1			Aars				Dstn	Gm16575			Tcof1
	Serf1				Nudcd3				Trip12			Dnajb4				Frg1	Zfp593			Prdm2
	Slc25a5				Ube2k				Hist1h1c			Rpl7a				Man2a2	Pcdhb22			D730003I15Rik
	Gbp3				Snapc5				Atf7ip			Kansl3				Naa20	Vsig10l			Cd27
	Naaa				Herpud1				Atp6v0b			Map1lc3b				Rps9	Coq4			Gm20186
	Zbtb18				Lamp1				Cic			Tspan32				Arl14ep	Arhgap35			Arih1
	Il18bp				Cdk9				Eif1b			Kansl1l				Zfp426	Lnx2			Chd8
	Rap2a				Serpine2				Eif3m			Ddi2				Themis2	Thyn1			Stip1
	Erlec1				Qdpr				Atg2a			Nfrkb				Akr1b3	Acaca			Atf3
	Cmas				Apoe				Zbtb18			Dalrd3				Atp6v1g1	Pigs			Vcp
	Dazap1				Ywhah				Gcn1			Frrs1				Lcorl	Gm41764			Atp13a2
	Pon2				Pdia3				Otud4			Amz1				Grb2	Cfdp1			Smim19
	Naca				Comt				Edc4			Ftl1				Tln2	Uhrf1bp1l			Tmem68
	Dars				Creg1				Dock4			Fcgrt				Emc7	Mta3			Apbb1ip
	Trmt6				Abl1				Inpp4b			Ube2j1				St6galnac4	Ydjc			Adamts1
	Sdha				Snrnp200				Vwa5a			Tax1bp1				Rps16	Slc1a4			Tcf3
	Snhg3				Hsp90aa1				Irf5			Slamf6				Rnf187	Zfp850			Kctd18
	Rpl12				Add1				Dync1h1			Tbl1xr1				Uqcrq	Afp			Tbc1d14
	Slc36a1				Syf2				Rbm28			Ddhd2				Rps27	2310010J17Rik			Prpf19
	Eif5a				Rabac1				Calm1			M6pr				Pld3	Noxo1			Adap2os
	Phgdh				Chchd7				Zfp202			Sft2d2				Ndufv3	Zfp944			Ccl2
	Slc31a1				Dnajb9				Dnajb1			Tmed3				Uqcrh	Id1			Rock2
	Tcirg1				Nisch				Rpl21			Sart3				Nelfa	Gm50105			Vps4b
	Cpsf2				Snx18				Fuca1			Mon2				Tomm5	Ccna2			Rspry1
	Slfn8				Gnaq				Dpp8			H3f3b				Rab1b	Taf1c			Gm37305
	Atp5a1				Nfia				Tob2			Arhgdia				Hnrnpa0	C330018D20Rik			Slc39a8
	Wtap				Xbp1				Tmem30a			Zbtb4				Nol7	Rmi2			Fam46a
	Psmb2				Marcks				Chd1			Gnai2				Bcor	Zfp523			Tnrc6a
	Synj1				Klf3				Mapkap1			Gnb2				Pacsin2	Zfp566			Cyth4
	Ctdnep1				Rela				Rasa3			Tcf25				Tpd52l2	Taf9b			Ap3s1
	Sh3bgrl				Tmem173				Arhgap27			Rpl4				Cct2	Rnaseh2a			Nceh1
	Snrpd3				Ube2v2				Lrrc8d			Hmox2				Nudcd3	AB124611			Zfyve26
	Tpm4				Notch1				H2afz			Heatr6				AW112010	Slc26a11			Fam53b
	Esrra				Hook3				Epb41l3			4931406P16Rik				H2-Q7	D930016D06Rik			Lage3
	Wdr89				Maf				Rhbdd3			Ipo9				Trim56	Ppwd1			Acvrl1
	Zcchc9				Ppt1				Rab31			Atraid				Matk	Zfp959			Arhgef6
	Tpm3				Glul				Fbl			Tnip2				Cryzl2	Fnbp1l			Tpi1
	Atpif1								Cd83			Zfp281				Rad17	Lipt2			Hk2
	Cmpk1								Cd86			Pgam1				AU020206	Tbc1d25			Srrt
	Ndufa12								Arglu1			Grcc10				Rinl	St7			Dnm2
	Eif3h								Pgd			Lrmp				Psma4	Mrps6			Zfp687
	Prdx1								Cep250			Htt				Rpl10	Dpy19l3			Pcif1
	Rbm25								Sirpa			Hivep2				Ncf4	Gtpbp3			Hps5
	Rxylt1								Crlf3			Pigk				Nfe2l1	Zbtb11os1			Zfp182
	Evl								Zzz3			Gm15964				Cnot6l	AI661453			Mcm7
	Ndufb1-ps								St3gal2			D830025C05Rik				Rreb1	Gbp4			Trmu
	Ndufa10								Ddx60			Gas6				P2rx7	Ndufaf3			Akr1e1
	Tmem104								Dock11			Ube4a				Map4	Endov			Mbnl1
	Nub1								Plcg1			Mbd6				Nsrp1	Sprtn			Tada1
	Uba1								Entr1			Atp5g3				Ccdc12	Mex3c			Usf2
	Hint1								Gm2629			Taf10				Rnf216	Cep70			Ccl4
	R3hdm4								Gon4l			Trps1				Tbc1d20	Sema6b			Ugcg
	Rpl10-ps3								Egr3			Agtpbp1				Pip5k1c	Tnfrsf12a			Qpctl
	Cnbp								Rcbtb2			Atp13a3				Thoc7	Phb			Dopey1
	Il4ra								Inpp5d			Gm26917				Renbp	Tspan9			Arnt
	Tnpo3								Ilkap			Sec61g				Mydgf	Vim			Hnrnpul1
	Gpsm3								AI504432			Hdgf				Gpi1	Med27			Nudc
	Wars								Arpc5l			Ppp1r11				Lst1	Nfs1			Sfmbt1
	Cox17								Thoc2			Psmd12				Gm14296	Wdr5b			Sec24a
	Lcp2								Ctsb			Cirbp				Msh3	Gdf9			Rbm18
	Creb1								Lrch3			Myl12b				Dhdds	Gm21860			Ppox
	Gatm								Avl9			Pcnx3				Slc25a1	Tmem160			Cnppd1
	Scimp								H2-Q4			Pitpnm1				Abi2	Commd1			Phlpp2
	Mark2								Ski			Bms1				Irak2	Eif4h			4732440D04Rik
	P4hb								Syk			2310035C23Rik				Ubl5	Pxmp4			Tfeb
	Pigx								Nfx1			Mtch1				Hspe1	Nup50			Anapc5
	Glyr1								Tssc4			Plcg2				Fam46c	Eps15l1			Arih2
	Vim								Plekha1			Qrich1				Ctbs	Fam98b			Il21r
	Lasp1								Sgk3			Azin1				Mpdu1	Zbp1			Kras
	Ndufaf8								Dock8			Ddost				Exosc5	Smad3			Sf3a1
	Csnk1e								Id2			Tars2				Flcn	Hirip3			Dbnl
	Iscu								Cep295			Pnrc2				Chmp3	Ndufs7			Ngly1
	Mrpl51								Gns			Ckap5				Srrm2	Smg7			Csnk1a1
	Srp9								G3bp2			Plekha2				Mdm4	Gm17018			Txndc9
	Gnptab								Lpcat1			Senp2				Rabep2	Hps5			Cnot2
	Gm4951								Sowahc			Smc1a					Stoml2			Cyb5r4
	Ndufs3								P2rx4			Pdxdc1					Plcb2			Ppp2r3d
	4932438A13Rik								Crebbp			Ikbkb					Orai2			Nr4a1
	Rbm42								Tpm3			Nmt1					Rnh1			Glyr1
	Cdc34								Mms19			Lhfpl2					Pan3			Suclg1
	Sfxn1								Ensa			Vars					Fkbp5			Cryl1
	Snx10								Tnfsf13b			Dctn1					Crkl			Slc31a1
	Aig1								Man1c1			Rps5					Scyl3			Cd3eap
	Gm17018								Chd2			Fam3c					Ube2a			Nono
	Cln3								Csnk2a2			Ywhah					Actr1b			Vsir
	Nampt								Plekhm2			Sorl1					AI987944			Ppp1r14b
	Rnf114								Flii			Plekho1					Klhl5			Aldh16a1
	Eif2s2								Sh3tc1			Mindy3					Cox6a1
	Kdm1a								Ino80b			Nhlrc3					Plbd2
	Phyhd1											Lman1					Wdr33
	Lars2											Ttc5					Slc4a2
	Dnttip2											Kdm6b					Fgl2
	Eif4e2											Gm4951					Tsc2
	Brip1os											Atad2					Phlda1
	Rap2b											Ppib					Adora1
	Tent2											Timp2					Mplkip
	Slc30a7											Prkar1a					Ppif
	Idh3g											Tmem189					Vps26b
	Rlim											Ube2e1					Tma16
	Ewsr1											Clec2d					Gamt
	Ist1											Celf2					Naa50
												Rps29					Pgs1
												Soat1					Cfl2
												Elk4					Ifi204
												Klf4					Sdf2
												Limd2					Atxn7l3b
												Stat6					Zdhhc5
												Tpd52					Hacd3
												Jarid2					Zfp335
												Skap2					Gys1
												Myo1e					Mdc1
												Telo2					Acy1
												Selenop					Scube1
												Wbp2					Kat14
												H2afz					Klkb1
												Wdr37					Mios
												Pspc1					Lgi4
												Snd1					Slc37a3
												Maz					Cdc73
												Nampt					Neurl1a
																	Efr3a
																	Ubac1
																	Nuak2
																	Snx13
																	Ttc5
																	Ap1g1
																	Hp1bp3
																	Rcn1
																	Mrs2
																	S1pr4
																	Gins4
																	Zbtb5
																	BC048403
																	Mllt1
																	Pik3r4
																	Zfp623
																	Mastl
																	Cfap410
																	Dcun1d4
																	Zfp87
																	Primpol
																	Wdr24
																	2310057M21Rik
																	Gyg
																	Pex19
																	Hs1bp3
																	Acvr1b
																	Cks1b
																	Kantr
																	Cdan1
																	Adam8
																	Eml5
																	Snhg5
																	Araf
																	Ywhag
																	Ncf1
																	Rac2
																	Txndc11
																	Pbdc1
																	Gpatch2
																	Dnajc9
																	Zbtb39
																	Mipep
																	2310061I04Rik
																	Fabp5
																	Nup210
																	Arl11
																	Zfp668
																	Col15a1
																	Disp1
																	Maged1
																	Prpf40b
																	Ppp2cb
																	Paqr4
																	Nprl3
																	Tnfrsf1a
																	Tmed4
																	Gm4258
																	Xpnpep1
																	Pgd
																	Dido1
																	Pdcd2l
																	Spout1
																	Cops3
																	Cript
																	Slc31a1
																	Fzr1
																	Zzef1
																	Acvr1
																	Lrrcc1
																	Idh3g
																	Slc49a4
																	Sfmbt1
																	Chmp5
																	Slc10a3
																	Iars
																	Lrp12
																	Mtx3
																	Erh
																	Timm8a1
																	Mrps28
																	Dock9
																	Gm26631
																	Gbp2
																	Ssbp3
																	Myo5a
																	Gm13166
																	Snx7
																	Dus2
																	Qser1
																	Triap1
																	Tmem68
																	Klhl7
																	C4b
																	Thrap3
																	Phf12
																	Pcgf5
																	Dnmt1
																	2700049A03Rik
																	Rpp30
																	Pex10
																	Afmid
																	Klhdc4
																	Pou2f1
																	Tbc1d7
																	Sag
																	Depdc5
																	3010003L21Rik
																	Mcm4
																	Polr3e
																	Fbxl14
																	Yipf6
																	H2afj
																	Synj1
																	Agps
																	Zfp870
																	Fig4
																	Tigar
																	Gm50069
																	Pigb
																	Pam16
																	Fancc
																	Ifih1
																	Nat10
																	Lxn
																	Gclm
																	Ubr7
																	Zbtb21
																	Ovca2
																	Homer3
																	Gtf2f2
																	H2-DMb2
																	Mrpl22
																	Cxcl10
																	Urm1
																	Zkscan5
																	Aptx
																	Snapc4
																	Etfrf1
																	Chkb
																	Cd33
																	Slc25a45
																	Dhodh
																	Guf1
																	Ankzf1
																	Fbxw7
																	Tfam
																	Ptpn12
																	Irf7
																	Enkur
																	Sncaip
																	Nfil3
																	Hdhd2
																	Castor1
																	Dnase1l1
																	Tprkb
																	Cbfb
																	H13
																	Samd8
																	Cops8
																	Alas1
																	Adipor1
																	Ndufa12
																	Diaph1
																	Cs
																	Rsbn1
																	Rc3h2
																	Ube2w
																	Use1
																	Mapk1ip1l
																	Donson
																	Ccng1
																	Sirt1
																	Tcf19
																	Prpf18
																	Atp5c1
																	Ttc4
																	Vps9d1
																	Ifi209
																	Map2k5
																	Tjp2
																	Pgm2
																	1600012H06Rik
																	Mpp7
																	Spg11
																	Hdac2
																	Eif2s3x
																	Rela
																	Ankrd49
																	Cnot2
																	Pus1
																	Thoc3
																	Vangl2
																	Rpp38
																	Spink10
																	Zfp319
																	Mier2
																	Topbp1
																	Invs
																	Tfip11
																	Rufy3
																	U2af1l4
																	Zfp692
																	Crtap
																	Mfsd10
																	Sf3a3
																	Rin2
																	B4galnt1
																	Ppp4r3b
																	Rps18
																	Creb3
																	Tfrc
																	Med4
																	Tmem88
																	Hist1h4c
																	Mthfd1l
																	Mical1
																	Trub2
																	Ddt
																	Pitpnm1
																	Gmeb1
																	Rnpc3
																	Gabpb1
																	Nol9
																	Atp5g1
																	Serp1
																	Spop
																	Ptbp1
																	Unc50
																	Tnfrsf13b
																	Nxt1
																	Nudt16l1
																	Naprt
																	Ulk3
																	Ndufaf2
																	Sdhaf1
																	Rpp14
																	Cblb
																	Gan
																	Cdc14a
																	Tmem184c
																	Dohh
																	Ift27
																	Fbxw17
																	4930503L19Rik
																	Shld1
																	Epha2
																	Arfgef2
																	Ccdc66
																	Hells
																	Swi5
																	Bcl9l
																	Casd1
																	Efhd2
																	Cxcl16
																	Ecd
																	Selenow
																	Dhx33
																	Mrpl18
																	Slc35a3
																	Bloc1s6
																	Ahctf1
																	Sgms1
																	Mto1
																	Alg6
																	Gmds
																	Eif4e3
																	Fam210a
																	Tmem63b
																	Noc4l
																	Kri1
																	Fhl3
																	Parp4
																	Eif3d
																	Chd7
																	Tia1
																	Csf2rb2
																	Klhl6
																	Gm2000
																	Tubb5
																	Pitpna
																	Trabd
																	Acp6
																	Bach2os
																	Cep85
																	Cdc42ep3
																	Ifitm3
																	Eif3b
																	Prelid1
																	Ankrd44
																	Asah1
																	Hexb
																	Nif3l1
																	Mtfmt
																	Rnf135
																	Poc5
																	Tet2
																	Zbtb34
																	Stk11ip
																	Gba2
																	Fam204a
																	Trim26
																	AI467606
																	Ppp2r2d
																	Akirin1
																	Zmynd11
																	Tmed2
																	Bmpr2
																	Fez2
																	Slc25a37
																	Bcl7a
																	H1f0
																	Cdc16
																	Zfp780b
																	Lonp2
																	Cul9
																	Tbl3
																	Rfwd3
																	Akip1
																	Exoc1
																	Rnasel
																	Fut11
																	Mpeg1
																	Tor2a
																	Ccdc88b
																	Slc7a7
																	Eif1a
																	Prpf6
																	Kdelr2
																	Rpl23
																	Scaf11
																	Rfc2
																	Arhgap25
																	Gm26917
																	Syvn1
																	Higd1a
																	Zdhhc1
																	Pnpo
																	Zer1
																	Gon4l
																	Wdyhv1
																	Ms4a4c
																	Ccdc173
																	Camkk1
																	Nom1
																	Dock1
																	3110082I17Rik
																	Gm49774
																	Usp6nl
																	Sh2b1
																	Osbpl2
																	Senp1
																	Ndor1
																	Mtif2
																	Cpne1
																	Ccdc117
																	Gemin7
																	Prpsap1
																	Borcs5
																	Gpaa1
																	Rrn3
																	Dennd1a
																	Wdr41
																	Mul1
																	Xpa
																	Mrpl44
																	A130010J15Rik
																	Tnfaip1
																	Mus81
																	Nsa2
																	Ltv1
																	2210016L21Rik
																	Eif4enif1
																	Nfkbie
																	Tmem229b
																	Ets2
																	Arf6
																	Dhx9
																	Itpr2
																	Bbip1
																	Cox8a
																	Ube2r2
																	Tubb4b
																	Usp25
																	Ap2s1
																	Zranb1
																	Dnajc13
																	Akr1a1
																	Sh3bp2
																	Tap1
																	Rps3
																	Clcn5
																	Gm2237
																	Tinf2
																	Mrrf
																	Cdkn2aip
																	Spsb2
																	Zfp654
																	Hmgcr
																	Sult1a1
																	Bcl2l13
																	Osbpl7
																	Arid1a
																	Vamp3
																	Sec23ip
																	Mrpl45
																	Gsto1
																	Seh1l
																	Clip2
																	Csnk1a1
																	Ssr2
																	Cdc5l

## Sheet: cluster0 -DAM1-2
	p_val	avg_logFC	pct.1	pct.2	p_val_adj
Cst3	2.83515e-20	-1.42944	0.979	1	9.49833e-16
Cd74	4.26084e-16	2.10028	0.845	0.192	1.42747e-11
C1qb	1.49569e-13	-0.652676	0.972	1	5.01086e-09
Tmem176a	3.0498e-12	-1.24462	0.099	0.558	1.02175e-07
Fcrls	8.22048e-10	-1.20502	0.246	0.654	2.75403e-05
Txn1	1.22243e-09	1.27358	0.711	0.25	4.09539e-05
H2-Aa	2.54393e-09	1.37201	0.62	0.115	8.52267e-05
Tmem176b	2.95916e-09	-1.37031	0.162	0.538	9.91377e-05
Gbp2	4.82937e-09	1.16635	0.732	0.288	0.000161794
H2-Eb1	5.06587e-09	1.66277	0.549	0.077	0.000169717
Ly6a	5.63042e-09	1.31764	0.627	0.135	0.00018863
Selenop	7.09811e-09	-0.997453	0.542	0.846	0.000237801
Cx3cr1	8.25388e-09	-1.01854	0.606	0.885	0.000276521
H2-Ab1	2.07492e-08	1.16466	0.641	0.173	0.00069514
Trf	4.22738e-08	-1.0518	0.451	0.712	0.00141626
Iigp1	5.73251e-07	1.02119	0.577	0.154	0.0192051
Fn1	9.48352e-07	1.22498	0.592	0.192	0.0317717
Lyz2	1.02422e-06	-0.645476	0.289	0.635	0.0343134
Ly86	4.07509e-06	-0.467155	0.958	1	0.136524
Csf1r	4.2855e-06	-0.587224	0.838	0.904	0.143573
Cd36	5.69389e-06	1.06553	0.486	0.115	0.190757
Selplg	5.93008e-06	-0.694199	0.606	0.827	0.19867
Tyrobp	6.48805e-06	-0.433801	0.93	0.962	0.217362
Ctss	7.29971e-06	-0.405208	0.986	1	0.244555
Siglech	1.16259e-05	-0.739211	0.486	0.769	0.389492
Cox6a2	2.16972e-05	0.769323	0.563	0.212	0.726899
Itm2b	2.20995e-05	-0.472519	0.937	0.981	0.740378
Sparc	2.90367e-05	-0.50812	0.852	0.904	0.972786
Serinc3	3.09655e-05	-0.577644	0.697	0.885	1
Atp6v0c	3.85163e-05	0.593065	0.803	0.481	1
Vsir	4.7072e-05	-0.742348	0.324	0.615	1
Spp1	8.96887e-05	1.34598	0.366	0.077	1
Itgb5	0.00011284	-0.53065	0.676	0.846	1
Adgrg1	0.000115316	-0.761494	0.092	0.308	1
Rpl32	0.000129949	0.356024	0.986	0.981	1
Rbm3	0.000146771	0.799254	0.634	0.346	1
Cfb	0.000151692	1.0094	0.324	0.058	1
Rpl27a	0.000264725	0.265562	0.972	1	1
C1qa	0.000286334	-0.309791	0.979	1	1
Igsf6	0.00028714	-0.519031	0.028	0.173	1
Rps18	0.000287185	0.360152	0.923	0.942	1
Isg15	0.000288828	0.770625	0.38	0.096	1
Cd300lf	0.00031256	0.621174	0.338	0.077	1
Far1	0.000315614	-0.7439	0.07	0.25	1
Pdia6	0.000345673	-0.624002	0.444	0.654	1
Ier3ip1	0.000351978	-0.665482	0.31	0.538	1
Rps20	0.000369496	0.337129	0.986	0.981	1
Atp6v1g1	0.000376015	0.738675	0.493	0.212	1
Ctsl	0.000479165	-0.341051	0.887	0.923	1
Kctd12	0.000518808	-0.620174	0.451	0.673	1
C1qc	0.000552047	-0.2829	1	1	1
Ucp2	0.000556372	0.518908	0.655	0.346	1
Irf7	0.000557932	0.7218	0.239	0.019	1
Cxcl10	0.000594749	1.08326	0.324	0.077	1
Rpl41	0.000654507	0.253633	0.979	1	1
Rtp4	0.000764472	0.632044	0.19	0	1
Rpl27	0.000841116	0.342899	0.951	0.942	1
Gpr34	0.000872367	-0.714331	0.232	0.442	1
Tpt1	0.000967112	-0.289907	0.93	1	1
Fgl2	0.000975215	0.74479	0.57	0.308	1
Cd68	0.000975275	-0.5676	0.423	0.615	1
Vdac3	0.000981028	0.631819	0.345	0.096	1
Cpd	0.00105891	0.647122	0.465	0.192	1
Plaat3	0.00107861	0.537791	0.296	0.058	1
Itga6	0.00113735	-0.733925	0.282	0.462	1
Rps2	0.00123467	0.424168	0.789	0.615	1
Nrd1	0.00127861	0.537815	0.176	0	1
Arhgap31	0.00129438	-0.452179	0.021	0.135	1
Selenow	0.00134685	0.75995	0.394	0.154	1
Cst7	0.00135543	0.730262	0.43	0.173	1
Olfml3	0.0014589	-0.489	0.775	0.865	1
Sat1	0.00146313	0.432975	0.704	0.462	1
Spcs1	0.00147879	-0.527396	0.239	0.462	1
H2-Q7	0.00148807	0.685728	0.528	0.269	1
Map2k4	0.00155946	-0.453944	0.014	0.115	1
Hexb	0.00157147	-0.340517	0.965	1	1
Gm2000	0.00162512	0.58002	0.514	0.25	1
Dexi	0.00165167	-0.371056	0.014	0.115	1
Ahctf1	0.00165167	-0.397607	0.014	0.115	1
Serpinf1	0.00165167	-0.558627	0.014	0.115	1
Snhg6	0.00166392	0.596062	0.387	0.135	1
Sp100	0.0016823	0.720341	0.232	0.038	1
Clec4a2	0.00172239	-0.521386	0.021	0.135	1
Edem3	0.00172239	-0.557915	0.021	0.135	1
Aprt	0.00177958	0.715478	0.289	0.077	1
Arhgap30	0.00180521	0.669617	0.197	0.019	1
Ifi211	0.0018224	0.636827	0.331	0.096	1
Hspa9	0.0021289	0.370935	0.317	0.096	1
H2-K1	0.0021564	0.416842	0.887	0.904	1
Slfn2	0.00218005	0.468792	0.556	0.308	1
Pabpc1	0.00218084	0.562283	0.782	0.558	1
Ubald2	0.00223991	0.600903	0.225	0.038	1
Gbp6	0.00234992	0.653587	0.19	0.019	1
AB124611	0.00241657	0.553664	0.232	0.038	1
Tmsb10	0.00241935	0.350069	0.704	0.423	1
Ctsh	0.00242239	-0.462474	0.739	0.846	1
Bmyc	0.00244656	-0.511191	0.204	0.385	1
Ncstn	0.00254107	0.634915	0.19	0.019	1
Rps27l	0.00254694	0.562893	0.634	0.385	1
Rps27a	0.00262864	0.255995	0.979	1	1
Lgals9	0.00268636	0.452183	0.669	0.385	1
Supt5	0.00269542	-0.480655	0.077	0.231	1
Basp1	0.00270566	-0.485338	0.585	0.692	1
Tmem119	0.00272582	-0.490977	0.606	0.731	1
Atp1a3	0.00272827	0.444282	0.155	0	1
Ndufa11	0.0027903	0.579664	0.415	0.173	1
Arpp19	0.00296663	0.400758	0.627	0.327	1
Rnf130	0.00299169	-0.567961	0.261	0.442	1
Fscn1	0.00320599	-0.460239	0.035	0.154	1
BC005537	0.00321166	0.5984	0.254	0.058	1
Zfp326	0.00341938	-0.389046	0.035	0.154	1
Gpd1l	0.00350068	0.58765	0.148	0	1
Mmp14	0.00350068	0.541142	0.148	0	1
Ifi47	0.00350068	0.501077	0.148	0	1
Rraga	0.00357403	-0.551228	0.028	0.135	1
Dnajc13	0.00371521	0.643193	0.239	0.058	1
Traf7	0.003724	-0.379529	0.035	0.154	1
Tubb2a	0.00374885	-0.545187	0.07	0.212	1
Lgals3bp	0.00381842	0.432963	0.908	0.865	1
Sdhb	0.00397376	0.395833	0.324	0.096	1
Slc25a3	0.00406349	0.439939	0.648	0.365	1
Dpm3	0.00408766	-0.472308	0.43	0.596	1
Dock2	0.00409151	0.49374	0.289	0.077	1
Capg	0.00417377	0.31163	0.225	0.038	1
Fxyd5	0.0044533	0.56122	0.479	0.25	1
Cxcl9	0.00457604	1.47628	0.204	0.038	1
Fyb	0.00458205	-0.488895	0.31	0.481	1
Cd52	0.00481629	0.272249	0.972	0.962	1
Sel1l	0.00489823	-0.571163	0.099	0.25	1
Ptbp3	0.00493377	0.334461	0.444	0.192	1
Anxa5	0.00497973	0.606174	0.176	0.019	1
Anapc5	0.00499534	0.548327	0.345	0.135	1
Sars	0.0049959	0.507667	0.387	0.154	1
Itgal	0.00505565	0.569572	0.176	0.019	1
Lilrb4a	0.00512397	0.578419	0.289	0.096	1
Cd53	0.0051693	-0.50502	0.507	0.615	1
Cd14	0.0054495	-0.621943	0.077	0.212	1
Tgfbi	0.00546661	0.727656	0.197	0.038	1
Casp8ap2	0.00549227	-0.320147	0.028	0.135	1
Rnmt	0.00549641	-0.521831	0.021	0.115	1
Ran	0.00563554	0.467637	0.535	0.308	1
Herc6	0.00573766	0.447636	0.134	0	1
Slc29a3	0.00573919	-0.518617	0.338	0.5	1
Hnrnpa1	0.00578411	0.382093	0.606	0.346	1
Mrpl42	0.00613792	0.460393	0.211	0.038	1
Tes	0.00617847	-0.49859	0.042	0.154	1
Uqcrq	0.00619054	0.420612	0.796	0.654	1
Tmcc3	0.00642458	-0.593895	0.042	0.154	1
Cstb	0.00649519	0.465852	0.669	0.442	1
Eef2	0.00668144	0.411375	0.838	0.712	1
Psmb8	0.00671321	0.400884	0.739	0.558	1
Snrpf	0.00676343	0.400142	0.676	0.423	1
Dip2b	0.00694063	-0.642184	0.12	0.269	1
Pgs1	0.00702659	0.600524	0.197	0.038	1
Samhd1	0.00704869	0.597505	0.465	0.25	1
4931406P16Rik	0.00707888	-0.408238	0.042	0.154	1
Ndufs4	0.00717305	0.461583	0.197	0.038	1
Btg1	0.00730992	-0.370098	0.542	0.712	1
Hpse	0.00733059	0.457141	0.127	0	1
Lars	0.00746929	0.57704	0.162	0.019	1
Sirpa	0.00772126	-0.523533	0.423	0.558	1
H2-DMa	0.00776631	0.504021	0.62	0.404	1
Psme2	0.00778455	0.551014	0.451	0.25	1
Trem2	0.00791519	-0.572746	0.528	0.712	1
Ccdc152	0.00792937	-0.535062	0.035	0.135	1
Rhob	0.00796904	-0.606008	0.282	0.462	1
Tm6sf1	0.00829001	-0.704158	0.056	0.173	1
Gpr183	0.00843512	-0.62969	0.056	0.173	1
Rack1	0.008533	0.335607	0.887	0.808	1
Myl12a	0.00853525	0.554887	0.359	0.173	1
Gnai3	0.00871444	-0.585288	0.07	0.192	1
Psmd4	0.008807	0.396217	0.303	0.115	1
Ifitm3	0.00885152	0.255136	0.803	0.558	1
Stat2	0.00891517	0.480412	0.197	0.038	1
Dazap2	0.0089853	0.552837	0.331	0.135	1
Vps29	0.00901181	0.430795	0.225	0.058	1
Ftl1	0.00913255	0.26589	0.887	0.904	1
Rab7	0.00917242	0.525767	0.373	0.173	1
Gng10	0.00919752	-0.403841	0.549	0.654	1
Ubr4	0.00935448	0.38182	0.12	0	1
Fam111a	0.00945425	-0.489971	0.176	0.346	1
Irgm1	0.009518	0.470102	0.31	0.115	1
Golm1	0.00959868	-0.493275	0.359	0.519	1
Sbno1	0.00974453	-0.422397	0.07	0.192	1
Psap	0.00980557	0.294089	0.937	0.942	1
Pja2	0.00984687	-0.425408	0.056	0.173	1
Akr1a1	0.00987062	0.412694	0.62	0.385	1
Pak1ip1	0.00991355	0.465163	0.155	0.019	1
Tagln2	0.00997888	0.488523	0.275	0.096	1
Slc8a1	0.0100161	-0.58346	0.056	0.173	1
Wfdc17	0.0102126	-0.635174	0.085	0.212	1
Cflar	0.0102494	0.607166	0.183	0.038	1
Parp12	0.0105814	0.514356	0.239	0.077	1
H2afz	0.0106316	0.364493	0.648	0.442	1
Rac2	0.0106353	0.531254	0.465	0.269	1
Sec61g	0.010771	0.404727	0.817	0.769	1
Ttc13	0.0109836	0.470764	0.148	0.019	1
Ch25h	0.0112694	0.577062	0.183	0.038	1
Pkn1	0.0112694	0.517867	0.183	0.038	1
Tns3	0.0113865	0.528506	0.176	0.038	1
Tbc1d14	0.0113865	0.506623	0.176	0.038	1
Lims1	0.0116394	0.607494	0.239	0.077	1
Ranbp2	0.0116602	0.286805	0.155	0.019	1
Slc12a2	0.0117274	-0.379502	0.035	0.135	1
Fcgr4	0.0118076	0.370072	0.592	0.404	1
Nubp1	0.0118317	0.317837	0.155	0.019	1
Golga7	0.0118359	0.508959	0.148	0.019	1
Psmd6	0.011886	0.405301	0.19	0.038	1
Slfn5	0.0118884	0.399012	0.254	0.077	1
Eif2a	0.0119244	0.415504	0.113	0	1
Adora1	0.0119244	0.403533	0.113	0	1
Il18	0.0119244	0.402025	0.113	0	1
Sdhc	0.0120521	0.490805	0.183	0.038	1
Irf9	0.0122377	-0.532085	0.028	0.115	1
Gpi1	0.0123727	0.481769	0.352	0.154	1
Echs1	0.0124925	0.340129	0.366	0.154	1
Atp5j	0.0128543	0.314423	0.718	0.462	1
Tnfsf13b	0.0129408	0.598232	0.239	0.077	1
Rpsa	0.0129814	0.27435	0.965	0.923	1
Ppp1r35	0.0130423	-0.399377	0.028	0.115	1
P2ry12	0.0132907	-0.627208	0.465	0.615	1
Ticam2	0.0133208	-0.430183	0.028	0.115	1
Stoml2	0.0133217	0.426661	0.148	0.019	1
Xpot	0.0133217	0.426104	0.148	0.019	1
Cir1	0.0135186	0.455242	0.148	0.019	1
Wiz	0.0136044	-0.464584	0.028	0.115	1
Tle5	0.0138792	0.521383	0.282	0.115	1
Dock4	0.0139666	-0.658577	0.092	0.212	1
Mpc2	0.014117	0.475167	0.141	0.019	1
Creld2	0.014117	0.428557	0.141	0.019	1
Itgax	0.0141247	0.382576	0.148	0.019	1
Gpat4	0.0141878	-0.293489	0.028	0.115	1
Cpsf1	0.0141878	-0.344795	0.028	0.115	1
Rnf213	0.014203	0.362866	0.373	0.173	1
Osbpl9	0.0145059	0.420622	0.183	0.038	1
Tmem131	0.0145145	0.392771	0.218	0.058	1
Ptafr	0.0145492	-0.602022	0.063	0.173	1
Akirin2	0.0146721	-0.381371	0.049	0.154	1
U2surp	0.0148346	-0.358878	0.113	0.25	1
Atp5b	0.0149291	0.331318	0.761	0.596	1
Afg3l1	0.0149702	0.333882	0.148	0.019	1
Trip11	0.0151043	-0.278743	0.028	0.115	1
Sae1	0.0151863	0.470708	0.106	0	1
Pum3	0.0151863	0.424167	0.106	0	1
Washc5	0.0151863	0.392269	0.106	0	1
Rapgef1	0.0151863	0.349009	0.106	0	1
Nvl	0.015203	0.490348	0.141	0.019	1
Ctsf	0.015203	-0.620444	0.077	0.192	1
Cep350	0.0157438	-0.324916	0.028	0.115	1
Ccl5	0.0158067	1.39166	0.246	0.096	1
Plxdc2	0.0158559	-0.734381	0.254	0.385	1
Pdcd6	0.0159097	0.558346	0.169	0.038	1
Serf1	0.0159231	0.504184	0.176	0.038	1
Rps6ka1	0.0160196	-0.502777	0.254	0.404	1
Cd300a	0.0160725	-0.366594	0.028	0.115	1
Slc25a5	0.0161524	0.323812	0.789	0.635	1
Slc39a1	0.016153	-0.430308	0.148	0.288	1
Pea15a	0.016279	-0.387839	0.19	0.346	1
Gbp3	0.0162923	0.498955	0.282	0.115	1
Ptgs1	0.0163811	-0.380393	0.535	0.654	1
Dctn2	0.0165624	-0.499904	0.106	0.231	1
Ifi209	0.0166588	0.503563	0.204	0.058	1
Stim2	0.0167478	-0.307865	0.028	0.115	1
Naaa	0.0169184	0.49253	0.57	0.404	1
Zbtb18	0.0170048	0.412736	0.169	0.038	1
Il18bp	0.0173495	0.48989	0.232	0.077	1
Tacc1	0.0174183	-0.501342	0.19	0.327	1
Prkcd	0.0174265	-0.431721	0.162	0.308	1
Rap2a	0.0175976	0.395973	0.141	0.019	1
Erlec1	0.0175976	0.371979	0.141	0.019	1
Ddx18	0.0177536	-0.409286	0.246	0.404	1
Rgs2	0.0180556	-0.658778	0.155	0.288	1
Pmp22	0.0180693	-0.454003	0.176	0.327	1
Cmas	0.0181143	0.432151	0.141	0.019	1
Dazap1	0.0181143	0.385278	0.141	0.019	1
Pon2	0.0183785	0.374461	0.176	0.038	1
Naca	0.018441	0.300712	0.62	0.423	1
Dars	0.0186443	0.363377	0.141	0.019	1
Trmt6	0.0192151	0.515345	0.134	0.019	1
Impa1	0.0194647	-0.434761	0.077	0.192	1
Sdha	0.0194693	0.581483	0.268	0.115	1
Btg2	0.0195696	-0.356185	0.042	0.135	1
Snhg3	0.019763	0.58213	0.19	0.058	1
Exosc5	0.0198752	-0.461762	0.063	0.173	1
Mtr	0.0199206	-0.338104	0.042	0.135	1
Rpl12	0.0201003	0.253208	0.944	0.865	1
Slc36a1	0.0201673	0.388049	0.169	0.038	1
Eif5a	0.0201978	0.366677	0.655	0.481	1
Phgdh	0.0202606	0.369597	0.373	0.192	1
Yy1	0.0203015	-0.469901	0.056	0.154	1
Micos10	0.0207804	-0.340815	0.401	0.558	1
Slc31a1	0.0209237	0.489582	0.303	0.135	1
Cfh	0.0211076	-0.545498	0.225	0.365	1
Hfe	0.0213805	-0.324265	0.042	0.135	1
Pip4k2a	0.0214293	-0.410526	0.106	0.231	1
Gngt2	0.0214923	-0.359847	0.324	0.481	1
Tcirg1	0.0215139	0.308405	0.169	0.038	1
Cpsf2	0.0218999	0.359992	0.134	0.019	1
Rdx	0.0219043	-0.46674	0.232	0.365	1
Slfn8	0.0222175	0.316982	0.134	0.019	1
Atp5a1	0.022567	0.507173	0.542	0.385	1
Wtap	0.0229896	0.451139	0.162	0.038	1
Psmb2	0.023	0.556795	0.268	0.115	1
Mknk1	0.0230674	-0.431781	0.056	0.154	1
Synj1	0.0232184	0.546948	0.127	0.019	1
Ctdnep1	0.0232325	0.326594	0.169	0.038	1
Lyn	0.02324	-0.337771	0.648	0.827	1
Sh3bgrl	0.0235282	0.349445	0.134	0.019	1
Snrpd3	0.0236719	0.383553	0.465	0.288	1
Tpm4	0.0238313	0.427502	0.169	0.038	1
Esrra	0.0238662	0.287026	0.134	0.019	1
Wdr89	0.0239426	0.32902	0.38	0.192	1
Zcchc9	0.0245244	0.344222	0.162	0.038	1
Fli1	0.0245244	-0.647656	0.099	0.212	1
Eed	0.0245691	-0.507398	0.056	0.154	1
Tpm3	0.0246773	0.325244	0.479	0.288	1
Hpgd	0.0247946	-0.28949	0.042	0.135	1
Atpif1	0.024812	0.335189	0.746	0.596	1
Cmpk1	0.0249826	0.597382	0.211	0.077	1
Ndufa12	0.0251103	0.458641	0.387	0.212	1
Ik	0.0253906	-0.395713	0.254	0.385	1
Setd3	0.0259341	-0.476824	0.113	0.231	1
Dnajb12	0.0262807	-0.331099	0.035	0.115	1
Lpl	0.0268394	-0.478485	0.07	0.173	1
Eif3h	0.0269427	0.327732	0.387	0.212	1
Tgfbr2	0.0269739	-0.342113	0.352	0.5	1
Prdx1	0.0270211	0.319152	0.655	0.5	1
Hyou1	0.0270513	-0.457562	0.155	0.288	1
Rbm25	0.0272203	0.567249	0.183	0.058	1
Otulinl	0.0272762	-0.496179	0.246	0.385	1
Dhx29	0.0277764	-0.375045	0.035	0.115	1
Unc93b1	0.027984	-0.342033	0.606	0.692	1
Cd33	0.0282293	-0.7403	0.19	0.308	1
Rxylt1	0.0282951	0.47335	0.19	0.058	1
Fam3c	0.0284189	-0.362536	0.07	0.173	1
Evl	0.0286146	0.401312	0.246	0.096	1
Jam2	0.0288138	-0.382238	0.035	0.115	1
Smarca2	0.028826	-0.365215	0.07	0.173	1
Heatr5a	0.028826	-0.494106	0.07	0.173	1
Ndufb1-ps	0.0289574	0.25778	0.915	0.808	1
Snw1	0.0289619	-0.387487	0.197	0.327	1
Ndufa10	0.0292855	0.466972	0.239	0.096	1
Sec31a	0.0293027	-0.434248	0.099	0.212	1
Hexim1	0.0293449	-0.337488	0.035	0.115	1
Tmem104	0.029407	0.385663	0.155	0.038	1
Zbtb4	0.0298844	-0.290524	0.035	0.115	1
Ckb	0.0299073	-0.500141	0.493	0.596	1
Nub1	0.0300778	0.263825	0.127	0.019	1
Uba1	0.0306912	0.303968	0.19	0.058	1
Hint1	0.0307317	0.309848	0.62	0.442	1
Nr3c1	0.0309431	-0.413613	0.085	0.192	1
Dop1b	0.030989	-0.343837	0.035	0.115	1
R3hdm4	0.030994	0.374163	0.183	0.058	1
Nudcd3	0.0313226	-0.523966	0.134	0.25	1
Rpl10-ps3	0.0318875	0.338826	0.211	0.077	1
Cnbp	0.0323882	0.334723	0.268	0.115	1
Il4ra	0.0328004	0.397367	0.261	0.115	1
Tnpo3	0.0328689	0.396695	0.12	0.019	1
Ube2k	0.0331025	-0.517238	0.155	0.269	1
Snapc5	0.0333037	-0.332556	0.035	0.115	1
Herpud1	0.033588	-0.319943	0.162	0.288	1
Lamp1	0.0336045	-0.321926	0.768	0.808	1
Gpsm3	0.0336224	0.346742	0.183	0.058	1
Wars	0.0337988	0.405089	0.155	0.038	1
Cox17	0.034029	0.419532	0.613	0.481	1
Lcp2	0.0341877	0.266766	0.303	0.135	1
Creb1	0.0343045	0.390252	0.12	0.019	1
Cdk9	0.0343441	-0.455436	0.106	0.212	1
Serpine2	0.0345886	-0.421134	0.141	0.269	1
Gatm	0.0346798	0.385601	0.634	0.462	1
Scimp	0.034782	0.509432	0.148	0.038	1
Mark2	0.0347948	0.308396	0.12	0.019	1
Qdpr	0.0347956	-0.4259	0.049	0.135	1
P4hb	0.0350781	0.576269	0.437	0.288	1
Apoe	0.0354522	-0.709248	0.57	0.654	1
Pigx	0.0357934	0.331748	0.12	0.019	1
Glyr1	0.0359673	0.461302	0.176	0.058	1
Vim	0.0363018	0.388815	0.12	0.019	1
Ywhah	0.0363651	-0.353222	0.43	0.538	1
Pdia3	0.0364118	-0.272204	0.676	0.75	1
Lasp1	0.0364391	0.400721	0.183	0.058	1
Ndufaf8	0.0368448	0.408282	0.232	0.096	1
Comt	0.0369847	-0.437633	0.225	0.346	1
Csnk1e	0.0370533	0.355187	0.148	0.038	1
Creg1	0.0373524	-0.417971	0.282	0.385	1
Abl1	0.0376584	-0.343507	0.049	0.135	1
Snrnp200	0.0376584	-0.540226	0.049	0.135	1
Iscu	0.0376723	0.48307	0.176	0.058	1
Mrpl51	0.0377382	0.450087	0.254	0.115	1
Srp9	0.0379884	0.407755	0.232	0.096	1
Gnptab	0.0379925	0.335124	0.113	0.019	1
Gm4951	0.0381092	0.406084	0.176	0.058	1
Hsp90aa1	0.038799	-0.347725	0.472	0.596	1
Add1	0.0388584	-0.317124	0.049	0.135	1
Syf2	0.0394545	-0.557437	0.12	0.231	1
Ndufs3	0.0394797	0.43377	0.197	0.077	1
4932438A13Rik	0.0395736	0.41148	0.141	0.038	1
Rabac1	0.0400859	-0.511363	0.162	0.269	1
Rbm42	0.0401284	0.386788	0.176	0.058	1
Chchd7	0.0407192	-0.284119	0.049	0.135	1
Dnajb9	0.0407632	-0.404036	0.077	0.173	1
Nisch	0.0407747	-0.317047	0.162	0.288	1
Cdc34	0.0409498	0.320228	0.148	0.038	1
Snx18	0.0412079	-0.532655	0.155	0.269	1
Gnaq	0.0413884	-0.534615	0.063	0.154	1
Sfxn1	0.0416303	0.464995	0.141	0.038	1
Snx10	0.0418929	0.468318	0.197	0.077	1
Nfia	0.0419765	-0.406311	0.092	0.192	1
Aig1	0.0419787	0.366639	0.113	0.019	1
Gm17018	0.0425761	0.328504	0.113	0.019	1
Cln3	0.0435572	0.352683	0.148	0.038	1
Nampt	0.0435822	0.576942	0.366	0.231	1
Rnf114	0.0437323	0.325494	0.232	0.096	1
Eif2s2	0.0437886	0.307341	0.768	0.654	1
Kdm1a	0.0437924	0.411617	0.113	0.019	1
Xbp1	0.0438647	-0.387491	0.19	0.308	1
Marcks	0.043982	-0.330789	0.81	0.827	1
Phyhd1	0.0443124	0.560204	0.239	0.115	1
Lars2	0.0447026	0.679292	0.366	0.212	1
Dnttip2	0.045038	0.293737	0.113	0.019	1
Eif4e2	0.0451271	0.39308	0.261	0.115	1
Klf3	0.0452031	-0.484154	0.127	0.231	1
Brip1os	0.0454473	0.396204	0.141	0.038	1
Rap2b	0.0460159	0.403133	0.141	0.038	1
Rela	0.0461238	-0.368971	0.12	0.231	1
Tent2	0.0463133	0.321575	0.113	0.019	1
Slc30a7	0.0463133	0.316221	0.113	0.019	1
Tmem173	0.046492	-0.496742	0.38	0.462	1
Gnb2	0.0465376	-0.359974	0.373	0.5	1
Ube2v2	0.0467607	-0.26863	0.049	0.135	1
Notch1	0.0476189	-0.322557	0.063	0.154	1
Hook3	0.0476189	-0.440589	0.063	0.154	1
Idh3g	0.047826	0.31833	0.169	0.058	1
Maf	0.0482595	-0.378941	0.239	0.365	1
2021-03-02	0.0483508	0.370712	0.141	0.038	1
Rlim	0.0485217	0.368841	0.106	0.019	1
Ppt1	0.0493155	-0.311252	0.57	0.731	1
Ewsr1	0.0495751	0.3657	0.246	0.115	1
Glul	0.0497602	-0.417854	0.289	0.404	1
Ist1	0.04997	0.34811	0.225	0.096	1
Eprs	0.0500284	0.378515	0.169	0.058	1
Cltc	0.0503299	-0.528668	0.352	0.442	1
Coro1c	0.0506284	0.406494	0.106	0.019	1
Axl	0.0507369	0.432186	0.268	0.135	1
Mad2l2	0.0507878	-0.347264	0.042	0.115	1
Keap1	0.0510445	0.450588	0.134	0.038	1
Tnfaip8l2	0.0511914	0.43953	0.239	0.115	1
Ctla2b	0.0513474	0.550585	0.106	0.019	1
Iars2	0.0513474	0.393648	0.106	0.019	1
Ctsd	0.0515095	-0.261491	0.972	0.981	1
Taf12	0.0516122	-0.465539	0.042	0.115	1
Adi1	0.0516844	0.368004	0.134	0.038	1
Csnk1a1	0.051913	0.329607	0.373	0.212	1
Zfand3	0.0522874	-0.360219	0.099	0.192	1
Gabarapl1	0.0524478	-0.471784	0.042	0.115	1
Rbx1	0.0524914	0.49283	0.521	0.365	1
Actg1	0.0525676	0.316118	0.852	0.731	1
Gorasp2	0.0526762	0.275362	0.141	0.038	1
Mfsd5	0.0526918	0.335597	0.254	0.115	1
Ino80b	0.0529002	0.460068	0.169	0.058	1
Tkt	0.0536645	0.252617	0.493	0.308	1
Grn	0.0539529	0.284843	0.93	0.962	1
Tor2a	0.0541306	-0.540977	0.148	0.25	1
Tlr13	0.0542108	-0.288973	0.134	0.25	1
Cdk4	0.0542594	-0.348464	0.127	0.231	1
Mrps5	0.0542971	0.269849	0.141	0.038	1
Wdfy4	0.0543096	0.296487	0.106	0.019	1
Ndufa5	0.0547473	0.393898	0.479	0.327	1
Ppa1	0.0549858	0.439627	0.134	0.038	1
Phf12	0.0550226	-0.36531	0.042	0.115	1
Neat1	0.0550226	-0.383411	0.042	0.115	1
Aldoa	0.0554338	0.280212	0.62	0.442	1
Fbxl14	0.0558434	0.345494	0.106	0.019	1
Eif1ad	0.0558434	0.318893	0.106	0.019	1
Fchsd2	0.055904	-0.307357	0.042	0.115	1
Hipk3	0.055904	-0.322733	0.042	0.115	1
Mak16	0.0566237	0.287498	0.106	0.019	1
Mgat1	0.057024	0.322694	0.19	0.077	1
Psat1	0.0570497	0.437695	0.134	0.038	1
Vamp3	0.0571511	0.471587	0.169	0.058	1
Cox5b	0.0572892	0.262374	0.669	0.481	1
Arhgap9	0.0582115	0.340873	0.106	0.019	1
Ptp4a2	0.05833	-0.438731	0.38	0.5	1
Sort1	0.0585131	-0.325554	0.056	0.135	1
Gmpr2	0.0585131	-0.430326	0.056	0.135	1
Prpf4b	0.0586332	-0.518766	0.148	0.25	1
Gbp5	0.0588182	0.427172	0.19	0.077	1
Rwdd1	0.0590588	0.264778	0.282	0.135	1
Myl12b	0.0596136	0.327623	0.437	0.288	1
Treml2	0.0597326	0.378421	0.19	0.077	1
Mapre1	0.0600465	0.442166	0.239	0.115	1
Bcl2a1a	0.0605039	0.321405	0.162	0.058	1
Arid1a	0.0605039	-0.279401	0.106	0.212	1
Ubap2l	0.0606047	0.357129	0.239	0.115	1
Arpc5l	0.0606325	0.319381	0.134	0.038	1
Use1	0.060883	-0.267686	0.092	0.192	1
Thoc7	0.0610319	0.350002	0.218	0.096	1
Yaf2	0.0610499	-0.269939	0.056	0.135	1
St3gal5	0.0613263	-0.38721	0.155	0.269	1
Asnsd1	0.061371	0.294831	0.134	0.038	1
Ubash3b	0.0616219	0.318158	0.218	0.096	1
Cox6a1	0.0616433	0.270451	0.613	0.462	1
Usp18	0.0616824	0.282454	0.169	0.058	1
Gid8	0.0619232	-0.343166	0.042	0.115	1
Spg21	0.0621169	0.274498	0.134	0.038	1
Psmb1	0.0625568	0.270171	0.458	0.269	1
Gm42418	0.0625983	0.533569	0.986	1	1
Ap1s1	0.062816	0.412094	0.218	0.096	1
Slc7a5	0.0628703	0.313561	0.134	0.038	1
Romo1	0.0643822	0.271056	0.641	0.481	1
Nek7	0.0649554	0.422084	0.232	0.115	1
Cux1	0.0650301	-0.444944	0.331	0.423	1
Gng2	0.0650589	-0.345163	0.099	0.192	1
Havcr2	0.0651408	0.365921	0.19	0.077	1
Etfa	0.065176	0.283109	0.134	0.038	1
Cnpy3	0.065176	-0.282663	0.085	0.173	1
Hcls1	0.0652226	-0.349646	0.303	0.404	1
Efr3a	0.065447	0.514733	0.155	0.058	1
Ssr3	0.065531	0.34468	0.317	0.173	1
Tomm70a	0.0660478	0.35979	0.162	0.058	1
Lfng	0.0660478	0.329254	0.162	0.058	1
Plin2	0.0664583	0.402537	0.127	0.038	1
Mzt2	0.0667693	0.36166	0.162	0.058	1
Cox4i1	0.0667761	0.287538	0.746	0.673	1
Parvg	0.0678354	0.436454	0.246	0.115	1
Mrpl19	0.0680948	0.397656	0.127	0.038	1
Usp7	0.0684005	0.309623	0.155	0.058	1
Agpat1	0.0685939	-0.277355	0.07	0.154	1
Spag9	0.0692121	-0.293179	0.056	0.135	1
Ldhb	0.0693122	-0.37682	0.331	0.423	1
Susd3	0.069401	-0.276246	0.113	0.212	1
Rsu1	0.0695903	-0.378755	0.099	0.192	1
Pofut2	0.0697207	0.318175	0.162	0.058	1
Camk1d	0.069892	0.306205	0.19	0.077	1
Plod1	0.0699533	0.542327	0.282	0.154	1
Ctcf	0.0701719	-0.259434	0.056	0.135	1
Fcgr2b	0.0702689	-0.328735	0.521	0.596	1
Sowahc	0.0706115	0.365643	0.127	0.038	1
Got2	0.0710018	0.426978	0.183	0.077	1
Tnfaip2	0.0714671	0.476197	0.127	0.038	1
Rnf10	0.0722462	0.345536	0.155	0.058	1
Itgav	0.0723313	0.316138	0.127	0.038	1
Mrpl36	0.0723769	-0.327618	0.176	0.288	1
Capza1	0.0725183	0.474942	0.303	0.173	1
Rpl29	0.0725795	0.259641	0.817	0.712	1
1110038B12Rik	0.0727324	0.277268	0.19	0.077	1
Suclg2	0.0727324	-0.54575	0.134	0.231	1
Hk3	0.0738332	0.370234	0.155	0.058	1
Edem2	0.0738592	-0.459149	0.169	0.269	1
Syncrip	0.0739192	0.338703	0.183	0.077	1
Pik3cd	0.0740853	0.281167	0.127	0.038	1
Vrk1	0.0767813	0.321438	0.127	0.038	1
Ralbp1	0.0768704	-0.367378	0.099	0.192	1
Selenok	0.0771237	-0.390579	0.155	0.25	1
Mia2	0.0771938	-0.378023	0.176	0.269	1
Adgre1	0.0774913	-0.408206	0.246	0.346	1
Vps13c	0.0784784	0.27337	0.183	0.077	1
Ifi207	0.0785754	0.318588	0.211	0.096	1
Pim1	0.0786966	0.306001	0.19	0.077	1
Cyfip1	0.0791342	-0.340832	0.458	0.558	1
Mef2c	0.0794015	-0.426477	0.38	0.5	1
Mrpl54	0.0796133	0.282473	0.155	0.058	1
Rbm8a	0.0797063	0.396516	0.359	0.231	1
Cebpb	0.0797063	0.303041	0.359	0.231	1
Acin1	0.079996	0.317645	0.232	0.115	1
Sec62	0.0801479	-0.346118	0.43	0.519	1
Tmem134	0.0804998	0.322352	0.127	0.038	1
Klhl6	0.0805209	0.266176	0.218	0.096	1
Trappc1	0.0812205	0.405946	0.12	0.038	1
Nup98	0.0812205	0.321926	0.12	0.038	1
Oma1	0.081558	-0.383708	0.049	0.115	1
Anapc13	0.0821731	-0.367929	0.352	0.442	1
Paip1	0.0824288	-0.414372	0.063	0.135	1
Nuak1	0.0824288	-0.721122	0.063	0.135	1
Setd5	0.0831929	0.316681	0.12	0.038	1
Pld4	0.0834495	-0.360932	0.817	0.846	1
Dtx3l	0.0836145	0.288402	0.232	0.115	1
Mlec	0.0838579	-0.314464	0.282	0.404	1
Ube2e3	0.0839173	-0.446922	0.049	0.115	1
Psmd7	0.0839631	0.256067	0.155	0.058	1
Usp9x	0.0839631	-0.342489	0.106	0.192	1
Pla2g15	0.08453	-0.351351	0.183	0.288	1
Slc15a3	0.084805	0.266354	0.458	0.327	1
Snx6	0.0852488	-0.474773	0.254	0.365	1
Ndufb6	0.0864246	0.435582	0.225	0.115	1
Ndufb11	0.0866512	0.380317	0.415	0.269	1
Dnaja1	0.0868072	-0.416253	0.303	0.385	1
Npepl1	0.0882942	0.336379	0.12	0.038	1
Il15ra	0.0882942	0.320137	0.12	0.038	1
Nrbp1	0.0892766	0.30032	0.204	0.096	1
Ncoa4	0.0893239	-0.418333	0.092	0.173	1
Epsti1	0.0899424	0.288797	0.254	0.135	1
Cwc15	0.0899625	0.379455	0.317	0.192	1
Crip1	0.0904041	0.403361	0.12	0.038	1
Clk1	0.0904041	0.39354	0.12	0.038	1
Gapvd1	0.0904041	0.293802	0.12	0.038	1
Scfd1	0.0904041	0.288427	0.12	0.038	1
Snap29	0.0904041	-0.431484	0.077	0.154	1
Aldh2	0.0913436	-0.395228	0.063	0.135	1
Agps	0.0914742	-0.456673	0.077	0.154	1
Bin2	0.0919228	-0.256179	0.408	0.519	1
Ost4	0.0923685	-0.330128	0.401	0.442	1
Nsmce4a	0.092613	-0.356332	0.049	0.115	1
Tmem33	0.0926432	-0.302662	0.12	0.212	1
Cdk2ap2	0.0926432	-0.315554	0.12	0.212	1
Lamp2	0.0927936	0.275536	0.634	0.5	1
Uqcrb	0.093633	0.31812	0.577	0.442	1
Emd	0.0936448	0.388653	0.12	0.038	1
Prr13	0.0937847	0.375054	0.148	0.058	1
Gak	0.0947455	0.330131	0.12	0.038	1
Arhgap27	0.0952262	-0.28501	0.049	0.115	1
Fopnl	0.0952262	-0.291533	0.049	0.115	1
Edf1	0.0955227	0.370969	0.246	0.135	1
Smim7	0.0958565	0.314614	0.12	0.038	1
Mlf2	0.0959991	0.310101	0.225	0.115	1
Sesn1	0.0965547	-0.309734	0.049	0.115	1
Zfp36l1	0.0965786	-0.267161	0.218	0.327	1
Hnrnpl	0.0967074	0.319859	0.296	0.173	1
Scpep1	0.0967982	0.270413	0.345	0.212	1
Wipf1	0.096919	-0.345251	0.176	0.269	1
Hmgb1	0.0989094	-0.267045	0.472	0.558	1
Ophn1	0.0992397	-0.298961	0.12	0.212	1
Tada1	0.0992563	-0.321978	0.049	0.115	1
Srsf5	0.0994933	0.299352	0.197	0.096	1
Rtn3	0.09951	0.312365	0.324	0.192	1
Taf10	0.100308	-0.354885	0.162	0.25	1
Cybb	0.10068	0.62169	0.232	0.135	1
Il2rg	0.101284	0.387406	0.296	0.173	1
Mrps7	0.101569	0.30094	0.12	0.038	1
P2rx7	0.101569	-0.290893	0.077	0.154	1
Slamf8	0.101969	0.253555	0.148	0.058	1
Ssr1	0.102617	-0.430363	0.289	0.385	1
Tmco1	0.102684	-0.271452	0.345	0.442	1
Nme2	0.102688	0.253886	0.683	0.558	1
Sppl3	0.102743	-0.381475	0.077	0.154	1
Cops6	0.103171	0.328622	0.197	0.096	1
Dglucy	0.103421	-0.276586	0.049	0.115	1
Tcea1	0.103527	0.260769	0.268	0.154	1
Chst1	0.103636	0.401092	0.296	0.173	1
Psmd13	0.103824	0.27634	0.176	0.077	1
Ddx54	0.105125	0.2672	0.12	0.038	1
Nphs1	0.106397	0.306917	0.113	0.038	1
Cd302	0.106623	-0.323413	0.162	0.25	1
Ube2b	0.107296	-0.470624	0.134	0.212	1
Ech1	0.107646	0.324263	0.113	0.038	1
Eif1	0.10842	-0.250244	0.493	0.577	1
Vapb	0.108906	0.315746	0.113	0.038	1
Cd83	0.109103	-0.401108	0.176	0.269	1
Eif2b4	0.109199	0.364369	0.141	0.058	1
Irf8	0.109311	0.266298	0.669	0.558	1
Uba52	0.109571	0.26875	0.465	0.288	1
Camk2d	0.109831	0.320692	0.169	0.077	1
Cmc1	0.109865	0.269488	0.197	0.096	1
Fcgr1	0.110478	-0.31772	0.521	0.596	1
Herc2	0.110587	0.410984	0.239	0.135	1
Stx7	0.111018	0.271784	0.338	0.212	1
Ehmt2	0.111462	0.305831	0.113	0.038	1
Map2k1	0.111462	0.293559	0.113	0.038	1
Csf3r	0.111762	-0.451479	0.12	0.192	1
Abi3	0.112578	-0.371815	0.289	0.385	1
Bms1	0.112757	0.254126	0.113	0.038	1
Ppp1r14b	0.112842	0.266329	0.43	0.288	1
Glrx	0.113452	0.307023	0.261	0.154	1
Anp32b	0.113906	0.265325	0.289	0.173	1
Pmepa1	0.114159	-0.346366	0.38	0.442	1
Apbb1ip	0.114992	-0.450411	0.31	0.385	1
Ly9	0.117393	0.282513	0.141	0.058	1
Farsa	0.117393	-0.383433	0.099	0.173	1
Trmt112	0.117676	0.336452	0.211	0.115	1
Ifngr2	0.117971	0.299012	0.261	0.154	1
Itpripl1	0.118094	-0.383703	0.07	0.135	1
Pros1	0.118099	-0.39182	0.415	0.5	1
Cox5a	0.118334	0.319482	0.43	0.308	1
Pald1	0.118497	-0.334704	0.141	0.231	1
Ccl12	0.11884	-0.555522	0.634	0.692	1
Arhgap17	0.119485	-0.527436	0.07	0.135	1
Galnt7	0.119604	0.252942	0.169	0.077	1
Sumo3	0.120585	0.419581	0.204	0.115	1
Caprin1	0.121135	0.372404	0.38	0.269	1
Srprb	0.12216	0.265879	0.113	0.038	1
Asap1	0.122306	-0.49758	0.07	0.135	1
Chchd2	0.122673	0.386831	0.479	0.404	1
Man2b1	0.122939	-0.385431	0.62	0.654	1
P4ha1	0.124311	-0.370265	0.162	0.25	1
Cdk11b	0.124436	0.415899	0.134	0.058	1
Mylip	0.124794	-0.492117	0.099	0.173	1
S100a1	0.124837	-0.332944	0.056	0.115	1
Akt1	0.125844	0.253057	0.218	0.115	1
Ipo5	0.126063	0.268478	0.141	0.058	1
Npc1	0.126301	-0.262716	0.127	0.212	1
Mapk14	0.126635	-0.350533	0.07	0.135	1
Plekhj1	0.127027	0.309177	0.134	0.058	1
Sgpl1	0.127884	0.309343	0.282	0.173	1
B230219D22Rik	0.128625	-0.309889	0.127	0.212	1
Mtdh	0.128766	-0.419118	0.275	0.365	1
Fuca2	0.129267	-0.268726	0.197	0.288	1
Rad23a	0.129587	-0.314091	0.07	0.135	1
Pou2f2	0.130614	-0.413708	0.204	0.288	1
Sppl2a	0.130628	0.314909	0.401	0.269	1
Mthfd2	0.130992	0.395606	0.134	0.058	1
Cd34	0.131154	-0.28424	0.289	0.385	1
P2rx4	0.131358	0.295223	0.162	0.077	1
Pnp	0.131892	0.297889	0.465	0.327	1
Fus	0.132052	0.312279	0.345	0.231	1
Pld3	0.132772	0.412933	0.225	0.135	1
Tmem106b	0.13294	-0.324281	0.056	0.115	1
Wls	0.133423	0.317752	0.211	0.115	1
Ogfr	0.133828	0.285307	0.162	0.077	1
Exoc4	0.134609	-0.310473	0.056	0.115	1
Hspa13	0.134609	-0.497778	0.056	0.115	1
Fbxw4	0.134706	0.262271	0.183	0.096	1
Rnaseh2c	0.13565	0.31724	0.106	0.038	1
Cklf	0.13565	-0.397636	0.07	0.135	1
Ndufa8	0.135798	-0.280092	0.127	0.212	1
Adipor2	0.136044	-0.445099	0.085	0.154	1
Jak1	0.136199	-0.375268	0.162	0.25	1
Usp16	0.136293	-0.41012	0.056	0.115	1
Aars	0.136439	0.351705	0.261	0.154	1
Calm3	0.136596	0.274095	0.218	0.115	1
Entpd6	0.137199	0.279285	0.106	0.038	1
Trim30a	0.137253	0.354959	0.254	0.154	1
Skp1a	0.137322	-0.262692	0.162	0.25	1
Mrps33	0.13747	-0.382857	0.211	0.288	1
Lamtor5	0.137601	0.256313	0.162	0.077	1
Papola	0.139108	0.298409	0.204	0.115	1
Sft2d1	0.139164	-0.502198	0.106	0.173	1
Maf1	0.139711	-0.301571	0.056	0.115	1
Kdm2a	0.140618	0.421602	0.134	0.058	1
Wwp2	0.140618	0.271208	0.134	0.058	1
mt-Atp6	0.140805	0.283265	0.732	0.654	1
Phf11b	0.141261	0.281401	0.275	0.173	1
Dcaf11	0.141445	-0.298077	0.056	0.115	1
Lhfpl2	0.142009	-0.305192	0.127	0.212	1
Tulp4	0.142036	0.270947	0.134	0.058	1
Ybx3	0.142889	0.320732	0.155	0.077	1
Vav1	0.143162	0.311978	0.183	0.096	1
Eif3i	0.143625	0.396913	0.211	0.115	1
Adcy7	0.144071	0.315871	0.162	0.077	1
mt-Nd5	0.144902	0.281025	0.317	0.192	1
Tmem189	0.145152	0.250621	0.106	0.038	1
Cmtm6	0.145234	-0.348658	0.204	0.288	1
Necap2	0.145429	0.28109	0.275	0.173	1
Adipor1	0.145651	0.330306	0.183	0.096	1
Psmb7	0.145697	0.278065	0.218	0.115	1
Tnfaip8	0.145832	0.311342	0.282	0.173	1
As3mt	0.146745	-0.282175	0.056	0.115	1
Msl1	0.146785	0.261962	0.106	0.038	1
Asph	0.147422	-0.307834	0.204	0.288	1
Mgat4b	0.148545	-0.3694	0.056	0.115	1
Gt(ROSA)26Sor	0.148545	-0.510044	0.056	0.115	1
Lsm5	0.14855	0.350575	0.204	0.115	1
Lgals1	0.14971	0.524817	0.239	0.154	1
Emg1	0.150283	-0.390501	0.106	0.173	1
Uso1	0.151765	0.30465	0.106	0.038	1
Sec14l1	0.151765	-0.261343	0.07	0.135	1
Mrpl16	0.152434	0.357107	0.155	0.077	1
Slc2a6	0.152434	0.29297	0.155	0.077	1
Slco2b1	0.152766	-0.340649	0.415	0.462	1
Cetn2	0.153317	-0.369576	0.141	0.212	1
Trafd1	0.153451	0.290871	0.204	0.115	1
Atg12	0.153454	0.262197	0.106	0.038	1
Bag1	0.153964	0.346016	0.394	0.269	1
Capns1	0.154891	0.326745	0.373	0.25	1
Dstn	0.155419	-0.293082	0.408	0.5	1
Ptpra	0.155847	0.316006	0.268	0.173	1
AW112010	0.156909	0.256174	0.373	0.231	1
Zfp36l2	0.157492	-0.384033	0.19	0.269	1
Ormdl2	0.157798	-0.258089	0.056	0.115	1
Evi2a	0.157807	-0.411075	0.176	0.25	1
Snx5	0.158365	0.30045	0.493	0.346	1
Cdv3	0.158401	0.254084	0.127	0.058	1
Cox6b1	0.158942	0.258205	0.789	0.635	1
Nipa2	0.159012	0.262148	0.225	0.135	1
Ssh2	0.159479	-0.313089	0.254	0.327	1
Ilk	0.16032	0.391106	0.176	0.096	1
Phf20l1	0.161584	0.315789	0.127	0.058	1
F11r	0.163576	-0.323256	0.521	0.558	1
Ankrd13a	0.163588	-0.413357	0.106	0.173	1
Tgfbr1	0.163834	-0.363465	0.218	0.308	1
Ube2r2	0.163928	0.259265	0.155	0.077	1
Psen2	0.164815	0.312064	0.127	0.058	1
Hacd4	0.164815	-0.362691	0.092	0.154	1
Mitd1	0.164883	0.270179	0.162	0.077	1
Ppp1cb	0.165856	0.33273	0.176	0.096	1
Btk	0.166771	-0.333364	0.141	0.212	1
Psmc1	0.166969	0.281201	0.394	0.269	1
Map7d1	0.168801	-0.443099	0.113	0.173	1
Plekhf2	0.171422	0.304732	0.127	0.058	1
Sall1	0.172684	-0.30129	0.232	0.308	1
Ddb1	0.172927	0.341718	0.204	0.115	1
Bri3	0.173106	0.250246	0.345	0.231	1
Nop58	0.174238	0.34837	0.148	0.077	1
Aim2	0.1748	0.332246	0.127	0.058	1
Smim26	0.175103	-0.391304	0.169	0.231	1
Vdac1	0.175347	0.313199	0.296	0.192	1
Ccdc59	0.176608	0.284589	0.148	0.077	1
G530011O06Rik	0.17687	-0.261705	0.12	0.192	1
Spi1	0.177522	-0.264529	0.345	0.404	1
Lrrc25	0.177694	-0.299802	0.077	0.135	1
Nomo1	0.178393	0.328002	0.12	0.058	1
Zfand5	0.179806	0.307165	0.148	0.077	1
Gpr155	0.181413	-0.256352	0.077	0.135	1
Cpsf3	0.181413	-0.308609	0.077	0.135	1
Ndufb5	0.181981	0.33601	0.268	0.173	1
Wdr26	0.182149	-0.261501	0.183	0.25	1
Plcg2	0.183111	-0.316056	0.176	0.25	1
Rasal3	0.183293	-0.257729	0.077	0.135	1
Tmx3	0.183326	0.280874	0.176	0.096	1
Jpt1	0.183797	0.334685	0.218	0.135	1
Dicer1	0.185557	0.401974	0.12	0.058	1
Tapbpl	0.185557	0.287157	0.12	0.058	1
Atp5c1	0.185769	0.282055	0.423	0.308	1
Prex1	0.186192	-0.353162	0.169	0.231	1
Npm1	0.187213	0.283384	0.585	0.481	1
Gtf3a	0.192931	0.266417	0.12	0.058	1
Apex1	0.193195	-0.277194	0.141	0.212	1
Mrpl30	0.193605	0.263786	0.218	0.135	1
Sorl1	0.193717	-0.482479	0.063	0.115	1
Ppp2ca	0.193983	0.262351	0.19	0.115	1
Gars	0.194503	0.349137	0.282	0.192	1
Rad23b	0.194808	0.336072	0.12	0.058	1
Ndufb4	0.196508	-0.251653	0.486	0.538	1
Atp6ap2	0.197682	0.308182	0.289	0.192	1
Sfmbt1	0.198026	-0.280774	0.063	0.115	1
Eif3a	0.198128	0.267664	0.345	0.231	1
Gtpbp4	0.198602	0.284466	0.12	0.058	1
Cct5	0.199746	-0.271646	0.197	0.269	1
Rsrp1	0.200843	0.303389	0.218	0.135	1
Flna	0.203792	0.370352	0.218	0.135	1
Msrb1	0.206351	0.396075	0.12	0.058	1
Gga1	0.206855	-0.288028	0.063	0.115	1
Nucks1	0.206862	-0.309762	0.197	0.269	1
Rfc3	0.207001	-0.367316	0.077	0.135	1
Rtraf	0.208019	0.271232	0.415	0.308	1
Dnajc10	0.209106	-0.269886	0.063	0.115	1
Manf	0.209857	0.346831	0.394	0.308	1
Adam17	0.210651	-0.454732	0.197	0.25	1
Celf2	0.212649	0.260989	0.338	0.231	1
Bcl10	0.21738	-0.360377	0.12	0.173	1
Zfp207	0.21738	-0.460952	0.12	0.173	1
Ywhae	0.217503	0.271852	0.613	0.538	1
Polr2i	0.220391	0.29293	0.232	0.154	1
Tpst2	0.220999	-0.391278	0.148	0.212	1
Abcf1	0.221075	0.306975	0.275	0.192	1
Larp4b	0.223368	0.405004	0.204	0.135	1
Yme1l1	0.223458	-0.287823	0.113	0.173	1
Lmo2	0.223474	-0.382583	0.246	0.308	1
Foxn3	0.225367	-0.509375	0.134	0.192	1
Otulin	0.227153	0.268116	0.169	0.096	1
Brd7	0.227715	-0.448635	0.155	0.212	1
Smdt1	0.230553	0.303505	0.387	0.308	1
Ppp1ca	0.231452	0.267144	0.451	0.346	1
Tra2b	0.231532	0.273797	0.254	0.173	1
Pigk	0.232584	0.278272	0.141	0.077	1
Dpysl2	0.235329	-0.296862	0.254	0.308	1
Pnpla7	0.236801	0.299443	0.232	0.154	1
Smim27	0.23868	-0.270171	0.085	0.135	1
Ufl1	0.240918	-0.317248	0.085	0.135	1
Coa3	0.243171	0.275293	0.113	0.058	1
Vps35	0.246687	-0.256641	0.239	0.308	1
Tpr	0.247161	-0.362855	0.31	0.365	1
Lap3	0.248568	0.258228	0.5	0.404	1
Tmem147	0.248767	0.255698	0.141	0.077	1
Spns2	0.248867	-0.40276	0.085	0.135	1
Cfdp1	0.249372	-0.303711	0.134	0.192	1
Plod3	0.249372	-0.331208	0.134	0.192	1
Cct6a	0.25119	-0.266	0.19	0.25	1
Utp3	0.252331	0.279203	0.113	0.058	1
Lage3	0.253996	-0.521266	0.07	0.115	1
Ddi2	0.254658	0.283131	0.113	0.058	1
Nfkbia	0.255034	0.293626	0.141	0.077	1
Cebpa	0.25516	-0.319115	0.155	0.212	1
Wbp11	0.25613	-0.408463	0.141	0.192	1
Dync1h1	0.25613	-0.467254	0.141	0.192	1
Malat1	0.256284	1.25536	0.451	0.365	1
Psma7	0.25715	0.255839	0.549	0.462	1
Lmo4	0.258548	-0.376393	0.211	0.269	1
Naip2	0.260331	-0.268589	0.148	0.212	1
AY036118	0.261533	-0.328306	0.521	0.577	1
Prps2	0.261632	-0.353313	0.07	0.115	1
Spty2d1	0.261632	-0.370922	0.07	0.115	1
Cnp	0.264115	-0.307972	0.085	0.135	1
Trpv2	0.264115	-0.336474	0.085	0.135	1
Higd1a	0.266815	-0.349376	0.31	0.365	1
Sarnp	0.267002	-0.303159	0.225	0.288	1
Crybb1	0.268398	-0.29782	0.12	0.173	1
Atp6v1a	0.270899	0.280704	0.155	0.096	1
Prmt1	0.275758	0.303722	0.204	0.135	1
Pml	0.277375	-0.311032	0.07	0.115	1
Arhgef40	0.280061	-0.317394	0.07	0.115	1
Ube2s	0.280895	0.316252	0.106	0.058	1
Birc6	0.282714	0.345931	0.183	0.115	1
Psmb4	0.287974	0.276295	0.324	0.231	1
Ikzf1	0.288492	0.29963	0.197	0.135	1
Vegfb	0.290979	-0.360885	0.07	0.115	1
Kif3b	0.291257	0.338281	0.106	0.058	1
Cxcl16	0.294245	0.369642	0.437	0.385	1
Ifnar2	0.294795	-0.359407	0.246	0.288	1
Galnt1	0.295275	-0.255075	0.225	0.288	1
Tgoln1	0.297727	-0.403933	0.162	0.212	1
Rasgrp3	0.297735	-0.450434	0.106	0.154	1
Tln1	0.300188	-0.267033	0.437	0.442	1
Lsm4	0.301311	0.288108	0.148	0.096	1
H13	0.302403	0.264831	0.197	0.135	1
Ccl4	0.30321	-0.510361	0.183	0.115	1
Snrpb2	0.304432	-0.287517	0.38	0.404	1
Arpc1b	0.305006	-0.284471	0.507	0.538	1
Eif4a2	0.305024	-0.342357	0.07	0.115	1
Sipa1	0.305724	-0.363421	0.127	0.173	1
Ranbp1	0.307536	0.302022	0.331	0.269	1
Lrrc3	0.314677	-0.29697	0.169	0.212	1
Mcur1	0.3155	0.274159	0.106	0.058	1
Exoc3	0.316786	-0.417579	0.092	0.135	1
Rab1b	0.318273	0.257768	0.106	0.058	1
Sf3b5	0.318309	-0.28104	0.141	0.192	1
Aco2	0.31884	-0.377791	0.169	0.212	1
Wdr61	0.320518	-0.277372	0.162	0.212	1
Ssbp4	0.325853	0.262189	0.19	0.135	1
Sdhd	0.327291	0.36469	0.169	0.115	1
Nfix	0.32748	-0.433678	0.092	0.135	1
Tceal9	0.331649	-0.431658	0.148	0.192	1
Sla	0.332145	-0.251017	0.225	0.288	1
Dnajb11	0.33339	-0.252164	0.261	0.308	1
Ufc1	0.339335	0.32959	0.12	0.077	1
Rfc2	0.343895	0.286308	0.127	0.077	1
Zfp706	0.347443	-0.366812	0.282	0.346	1
Rnaset2b	0.347807	-0.274344	0.225	0.269	1
Nucb1	0.348243	-0.36294	0.303	0.346	1
Mbd3	0.348304	-0.253274	0.127	0.173	1
Sema4d	0.355672	-0.361412	0.169	0.212	1
Cpne3	0.362259	-0.30748	0.113	0.154	1
Atg5	0.363118	-0.322444	0.077	0.115	1
Tgfbrap1	0.366232	-0.350524	0.077	0.115	1
Atraid	0.368099	-0.285017	0.155	0.192	1
Sap18	0.369363	-0.301648	0.077	0.115	1
Irf1	0.37146	0.255904	0.211	0.154	1
Dad1	0.371992	-0.289391	0.345	0.365	1
Atp6v0e	0.376538	-0.357846	0.296	0.308	1
Atp5o	0.379032	0.285624	0.225	0.173	1
Tcn2	0.383246	-0.259254	0.345	0.385	1
Prpf38b	0.383923	-0.254271	0.113	0.154	1
Gsk3a	0.384391	-0.363315	0.099	0.135	1
Nhp2	0.387323	0.260703	0.12	0.077	1
Pum1	0.395084	0.278478	0.141	0.096	1
Ino80e	0.403516	-0.26286	0.113	0.154	1
Elk3	0.404669	0.35183	0.275	0.231	1
Cope	0.408443	-0.346282	0.134	0.173	1
Atf6	0.411126	-0.320465	0.134	0.173	1
Csde1	0.418481	0.255096	0.282	0.231	1
Pak2	0.43015	-0.266694	0.324	0.346	1
Cant1	0.434796	-0.309002	0.12	0.154	1
Mrpl14	0.439236	-0.293428	0.099	0.135	1
Rpl9-ps6	0.439302	0.290436	0.232	0.173	1
Chchd1	0.447535	0.267782	0.218	0.173	1
Trir	0.449411	-0.334688	0.162	0.192	1
Nrp1	0.449724	-0.320478	0.183	0.212	1
Rab35	0.457619	-0.297208	0.085	0.115	1
Eif2s1	0.460055	-0.265296	0.162	0.192	1
Cldnd1	0.472514	-0.287379	0.106	0.135	1
Ski	0.473403	-0.263945	0.197	0.135	1
Rnf13	0.474443	-0.27428	0.211	0.231	1
Ypel3	0.475753	-0.457354	0.106	0.135	1
Nav3	0.476283	-0.258777	0.162	0.192	1
Nifk	0.485546	-0.392479	0.148	0.173	1
Slc6a6	0.489692	-0.251259	0.19	0.231	1
Tmem59	0.490009	-0.28863	0.394	0.385	1
Fkbp8	0.494881	0.265731	0.155	0.115	1
Arsb	0.495071	-0.290865	0.268	0.288	1
Hp1bp3	0.495322	-0.347687	0.169	0.192	1
Tanc2	0.495437	-0.330996	0.106	0.135	1
Mgat2	0.503908	-0.411215	0.268	0.269	1
Rrp1	0.508841	-0.308001	0.127	0.154	1
Nop10	0.520987	-0.256032	0.289	0.327	1
Dnajc1	0.521572	0.297439	0.106	0.077	1
Gpr65	0.52169	-0.339172	0.232	0.25	1
Rbpj	0.530639	-0.258988	0.338	0.327	1
Wdr45b	0.535473	-0.304119	0.162	0.192	1
Tut7	0.540434	-0.277474	0.169	0.192	1
Spsb1	0.55108	-0.264933	0.092	0.115	1
Eif4g3	0.553486	0.277429	0.12	0.096	1
Socs3	0.553501	-0.289237	0.204	0.231	1
Pcmt1	0.556005	-0.286455	0.113	0.135	1
Irf2bp2	0.573346	-0.324697	0.127	0.154	1
Ddx52	0.593781	-0.336386	0.099	0.115	1
Xist	0.596804	0.46326	0.141	0.115	1
Rab3il1	0.60615	-0.302057	0.282	0.288	1
Emc6	0.607472	-0.324231	0.155	0.173	1
Rab27a	0.61064	-0.260842	0.155	0.173	1
Lrrfip1	0.616143	-0.389834	0.134	0.154	1
Nolc1	0.617286	-0.33627	0.12	0.135	1
Gpr108	0.639985	-0.303848	0.099	0.115	1
Rab18	0.639985	-0.377069	0.099	0.115	1
Ap1b1	0.649632	-0.294903	0.12	0.135	1
Mdh1	0.651777	-0.306853	0.239	0.25	1
Pcbp1	0.662283	-0.273364	0.331	0.327	1
Krcc1	0.664171	-0.322642	0.134	0.154	1
Smim3	0.671395	-0.353273	0.127	0.096	1
Arpc5	0.677858	-0.301153	0.528	0.519	1
Ppt2	0.706476	-0.268504	0.148	0.115	1
Dram2	0.709391	-0.346823	0.19	0.192	1
Arhgap5	0.741517	-0.366143	0.232	0.231	1
Atrx	0.747754	-0.339773	0.162	0.173	1
Clcn4	0.758244	-0.363899	0.106	0.115	1
Snx20	0.786702	-0.312846	0.141	0.115	1
Man1c1	0.786916	-0.316892	0.106	0.115	1
Atp6v0a1	0.799247	-0.287422	0.113	0.115	1
Magt1	0.800695	-0.256739	0.218	0.212	1
Gm38843	0.8061	-0.252703	0.127	0.135	1
Srgap2	0.827546	-0.339708	0.176	0.173	1
Rab2a	0.830007	-0.250227	0.232	0.231	1
Nol7	0.840878	0.301296	0.232	0.212	1
Entpd1	0.862658	-0.271451	0.423	0.385	1
Tnfrsf13b	0.90789	-0.32405	0.12	0.115	1
Fam91a1	0.925468	-0.362584	0.141	0.135	1
Commd7	0.936472	-0.26363	0.12	0.115	1
Hnrnpr	0.944655	-0.304065	0.12	0.115	1
Lst1	0.952598	-0.268028	0.549	0.481	1
Acer3	0.959255	-0.309405	0.19	0.173	1
Commd3	0.994654	-0.293186	0.169	0.154	1

## Sheet: cluster1 - hMG2
	p_val	avg_logFC	pct.1	pct.2	p_val_adj
Zfp36	9.87717e-06	-1.17118	0.231	0.6	0.330905
Psap	2.33255e-05	0.876837	0.877	0.533	0.781452
Btg2	2.46303e-05	-1.44202	0.131	0.433	0.825163
Slc16a3	2.73269e-05	-1.0249	0	0.133	0.915505
Selenok	3.16283e-05	-1.22255	0.015	0.2	1
Malat1	4.43863e-05	-0.544441	0.946	0.967	1
Cx3cr1	8.64024e-05	-1.20606	0.323	0.633	1
Jund	0.00011986	-1.35156	0.192	0.5	1
H2-K1	0.000193069	0.804207	0.831	0.633	1
Tpt1	0.000218372	-0.939442	0.223	0.533	1
Dock8	0.000261775	-0.922158	0.169	0.467	1
Polr2a	0.000267221	-0.979825	0.015	0.167	1
Cse1l	0.000280331	-1.01305	0.015	0.167	1
Rev3l	0.000323369	-0.798249	0.015	0.167	1
Tmem176b	0.000350049	-0.994667	0.008	0.133	1
Whrn	0.000350049	-1.0523	0.008	0.133	1
Slc35a3	0.000390938	-0.910123	0.008	0.133	1
Gadd45g	0.000390938	-0.913943	0.008	0.133	1
5031425E22Rik	0.000472668	-0.992273	0.031	0.2	1
Cd74	0.000474025	1.76928	0.369	0.033	1
Elmo1	0.000830258	-1.11024	0.177	0.433	1
Rps8	0.000854497	1.08227	0.562	0.233	1
Rps20	0.000891127	1.42783	0.385	0.067	1
Iigp1	0.000904983	1.52769	0.477	0.167	1
Taz	0.00155422	-0.977192	0.038	0.2	1
Ulk2	0.00162827	-0.873372	0.069	0.267	1
Mef2a	0.00191376	-0.568128	0.523	0.733	1
Dock9	0.00201493	-0.901369	0.015	0.133	1
Riok1	0.00201493	-0.926808	0.015	0.133	1
Ier5	0.00205647	-1.09019	0.115	0.333	1
Tapbp	0.002134	1.04742	0.446	0.133	1
Dock10	0.00218513	-0.794244	0.262	0.5	1
Nsun6	0.00230234	-0.814713	0.015	0.133	1
Top1	0.0024414	-1.03744	0.1	0.3	1
Klf2	0.00277861	-1.20533	0.123	0.333	1
Ctsb	0.00298726	0.891177	0.646	0.367	1
Sgk1	0.00302957	-1.18083	0.085	0.267	1
Wdr26	0.00337653	1.28145	0.323	0.067	1
Wsb1	0.00367494	-1.11552	0.131	0.333	1
Cst3	0.00369992	-1.28735	0.392	0.633	1
Rassf3	0.00393895	-0.840888	0.085	0.267	1
Mphosph8	0.0041432	-0.840419	0.046	0.2	1
Eef1a1	0.00535559	0.684211	0.677	0.4	1
Msi2	0.00652827	-0.855616	0.023	0.133	1
Sec11a	0.00652827	-0.893478	0.023	0.133	1
Mpp6	0.00677594	-0.929069	0.023	0.133	1
Mlxipl	0.00680587	-0.642939	0.438	0.633	1
Metap1	0.00718245	-0.865672	0.038	0.167	1
Tap1	0.00719467	0.866639	0.446	0.167	1
Zfp292	0.00721626	-0.676721	0.215	0.433	1
Gtf2a2	0.00729674	-0.83857	0.023	0.133	1
Adamts1	0.00729674	-1.24066	0.023	0.133	1
Gnai3	0.00785318	-0.700297	0.023	0.133	1
Tmbim6	0.00830011	0.894616	0.385	0.133	1
Fbl	0.00875923	-0.6768	0.023	0.133	1
Rpl18	0.00957593	1.27462	0.192	0	1
Hmgxb3	0.00975714	-0.631032	0.023	0.133	1
Dcaf17	0.0101556	-0.783796	0.077	0.233	1
Rps15	0.0104192	0.630696	0.5	0.233	1
Tln1	0.0113202	1.07406	0.292	0.067	1
Naaa	0.0114072	1.13889	0.185	0	1
Ccl3	0.0116756	-0.932135	0.1	0.267	1
Rbm33	0.0119617	-0.684667	0.077	0.233	1
Abca9	0.0128241	-0.715783	0.062	0.2	1
9930111J21Rik2	0.012969	-0.66343	0.385	0.567	1
Itm2b	0.0131276	0.552647	0.462	0.167	1
Gsdmd	0.0132068	1.06071	0.238	0.033	1
Arid1a	0.0132637	0.796145	0.4	0.133	1
Napa	0.0133148	-0.860015	0.062	0.2	1
Atp5a1	0.0135699	1.15178	0.177	0	1
Csk	0.0147056	-0.742146	0.062	0.2	1
Tubb5	0.0161781	1.01008	0.231	0.033	1
Fgd2	0.0161906	0.680313	0.431	0.167	1
App	0.0164135	0.977437	0.285	0.067	1
Hsp90ab1	0.0165934	0.56767	0.585	0.3	1
Tspan32	0.0168322	-0.823825	0.031	0.133	1
Egr1	0.0173849	-1.11012	0.3	0.467	1
Ddost	0.0174536	-0.793499	0.046	0.167	1
Basp1	0.0176303	-0.878352	0.223	0.4	1
Rpl8	0.0177855	0.619823	0.277	0.067	1
Sun2	0.0179468	-0.809237	0.085	0.233	1
Fcgr1	0.0181601	-0.70681	0.108	0.267	1
Tiparp	0.0184194	-0.709975	0.046	0.167	1
Map1lc3b	0.0184194	-0.764289	0.046	0.167	1
Rpl21	0.0184596	1.02211	0.223	0.033	1
Pmpca	0.0184915	-0.757325	0.031	0.133	1
Cox16	0.0184915	-0.774732	0.031	0.133	1
Tmub2	0.0190756	-0.765987	0.031	0.133	1
Itga6	0.0191115	-0.573752	0.323	0.5	1
Zdhhc21	0.0191293	1.2201	0.162	0	1
Cd36	0.0191293	1.12351	0.162	0	1
Tgs1	0.0191293	1.1217	0.162	0	1
Jun	0.0193823	-0.968695	0.369	0.5	1
1110004F10Rik	0.0209256	-0.673522	0.031	0.133	1
Lgals3bp	0.0209493	0.896016	0.369	0.133	1
Arid5b	0.0217764	0.975712	0.215	0.033	1
Zeb1	0.0222441	-0.640586	0.031	0.133	1
Htt	0.0225352	0.936395	0.215	0.033	1
Gon4l	0.022672	1.09585	0.154	0	1
Morc3	0.0233163	0.983975	0.215	0.033	1
Kdm3b	0.0233394	-0.867117	0.115	0.267	1
Rps21	0.0238484	0.509299	0.462	0.2	1
Gramd1a	0.0239011	-0.471114	0.123	0.3	1
Atp6v0a1	0.0242732	-0.748066	0.131	0.3	1
Msn	0.0243115	1.01347	0.246	0.067	1
2810013P06Rik	0.0244741	-0.967809	0.054	0.167	1
Ptma	0.0245189	0.648338	0.4	0.167	1
Rpl27a	0.025687	0.43876	0.508	0.233	1
Rpl18a	0.0258033	0.672921	0.215	0.033	1
Dhx9	0.0262182	0.715159	0.362	0.133	1
Sppl2a	0.0262395	0.480631	0.215	0.033	1
Srsf10	0.0263295	1.08625	0.2	0.033	1
Gbp2	0.0267867	1.05138	0.2	0.033	1
Cd274	0.0268419	1.18566	0.146	0	1
Ttc3	0.0268419	1.14994	0.146	0	1
H2-Ab1	0.0268419	1.0399	0.146	0	1
N4bp1	0.0268419	1.02689	0.146	0	1
Rps7	0.0268419	1.02563	0.146	0	1
H2-Q4	0.0268419	0.963489	0.146	0	1
Tbk1	0.0268419	0.962953	0.146	0	1
Cdk12	0.0277211	0.950707	0.2	0.033	1
Nktr	0.028222	0.676282	0.531	0.367	1
Mir99ahg	0.0284219	-0.824015	0.1	0.233	1
Esrra	0.0286835	-0.68216	0.138	0.3	1
Cd300lf	0.0289091	0.706936	0.446	0.2	1
Arhgap5	0.0296608	-0.534644	0.4	0.6	1
Stat2	0.029723	0.423054	0.5	0.233	1
Fam49b	0.0309794	-0.56187	0.269	0.433	1
Clta	0.0312413	-0.839386	0.077	0.2	1
Shkbp1	0.0312499	-0.691931	0.054	0.167	1
Nfkb1	0.0315769	-0.439471	0.308	0.5	1
Cep250	0.0317477	1.12164	0.138	0	1
Ifi213	0.0317477	1.10584	0.138	0	1
Arhgef7	0.0317477	1.01485	0.138	0	1
Hnrnpf	0.0317477	0.944043	0.138	0	1
Rtcb	0.0317477	0.932773	0.138	0	1
Diaph2	0.0325642	-0.62285	0.262	0.433	1
H2-Q7	0.0326353	0.738958	0.254	0.067	1
Rpl38	0.0329324	0.971764	0.362	0.167	1
Cfh	0.0329643	-0.613371	0.231	0.4	1
Sf1	0.033127	-0.802565	0.1	0.233	1
Kctd12	0.0331693	-0.758722	0.177	0.333	1
Mdn1	0.0339728	-0.805507	0.077	0.2	1
Nipbl	0.0342109	0.753651	0.446	0.267	1
Wdr43	0.0344098	0.82843	0.277	0.1	1
Tbl1x	0.0352033	-0.624739	0.054	0.167	1
Frmd4a	0.0354699	-0.495495	0.462	0.6	1
H2-D1	0.0357252	0.489723	0.577	0.367	1
Ldhb	0.0370101	-0.702196	0.038	0.133	1
Tbc1d9b	0.0370101	-0.705741	0.038	0.133	1
Trim33	0.0370101	-0.743481	0.038	0.133	1
Atg2a	0.0370101	-0.895838	0.038	0.133	1
Gal3st4	0.0375172	1.06397	0.131	0	1
Trmt2a	0.0375172	1.04182	0.131	0	1
Atp13a2	0.0375172	1.00415	0.131	0	1
Pim1	0.0375172	0.990939	0.131	0	1
H2-Eb1	0.0375172	0.979592	0.131	0	1
Rpl14	0.0375172	0.970265	0.131	0	1
Exoc1	0.0375172	0.887812	0.131	0	1
Plod1	0.0375172	0.882922	0.131	0	1
Sf3b2	0.0376313	1.07646	0.185	0.033	1
Spen	0.0379104	0.78377	0.192	0.033	1
Ncf1	0.0379303	0.698013	0.369	0.167	1
Cisd2	0.038014	-0.703776	0.038	0.133	1
Rnpc3	0.038014	-0.742683	0.038	0.133	1
Il1a	0.038014	-0.781965	0.038	0.133	1
Zfhx3	0.038113	-0.780816	0.377	0.5	1
Vmp1	0.0383206	-1.11869	0.062	0.167	1
Rab4b	0.0390409	-0.710202	0.038	0.133	1
Tnrc6c	0.0390942	-0.67092	0.154	0.3	1
Rock2	0.0391118	0.862466	0.277	0.1	1
Mms19	0.039209	0.812642	0.231	0.067	1
Apbb1ip	0.0394447	-0.639623	0.277	0.433	1
Ccl12	0.0395727	-0.417824	0.092	0.233	1
Zfp407	0.0395759	-0.501185	0.054	0.167	1
Rplp0	0.0397252	0.830589	0.246	0.067	1
Plekho2	0.0400912	-0.866257	0.038	0.133	1
P2rx7	0.0409804	-0.973679	0.062	0.167	1
Grcc10	0.0411655	-0.823223	0.038	0.133	1
Cwf19l2	0.0418523	0.607768	0.192	0.033	1
Ralgps2	0.042264	-0.669665	0.038	0.133	1
AY036118	0.0423638	0.500245	0.554	0.3	1
Mycbp2	0.0423664	-0.505091	0.569	0.7	1
Tssc4	0.0427457	0.841635	0.315	0.133	1
Ddx17	0.0428208	-0.693764	0.246	0.4	1
Ifi27l2a	0.0443016	1.09547	0.123	0	1
Naa20	0.0443016	1.0662	0.123	0	1
Scaf8	0.0443016	1.05597	0.123	0	1
Klf3	0.0443016	0.968636	0.123	0	1
Ccdc50	0.0443016	0.939265	0.123	0	1
Cfb	0.0443016	0.93265	0.123	0	1
Lims1	0.0443016	0.865609	0.123	0	1
Pdcd6ip	0.0443016	0.843285	0.123	0	1
Samhd1	0.0449188	0.636346	0.323	0.133	1
Ep400	0.0452041	0.767279	0.185	0.033	1
Tuba1b	0.0455753	1.00837	0.223	0.067	1
Selenop	0.0457606	-0.746681	0.062	0.167	1
Gpr155	0.0457606	-0.907029	0.062	0.167	1
Arap3	0.0457606	-0.986941	0.062	0.167	1
Chst1	0.0461518	0.66589	0.238	0.067	1
Rpl24	0.0475196	0.699121	0.238	0.067	1
Actb	0.0477599	0.293638	0.7	0.533	1
Ccnl1	0.0478979	-0.566037	0.515	0.667	1
Rhog	0.0488482	-0.591332	0.062	0.167	1
Ctsc	0.0489884	0.82557	0.269	0.1	1
Dhx36	0.050873	0.906792	0.169	0.033	1
Naalad2	0.051977	-0.428867	0.038	0.133	1
Rap1gds1	0.0522406	-0.68955	0.085	0.2	1
Tcf25	0.0522409	0.707918	0.277	0.1	1
Cars2	0.0522795	1.05318	0.115	0	1
Psma1	0.0522801	0.999548	0.115	0	1
Calm1	0.0522801	0.973611	0.115	0	1
Cbx5	0.0522801	0.965155	0.115	0	1
Ifitm3	0.0522801	0.92892	0.115	0	1
Gm2a	0.0522801	0.921823	0.115	0	1
Chchd2	0.0522801	0.918286	0.115	0	1
Acaa1a	0.0522801	0.892766	0.115	0	1
Ttyh3	0.0522801	0.88726	0.115	0	1
Ric1	0.0522801	0.855762	0.115	0	1
Itgal	0.0522801	0.83403	0.115	0	1
Tor3a	0.0522801	0.820303	0.115	0	1
Rnf168	0.0522801	0.808279	0.115	0	1
Akap10	0.0522801	0.807081	0.115	0	1
Cdv3	0.0522801	0.764688	0.115	0	1
Tmem135	0.0522801	0.746141	0.115	0	1
Capn3	0.0536565	0.722851	0.223	0.067	1
Pros1	0.0537514	-0.606397	0.231	0.367	1
Zeb2	0.0538277	-0.419428	0.531	0.633	1
Susd6	0.0547896	-0.957774	0.115	0.233	1
Dpy19l4	0.0551037	0.614594	0.231	0.067	1
Fcgr2b	0.0557715	-0.557882	0.131	0.267	1
Pik3cd	0.0561014	-0.571144	0.154	0.3	1
Lrp1	0.0563328	0.540134	0.508	0.3	1
Rpl39	0.0571068	0.771414	0.369	0.2	1
Btbd9	0.0574171	0.686356	0.177	0.033	1
Senp7	0.0579468	-0.563017	0.062	0.167	1
Sirt1	0.0586026	-0.805543	0.046	0.133	1
Itpkb	0.0586525	0.817444	0.215	0.067	1
Cd86	0.0595366	0.874359	0.208	0.067	1
Anapc5	0.059537	0.816704	0.208	0.067	1
Abr	0.0605605	0.391882	0.331	0.133	1
Gigyf1	0.0610348	-0.558723	0.185	0.333	1
Camsap1	0.061086	-0.844111	0.146	0.267	1
Cfl1	0.0612719	0.813241	0.215	0.067	1
9330159M07Rik	0.0614389	-0.892936	0.046	0.133	1
Hnrnpm	0.0616109	-0.486886	0.208	0.367	1
Rsrc1	0.0616656	0.833897	0.108	0	1
Dmxl2	0.0616656	0.829523	0.108	0	1
Clic1	0.0616664	0.864155	0.108	0	1
Cxcl10	0.0616664	0.841247	0.108	0	1
Cap1	0.0616664	0.836163	0.108	0	1
Atp5l	0.0616664	0.812429	0.108	0	1
Herc4	0.0616664	0.729233	0.108	0	1
Rgs1	0.0623012	-1.0066	0.208	0.333	1
Nup153	0.0629997	-0.506438	0.062	0.167	1
Sf3b1	0.0632039	0.292991	0.5	0.233	1
Camk1d	0.0636221	0.805171	0.162	0.033	1
Zfp608	0.0656597	-0.423296	0.062	0.167	1
Rps10	0.0662513	-0.450642	0.131	0.267	1
Rplp2	0.0663625	0.584377	0.4	0.2	1
Gm42418	0.0673194	0.346827	1	0.967	1
Dennd4b	0.067426	-0.649685	0.092	0.2	1
Tubgcp3	0.0674528	-0.642984	0.046	0.133	1
Orai1	0.0674528	-0.788551	0.046	0.133	1
Akr1a1	0.0682166	0.396126	0.169	0.033	1
Oas2	0.068422	0.603141	0.269	0.1	1
Trrap	0.068942	0.897653	0.2	0.067	1
Fgl2	0.069669	1.04901	0.154	0.033	1
Arid1b	0.070186	-0.683571	0.069	0.167	1
Bmpr2	0.0702378	-0.512688	0.085	0.2	1
Tbc1d8	0.0706368	-0.588662	0.046	0.133	1
Stx7	0.0710875	-0.765149	0.092	0.2	1
Naip2	0.0720196	0.714597	0.2	0.067	1
Arpc2	0.0722375	0.578607	0.308	0.133	1
Lpar6	0.0729939	-0.694784	0.069	0.167	1
Gbp6	0.0731799	0.821352	0.154	0.033	1
Ppp1r21	0.0735992	0.811007	0.162	0.033	1
Rbl2	0.0739429	-0.589587	0.046	0.133	1
2610507B11Rik	0.0744029	0.838895	0.262	0.133	1
Hpgds	0.0748439	-0.43698	0.238	0.4	1
Tbc1d9	0.0756	0.760618	0.154	0.033	1
Crybg3	0.0756	0.739058	0.154	0.033	1
Cd34	0.0758931	-0.639668	0.069	0.167	1
Fcrls	0.0762216	-0.650792	0.092	0.2	1
Fn1	0.0773471	1.01622	0.238	0.1	1
Odf2	0.0775513	-0.725419	0.092	0.2	1
Kmt2e	0.0783095	-0.524463	0.208	0.333	1
Grn	0.0797088	0.468044	0.692	0.567	1
Dnm1l	0.0808172	-0.563203	0.177	0.3	1
2410006H16Rik	0.0809351	-0.480084	0.115	0.233	1
Ssbp2	0.0819732	-0.563322	0.069	0.167	1
Ankrd11	0.0824373	-0.417973	0.454	0.6	1
Pknox1	0.0827642	-0.455639	0.046	0.133	1
Usp7	0.0828274	0.588277	0.208	0.067	1
Sipa1	0.0831045	-0.428779	0.131	0.267	1
Slco2b1	0.0833455	-0.470486	0.192	0.333	1
Usp16	0.0841211	1.00661	0.146	0.033	1
Hook3	0.0841211	0.824053	0.146	0.033	1
Sirpa	0.0842422	0.692942	0.338	0.2	1
Nudcd3	0.0845892	0.660351	0.154	0.033	1
Slc22a17	0.0851582	-0.555066	0.069	0.167	1
Mfsd12	0.085496	1.01749	0.146	0.033	1
B2m	0.0857471	0.355664	0.554	0.367	1
Slc6a6	0.086121	0.71072	0.277	0.133	1
Foxj3	0.0865234	-0.490964	0.046	0.133	1
Napg	0.0867878	-0.677104	0.069	0.167	1
Sfmbt1	0.0873107	0.682982	0.154	0.033	1
Nsmaf	0.0883004	0.699366	0.146	0.033	1
Ctsz	0.0886008	0.493567	0.5	0.3	1
Pias2	0.0910064	-0.952248	0.077	0.167	1
Cd52	0.0912286	0.558246	0.208	0.067	1
Ranbp2	0.0916576	0.568059	0.446	0.267	1
Pts	0.0930828	-0.901692	0.054	0.133	1
Micos10	0.0930828	-0.955666	0.054	0.133	1
Cebpz	0.0931804	-0.422303	0.223	0.367	1
Snx30	0.0935028	0.542918	0.246	0.1	1
Pik3r1	0.0942937	-0.47687	0.292	0.433	1
Fam111a	0.0944242	0.305267	0.154	0.033	1
Psmb8	0.0944279	0.669123	0.231	0.1	1
Hsp90aa1	0.0949108	0.457577	0.4	0.233	1
Pld3	0.0950403	-0.928698	0.054	0.133	1
Lpin2	0.0950593	-0.466147	0.238	0.367	1
Hexa	0.0950597	0.516103	0.292	0.133	1
Gls	0.0955228	-0.580568	0.154	0.267	1
Fes	0.0955228	-0.71704	0.154	0.267	1
Akap8l	0.0955863	0.490991	0.438	0.267	1
Irf1	0.0958833	0.804178	0.192	0.067	1
Golm1	0.0958833	-0.517158	0.146	0.267	1
Rpl6	0.0959434	0.50557	0.323	0.167	1
Ctdspl2	0.0970307	-0.737769	0.054	0.133	1
Tmem131	0.0971606	0.729394	0.146	0.033	1
C4b	0.097788	0.444606	0.392	0.233	1
Cdc42	0.0985864	0.665469	0.192	0.067	1
Dnmt1	0.0987041	0.705702	0.146	0.033	1
Fcgr4	0.0987041	0.628109	0.146	0.033	1
Snapc3	0.0990542	-0.656914	0.054	0.133	1
Exoc5	0.099811	-0.56906	0.1	0.2	1
Rlim	0.0998118	-0.719325	0.1	0.2	1
Rfc2	0.0999605	0.79123	0.192	0.067	1
Cacna1d	0.100141	0.457395	0.3	0.133	1
Atp8a1	0.100602	0.416272	0.638	0.5	1
Plgrkt	0.103187	-0.648358	0.077	0.167	1
Rcbtb2	0.103202	-0.731795	0.054	0.133	1
Macf1	0.103216	-0.274223	0.638	0.767	1
Ube2i	0.103269	0.650181	0.231	0.1	1
Rpl12	0.104009	0.644724	0.238	0.1	1
Slc1a3	0.104713	0.850296	0.138	0.033	1
Zranb2	0.104713	0.784794	0.138	0.033	1
Junb	0.104753	-0.627563	0.538	0.633	1
Pfkl	0.105328	-0.709228	0.054	0.133	1
Lars2	0.105666	0.448441	0.754	0.633	1
Rps27a	0.105881	0.315761	0.369	0.2	1
Zcchc7	0.106129	0.720079	0.385	0.233	1
Gsap	0.106388	0.733536	0.138	0.033	1
Fryl	0.106388	0.705188	0.138	0.033	1
Csf3r	0.106423	-0.433867	0.377	0.5	1
Casp8ap2	0.106718	0.593819	0.146	0.033	1
Wdfy4	0.107482	0.68287	0.185	0.067	1
Ecpas	0.108058	0.557406	0.277	0.133	1
Brd1	0.108084	0.804829	0.138	0.033	1
Slc38a7	0.109682	-0.52849	0.054	0.133	1
Relb	0.109682	-0.657276	0.054	0.133	1
Rpl13	0.109849	0.42995	0.338	0.167	1
Atad2	0.110011	0.618613	0.192	0.067	1
Camkk2	0.110153	-0.647537	0.131	0.233	1
Mtch1	0.110489	0.703368	0.185	0.067	1
Ewsr1	0.111033	-0.438988	0.292	0.4	1
Helz	0.111542	-0.660792	0.1	0.2	1
Lnpep	0.111694	0.46996	0.308	0.167	1
Zfp518a	0.111912	-0.629761	0.054	0.133	1
Fam50a	0.111912	-0.65371	0.054	0.133	1
Rps3	0.112478	0.478979	0.269	0.133	1
Wdr37	0.112655	-0.506006	0.077	0.167	1
Zfp451	0.112655	-0.541486	0.077	0.167	1
Maf	0.113934	0.76727	0.177	0.067	1
Naip5	0.113934	-0.704781	0.138	0.233	1
Trim56	0.114178	-0.602073	0.054	0.133	1
Tnpo3	0.114362	-0.741247	0.108	0.2	1
Ergic2	0.114628	-0.616413	0.077	0.167	1
Fam168a	0.115086	0.633382	0.138	0.033	1
Eif2ak2	0.116475	0.579748	0.269	0.133	1
Fibp	0.116479	-0.530695	0.054	0.133	1
Trmt13	0.116629	-0.512913	0.077	0.167	1
Epb41l2	0.117557	-0.468653	0.562	0.633	1
Gbp3	0.118318	0.766846	0.131	0.033	1
Lrrk1	0.118478	0.527156	0.231	0.1	1
Abce1	0.118657	-0.530757	0.077	0.167	1
Cdk6	0.118719	0.745972	0.138	0.033	1
Upf3b	0.118817	-0.481572	0.054	0.133	1
Prr14l	0.118817	-0.5744	0.054	0.133	1
Trpm7	0.119487	-0.581075	0.169	0.267	1
Bnip2	0.120403	0.637551	0.177	0.067	1
Ptpn1	0.12048	0.458805	0.431	0.267	1
Dnajc11	0.120569	0.503904	0.138	0.033	1
Usp35	0.121192	-0.459759	0.054	0.133	1
Pik3r6	0.121192	-0.498214	0.054	0.133	1
Ap3d1	0.122174	0.591588	0.223	0.1	1
Plekha1	0.122441	0.477538	0.138	0.033	1
Plod3	0.122441	0.477102	0.138	0.033	1
Ncor2	0.122795	-0.502436	0.077	0.167	1
Rps6kb1	0.122795	-0.521724	0.077	0.167	1
Ttc14	0.122916	-0.384838	0.185	0.3	1
Gmip	0.122916	-0.560888	0.185	0.3	1
Smad4	0.123603	-0.445031	0.054	0.133	1
Rps5	0.124057	0.843311	0.131	0.033	1
Clasp1	0.124336	0.595048	0.138	0.033	1
Gtf2h2	0.124459	-0.373416	0.177	0.3	1
Jmjd1c	0.124948	-0.316688	0.462	0.6	1
Hsp90b1	0.12498	0.344345	0.485	0.333	1
Rpl36al	0.126018	0.75136	0.131	0.033	1
Trappc10	0.126018	0.742459	0.131	0.033	1
Setd1b	0.126052	-0.47491	0.054	0.133	1
Morf4l1	0.126067	-0.467006	0.123	0.233	1
Hltf	0.12693	0.650907	0.262	0.133	1
Fth1	0.127604	-0.503627	0.277	0.4	1
Uhrf1bp1	0.128002	0.731253	0.131	0.033	1
Akna	0.128194	0.253438	0.138	0.033	1
Nfkbiz	0.128487	-0.679729	0.131	0.233	1
Smg6	0.128538	-0.463952	0.054	0.133	1
Rpl3	0.12909	0.703952	0.215	0.1	1
Psme2b	0.130157	-0.430538	0.1	0.2	1
Pde1b	0.131063	-0.362469	0.054	0.133	1
Lamtor3	0.13141	-0.434269	0.077	0.167	1
Ralgapb	0.13141	-0.443971	0.077	0.167	1
Rpl17	0.131514	0.533255	0.223	0.1	1
Fyb	0.131847	-0.425023	0.385	0.5	1
Cpsf7	0.132044	0.724096	0.131	0.033	1
Spns1	0.132044	0.656978	0.131	0.033	1
Baz2b	0.132044	0.648969	0.131	0.033	1
Ppp1ca	0.132044	0.644689	0.131	0.033	1
Sh3bp1	0.132044	0.588274	0.131	0.033	1
Etnk1	0.13209	0.417907	0.269	0.133	1
Cmtm7	0.132795	-0.785431	0.085	0.167	1
Phf14	0.132991	-0.55262	0.262	0.367	1
Clk1	0.133537	-0.286516	0.492	0.633	1
Ccdc12	0.134102	0.626777	0.131	0.033	1
Usp8	0.134201	0.614844	0.177	0.067	1
Hdlbp	0.134867	-0.739335	0.108	0.2	1
Rb1cc1	0.135167	-0.34733	0.1	0.2	1
Srek1	0.135944	-0.585075	0.269	0.367	1
Camk2d	0.136586	0.399868	0.308	0.167	1
Zbtb7a	0.136639	0.810004	0.169	0.067	1
Rps16	0.136987	0.541441	0.185	0.067	1
Tent5c	0.137276	-0.661405	0.177	0.267	1
Parp14	0.137314	0.365156	0.308	0.167	1
Pnn	0.137835	0.711599	0.177	0.067	1
Wdr1	0.137835	0.596831	0.177	0.067	1
Pkm	0.137835	0.567502	0.177	0.067	1
Gdi2	0.138044	0.488885	0.308	0.167	1
Pdhb	0.138291	0.521603	0.131	0.033	1
Rbck1	0.138793	0.547168	0.185	0.067	1
Tmcc3	0.139226	-0.318062	0.231	0.367	1
Ccnt2	0.140771	-0.482533	0.192	0.3	1
Daglb	0.141543	0.549759	0.177	0.067	1
Ankle2	0.141543	0.513321	0.177	0.067	1
Larp1	0.141834	-0.562548	0.231	0.333	1
Fus	0.142253	0.430694	0.677	0.5	1
Smc5	0.144586	0.687883	0.123	0.033	1
Eps8	0.144764	0.536657	0.131	0.033	1
Mark2	0.145328	0.481095	0.177	0.067	1
Rapgef6	0.145369	0.339569	0.231	0.1	1
Crebbp	0.145678	0.299984	0.223	0.1	1
Rps26	0.145855	0.753863	0.215	0.1	1
Tmem173	0.145889	-0.458021	0.169	0.267	1
Npc2	0.146028	0.630669	0.292	0.167	1
Ik	0.146848	0.694562	0.123	0.033	1
Slc9a8	0.146849	0.740912	0.123	0.033	1
Pikfyve	0.146971	0.281745	0.131	0.033	1
Ccl2	0.14725	0.769048	0.177	0.067	1
Tmcc1	0.148102	0.312095	0.185	0.067	1
Gbp4	0.148134	0.673362	0.285	0.167	1
Hspd1	0.149139	0.618887	0.123	0.033	1
Pgs1	0.149579	0.518717	0.254	0.133	1
Tsc22d4	0.149581	-0.410381	0.208	0.333	1
Ubc	0.151321	-0.428506	0.423	0.467	1
Zfp62	0.151457	0.668437	0.123	0.033	1
Atrn	0.152393	-0.622067	0.062	0.133	1
mt-Atp8	0.153131	0.520009	0.177	0.067	1
Trim8	0.153399	-1.03784	0.123	0.2	1
Acer3	0.153635	0.478243	0.223	0.1	1
4932438A13Rik	0.153957	0.641313	0.292	0.167	1
Lilrb4a	0.15484	0.572097	0.215	0.1	1
Fxr2	0.155155	-0.728948	0.062	0.133	1
1810026B05Rik	0.155842	-0.531799	0.085	0.167	1
Eif3c	0.156174	0.497669	0.123	0.033	1
Nufip2	0.15715	0.272729	0.177	0.067	1
Kmt5b	0.158304	-0.619966	0.085	0.167	1
Lpgat1	0.158574	0.480063	0.123	0.033	1
Thoc1	0.159135	0.637326	0.162	0.067	1
Id2	0.160226	-0.906041	0.115	0.2	1
Cd72	0.160326	0.631891	0.169	0.067	1
Nono	0.160326	0.518833	0.169	0.067	1
Sema4d	0.160792	-0.516893	0.062	0.133	1
Prpf6	0.160796	-0.48034	0.085	0.167	1
Wdr3	0.161001	0.537242	0.123	0.033	1
Rnaset2a	0.161001	0.516001	0.123	0.033	1
Vps33a	0.161001	0.50509	0.123	0.033	1
Ago3	0.161001	0.484785	0.123	0.033	1
Txndc16	0.161001	0.474273	0.123	0.033	1
Chka	0.161225	0.61555	0.285	0.167	1
Kmt2d	0.161337	-0.535526	0.115	0.2	1
Sfswap	0.161376	-0.383695	0.131	0.233	1
H2-Aa	0.162432	0.589111	0.169	0.067	1
Tnpo1	0.162635	-0.407074	0.108	0.2	1
Gbp7	0.162672	0.431712	0.377	0.233	1
Mfhas1	0.163317	0.719581	0.115	0.033	1
Tmed10	0.163317	-0.410248	0.085	0.167	1
Mgat4a	0.163418	0.527423	0.254	0.133	1
Tmem59	0.163457	0.598733	0.123	0.033	1
Fbxl3	0.163668	-0.61159	0.062	0.133	1
Mllt10	0.164559	0.483159	0.169	0.067	1
Adam10	0.165426	0.323762	0.177	0.067	1
Arpc5	0.165867	0.831025	0.115	0.033	1
Ltn1	0.165868	0.794763	0.115	0.033	1
Ywhab	0.165868	0.694329	0.115	0.033	1
Ifi204	0.166121	0.511149	0.415	0.267	1
Cbl	0.166168	0.485939	0.215	0.1	1
Msh3	0.166583	-0.428467	0.062	0.133	1
Wdr81	0.166583	-0.511095	0.062	0.133	1
Stxbp5	0.166583	-0.524707	0.062	0.133	1
Csnk2a1	0.166583	-0.553455	0.062	0.133	1
Plcb2	0.168122	0.503931	0.246	0.133	1
Diaph1	0.168448	0.821546	0.115	0.033	1
Slf2	0.168448	0.665865	0.115	0.033	1
Preb	0.168453	0.451815	0.123	0.033	1
Csnk1d	0.168453	0.394857	0.123	0.033	1
Pcmtd1	0.168653	-0.367615	0.162	0.267	1
Adrb1	0.169537	-0.465511	0.062	0.133	1
Tox4	0.171059	0.726588	0.115	0.033	1
Mapk1ip1l	0.171059	0.665728	0.115	0.033	1
Ifi209	0.171059	0.612326	0.115	0.033	1
Nfkb2	0.171059	0.561456	0.115	0.033	1
Vps13c	0.17111	0.411687	0.415	0.3	1
Zmiz1	0.171273	0.443096	0.262	0.133	1
Rpl36	0.171327	0.305487	0.315	0.167	1
Ppp6r1	0.172254	0.616462	0.162	0.067	1
Trmt1l	0.172529	-0.443179	0.062	0.133	1
Brd2	0.172545	0.505707	0.292	0.167	1
Uso1	0.173563	0.348635	0.123	0.033	1
Pabpn1	0.173667	0.372349	0.331	0.2	1
Spred1	0.1737	0.667593	0.115	0.033	1
Cnot6	0.1737	0.653388	0.115	0.033	1
Dusp11	0.1737	-0.413013	0.085	0.167	1
Ccr5	0.174275	-0.678923	0.246	0.333	1
Mtfr1l	0.175561	-0.366783	0.062	0.133	1
Rhbdf2	0.175561	-0.434242	0.062	0.133	1
Mxd4	0.175561	-0.460548	0.062	0.133	1
Klf7	0.175561	-0.565356	0.062	0.133	1
Ankrd12	0.176324	-0.506391	0.115	0.2	1
Gtf3c2	0.17682	-0.371645	0.108	0.2	1
Bcas2	0.178633	-0.394668	0.062	0.133	1
Hmgxb4	0.178633	-0.438158	0.062	0.133	1
Cmklr1	0.179072	0.622101	0.115	0.033	1
N4bp2l2	0.179072	0.590471	0.115	0.033	1
Trip11	0.17975	-0.433645	0.192	0.3	1
Ppp3ca	0.18016	-0.551948	0.177	0.267	1
Tpp1	0.181441	0.585684	0.162	0.067	1
Plk3	0.181745	-0.385413	0.062	0.133	1
Dpysl2	0.181805	0.599716	0.115	0.033	1
Asap1	0.181805	0.464092	0.115	0.033	1
Zfp36l1	0.182324	-0.389499	0.254	0.367	1
Acin1	0.18258	-0.351514	0.292	0.4	1
Dock2	0.183884	0.338644	0.362	0.233	1
Immt	0.184568	0.491889	0.115	0.033	1
Pdia4	0.184568	0.474987	0.115	0.033	1
Serinc3	0.185228	0.597173	0.277	0.167	1
Gnai2	0.185345	0.615307	0.2	0.1	1
Ikzf1	0.185415	0.342057	0.346	0.2	1
Arhgap27	0.186048	-0.403626	0.115	0.2	1
Srsf9	0.186777	-0.270809	0.108	0.2	1
Siglech	0.186815	-0.351425	0.185	0.3	1
Serp1	0.187362	0.599212	0.115	0.033	1
Map7d1	0.187362	0.495592	0.115	0.033	1
Med12	0.187362	-0.339328	0.085	0.167	1
Slc38a2	0.188686	-0.443326	0.477	0.567	1
Atp1a1	0.188927	0.630952	0.192	0.1	1
Xpo1	0.18993	0.650919	0.154	0.067	1
Nfe2l1	0.190186	0.506991	0.115	0.033	1
Atic	0.190187	0.44223	0.115	0.033	1
Cntrl	0.191159	0.649061	0.192	0.1	1
Iffo1	0.191298	-0.441223	0.146	0.233	1
Rb1	0.19132	-0.361314	0.062	0.133	1
Gapdh	0.192203	0.564898	0.162	0.067	1
Vav1	0.193036	0.313185	0.223	0.1	1
Rbm47	0.193043	0.56136	0.115	0.033	1
Fcgrt	0.193043	0.404222	0.115	0.033	1
Cyth4	0.193521	-0.425663	0.308	0.4	1
Fbxo11	0.194593	-0.358014	0.062	0.133	1
Cox6c	0.194657	0.589232	0.162	0.067	1
Sdf4	0.195931	0.317297	0.115	0.033	1
Rbm8a	0.195931	0.309236	0.115	0.033	1
Ap1g1	0.196204	0.628832	0.108	0.033	1
Rasa3	0.196205	0.595156	0.108	0.033	1
Tnrc18	0.196823	-0.771014	0.162	0.233	1
Atp2c1	0.198328	-0.315536	0.146	0.233	1
Rps6	0.198382	0.542741	0.162	0.067	1
Ssbp4	0.198753	-0.381911	0.115	0.2	1
Ddx21	0.198851	0.402446	0.115	0.033	1
Aup1	0.198851	0.352577	0.115	0.033	1
Gnaq	0.198851	0.321323	0.115	0.033	1
Ftl1	0.198958	0.47256	0.354	0.233	1
Rnpep	0.199411	0.324005	0.215	0.1	1
Lrrc58	0.201282	-0.6375	0.069	0.133	1
Nsd2	0.201373	0.343747	0.208	0.1	1
Bach1	0.201802	0.255597	0.115	0.033	1
Plek	0.202126	0.43182	0.377	0.233	1
Aco2	0.202257	0.663068	0.108	0.033	1
Ldlrad4	0.202257	0.582543	0.108	0.033	1
Rpl22	0.20261	0.60783	0.192	0.1	1
Cltc	0.203304	0.502129	0.308	0.2	1
Ubr4	0.203429	0.456341	0.162	0.067	1
Usp34	0.204278	-0.477193	0.285	0.4	1
Aff4	0.204657	-0.262344	0.062	0.133	1
Slc8a1	0.207889	0.413577	0.2	0.1	1
Usp24	0.208145	-0.519437	0.092	0.167	1
Sh3bp2	0.208443	0.532581	0.108	0.033	1
Larp4b	0.20981	0.431005	0.285	0.167	1
Grina	0.210248	0.341326	0.2	0.1	1
Smarca2	0.210461	-0.378406	0.146	0.233	1
Numa1	0.210582	0.439803	0.208	0.1	1
Ighm	0.210901	-0.68633	0.1	0.167	1
Ankfy1	0.211409	-0.698827	0.154	0.233	1
Ice1	0.211587	0.645336	0.108	0.033	1
Hyou1	0.211587	0.587195	0.108	0.033	1
Snhg20	0.211587	0.523861	0.108	0.033	1
Khdc4	0.211587	0.486259	0.108	0.033	1
Trim12a	0.212081	-0.406626	0.115	0.2	1
Ankrd17	0.212134	0.311189	0.338	0.2	1
Eed	0.21261	-0.543227	0.092	0.167	1
Sp100	0.213108	0.489939	0.154	0.067	1
Chordc1	0.214606	-0.695729	0.069	0.133	1
Gpbp1	0.214764	0.466503	0.108	0.033	1
Cct8	0.214765	0.481488	0.108	0.033	1
Cul3	0.214765	0.45208	0.108	0.033	1
Canx	0.215048	-0.444791	0.215	0.3	1
Rbm25	0.215557	-0.400465	0.531	0.6	1
Mon2	0.216348	0.513922	0.185	0.1	1
Kdm2a	0.216461	-0.342138	0.2	0.3	1
Entpd1	0.216922	0.351718	0.246	0.133	1
Nlrc5	0.217002	0.485222	0.192	0.1	1
Purb	0.217002	-0.621508	0.162	0.233	1
Brpf1	0.21759	-0.408589	0.115	0.2	1
Copa	0.217748	-0.438604	0.177	0.267	1
Pum3	0.217978	0.540237	0.108	0.033	1
Zrsr2	0.217978	0.506291	0.108	0.033	1
Card9	0.217978	0.46726	0.108	0.033	1
Lmo4	0.217978	0.462928	0.108	0.033	1
Lrrc45	0.218034	-0.546825	0.069	0.133	1
Ptpre	0.21855	0.542626	0.269	0.167	1
Gas5	0.218599	0.48971	0.262	0.167	1
Pik3ap1	0.219459	0.328618	0.254	0.133	1
Rpn2	0.219878	0.402569	0.2	0.1	1
Oasl2	0.220473	0.365231	0.162	0.067	1
Sptan1	0.221225	0.502083	0.108	0.033	1
Zc3h18	0.221225	0.426682	0.108	0.033	1
Eif5	0.222707	-0.32381	0.354	0.467	1
Fam120a	0.224416	-0.337173	0.146	0.233	1
Srrm1	0.224465	0.390853	0.308	0.2	1
Phf20	0.224505	0.39109	0.108	0.033	1
U2af1	0.224506	0.410911	0.108	0.033	1
Rif1	0.224549	0.300603	0.162	0.067	1
Igsf8	0.224852	-0.496682	0.092	0.167	1
Tgfbr1	0.225924	-0.507631	0.315	0.367	1
BC005537	0.226997	0.490816	0.192	0.1	1
Fkbp5	0.226997	0.462785	0.192	0.1	1
Ehbp1l1	0.227822	0.355496	0.108	0.033	1
Tnfrsf1b	0.228554	-0.42286	0.069	0.133	1
Kpna4	0.228554	-0.440124	0.069	0.133	1
Ints6l	0.231029	0.493701	0.315	0.2	1
Psma7	0.231171	0.324282	0.108	0.033	1
Kdm3a	0.231173	0.264678	0.108	0.033	1
Erbin	0.232498	0.311947	0.154	0.067	1
Adnp	0.234358	-0.341713	0.092	0.167	1
Pak2	0.234546	0.4658	0.231	0.133	1
Edem1	0.234729	0.532052	0.146	0.067	1
Dock4	0.237056	-0.408465	0.392	0.467	1
Acbd3	0.237589	-0.373424	0.092	0.167	1
Washc4	0.237677	0.559125	0.146	0.067	1
Pfn1	0.238261	0.408301	0.154	0.067	1
Prrc2a	0.241617	0.380966	0.338	0.233	1
Chd8	0.242287	0.50057	0.185	0.1	1
Dnm2	0.242287	0.45568	0.185	0.1	1
Rbm3	0.24365	0.508116	0.146	0.067	1
Nfkbia	0.243906	0.448511	0.277	0.167	1
Trim30d	0.244125	-0.319181	0.123	0.2	1
Tcf4	0.24489	0.534574	0.415	0.3	1
Xiap	0.246674	0.522922	0.146	0.067	1
Dnajc1	0.246881	-0.280721	0.069	0.133	1
mt-Cytb	0.247635	0.276163	0.746	0.6	1
Sfi1	0.24787	-0.611995	0.108	0.167	1
Zfp90	0.2479	-0.482259	0.1	0.167	1
Lifr	0.2479	-0.638874	0.1	0.167	1
Cdk11b	0.248487	-0.416799	0.208	0.3	1
Ddx46	0.249727	0.593226	0.146	0.067	1
Xaf1	0.249727	0.398541	0.146	0.067	1
Zdhhc20	0.252517	-0.326831	0.092	0.167	1
Sipa1l2	0.252949	0.42871	0.262	0.167	1
Usp40	0.253354	0.32482	0.2	0.1	1
Csf1r	0.25414	-0.300035	0.654	0.667	1
Rpl34	0.254354	0.419443	0.231	0.133	1
Lig1	0.255305	0.64094	0.138	0.067	1
Gnl3	0.256161	0.411963	0.192	0.1	1
Zfp91	0.256161	-0.442285	0.162	0.233	1
Stt3b	0.258359	-0.292049	0.069	0.133	1
Rpl35a	0.258744	0.359758	0.392	0.267	1
Icosl	0.258936	0.372594	0.192	0.1	1
Gnptab	0.259039	0.375975	0.146	0.067	1
Gpr107	0.259093	-0.628158	0.131	0.2	1
Akap8	0.259224	-0.342993	0.123	0.2	1
Nrip1	0.260445	-0.309021	0.292	0.4	1
Hcls1	0.261719	0.665	0.138	0.067	1
Rpl10	0.262197	0.40334	0.146	0.067	1
Neat1	0.262844	-0.346083	0.238	0.333	1
Heca	0.262958	-0.559208	0.077	0.133	1
Bcl10	0.262958	-0.581375	0.077	0.133	1
Rps15a	0.263349	0.376247	0.285	0.167	1
Itch	0.263656	-0.459136	0.131	0.2	1
Dleu2	0.263805	-0.59517	0.331	0.4	1
Fbrsl1	0.263951	-0.309705	0.231	0.3	1
Arid4b	0.264152	-0.623262	0.108	0.167	1
Ski	0.264502	0.255923	0.423	0.3	1
Arfgef1	0.264558	0.503061	0.185	0.1	1
Pcbp2	0.264678	0.358409	0.269	0.167	1
Il15ra	0.265442	0.253432	0.154	0.067	1
Dnajc13	0.266653	0.407342	0.315	0.2	1
F830016B08Rik	0.266661	0.49384	0.215	0.133	1
Zkscan3	0.26678	-0.623895	0.077	0.133	1
BC005561	0.267438	-0.403252	0.154	0.233	1
Ppig	0.269827	-0.499372	0.131	0.2	1
Dgkd	0.269955	0.347716	0.231	0.133	1
Scrib	0.270202	-0.256463	0.069	0.133	1
Arih1	0.271544	0.50212	0.138	0.067	1
Socs3	0.271761	-0.519622	0.123	0.2	1
Casd1	0.271827	0.333462	0.146	0.067	1
Timp2	0.272088	-0.317164	0.185	0.267	1
Pnpla8	0.274539	-0.564185	0.077	0.133	1
Zfyve26	0.274958	-0.410199	0.1	0.167	1
Ppp1r12c	0.275145	0.419543	0.223	0.133	1
Uvrag	0.276207	0.267615	0.185	0.1	1
Cpd	0.277314	0.338423	0.338	0.233	1
Pou2f2	0.277567	-0.254633	0.569	0.667	1
Tasor	0.277589	-0.316712	0.185	0.267	1
Rnf216	0.278182	-0.335861	0.123	0.2	1
Extl3	0.278235	0.415356	0.138	0.067	1
Epn1	0.278381	0.419136	0.146	0.067	1
Caprin1	0.278381	0.378692	0.146	0.067	1
Cep192	0.278477	-0.382391	0.1	0.167	1
Gbp8	0.279172	0.435446	0.185	0.1	1
Tep1	0.279186	0.548744	0.177	0.1	1
Zc3h7a	0.281583	0.251257	0.454	0.333	1
Asph	0.281885	-0.414685	0.162	0.233	1
Tmx3	0.282451	-0.463149	0.077	0.133	1
mt-Nd4l	0.282846	0.500619	0.323	0.233	1
Kidins220	0.284105	-0.319664	0.215	0.3	1
Baz1b	0.284397	-0.277489	0.246	0.333	1
Zfp106	0.284846	-0.303144	0.162	0.233	1
Atr	0.285036	0.474081	0.138	0.067	1
Irf2	0.286934	0.384774	0.262	0.167	1
Ctsa	0.286947	0.581518	0.277	0.2	1
Erp29	0.2882	0.349268	0.185	0.1	1
Rpl27	0.288201	0.372226	0.185	0.1	1
Ap3b1	0.288478	0.3994	0.138	0.067	1
Cdc40	0.292858	-0.335852	0.1	0.167	1
Taf1d	0.292913	0.259783	0.492	0.4	1
Cyba	0.294328	0.262163	0.185	0.1	1
Araf	0.294606	-0.411932	0.077	0.133	1
Tmed9	0.294606	-0.41894	0.077	0.133	1
Ywhah	0.295447	0.497485	0.138	0.067	1
Yme1l1	0.295447	0.393688	0.138	0.067	1
Txlna	0.296908	-0.370353	0.162	0.233	1
Nfat5	0.296908	-0.416444	0.162	0.233	1
Csf1	0.298735	-0.542247	0.077	0.133	1
Rnf213	0.298835	0.304315	0.377	0.267	1
Capzb	0.300899	0.437677	0.177	0.1	1
Nrbp1	0.302527	0.49554	0.138	0.067	1
Opa1	0.302902	-0.408503	0.077	0.133	1
Ppp1r15a	0.30368	0.27475	0.185	0.1	1
Capza2	0.30374	0.32202	0.385	0.267	1
Relch	0.303845	-0.400902	0.131	0.2	1
Asah1	0.306188	-0.412386	0.108	0.167	1
Atp6v0e	0.307107	-0.387559	0.077	0.133	1
Fam102b	0.307107	-0.418216	0.077	0.133	1
Abcc5	0.308839	-0.406733	0.238	0.3	1
Ptp4a2	0.309719	0.346089	0.138	0.067	1
Rpsa	0.310184	0.334712	0.354	0.267	1
Denr	0.311351	-0.382962	0.077	0.133	1
Npm1	0.311737	0.507374	0.131	0.067	1
Ddx3x	0.313284	-0.26506	0.246	0.333	1
Ifi30	0.313558	-0.453772	0.223	0.3	1
Nrros	0.313602	-0.539692	0.108	0.167	1
Srsf6	0.314627	-0.64336	0.169	0.233	1
Rack1	0.315027	0.266341	0.223	0.133	1
Zcchc9	0.315634	-0.385376	0.077	0.133	1
Wdfy3	0.317078	0.342274	0.177	0.1	1
Pnrc1	0.319345	-0.488716	0.138	0.2	1
Epc1	0.319954	-0.368129	0.077	0.133	1
Spint1	0.320383	0.343324	0.177	0.1	1
Abhd12	0.320416	-0.261721	0.292	0.367	1
Dmtf1	0.321135	-0.482836	0.108	0.167	1
Rpn1	0.322242	-0.576447	0.085	0.133	1
Ykt6	0.322242	-0.647159	0.085	0.133	1
Tpcn2	0.323707	0.332715	0.177	0.1	1
Rassf2	0.324115	-0.400185	0.169	0.233	1
Map3k7	0.324314	-0.413988	0.077	0.133	1
Arid2	0.32444	0.306172	0.138	0.067	1
E230029C05Rik	0.325527	-0.465678	0.238	0.3	1
Gm26917	0.326677	0.433447	0.708	0.7	1
Gak	0.328712	-0.256713	0.077	0.133	1
Fos	0.329118	-0.821561	0.177	0.233	1
Fermt3	0.330961	0.405156	0.323	0.233	1
Btg1	0.331365	-0.348869	0.569	0.6	1
Rapgef5	0.33231	-0.364987	0.177	0.233	1
Pbx2	0.332653	0.402573	0.131	0.067	1
Atp13a1	0.332653	0.343918	0.131	0.067	1
Ppp1r10	0.333148	-0.267315	0.077	0.133	1
Snrk	0.333148	-0.408188	0.077	0.133	1
Pbrm1	0.333868	-0.518187	0.115	0.167	1
Heatr1	0.336549	0.329922	0.131	0.067	1
Rabl6	0.336551	0.427256	0.131	0.067	1
Sidt2	0.336551	0.335127	0.131	0.067	1
Ptprj	0.336757	0.359666	0.215	0.133	1
Supt20	0.340231	0.396325	0.208	0.133	1
Tet2	0.340297	-0.381231	0.138	0.2	1
Mier1	0.340478	0.368342	0.131	0.067	1
Pign	0.341008	0.260559	0.223	0.133	1
Far1	0.341624	-0.507933	0.085	0.133	1
Phc3	0.344434	0.317192	0.131	0.067	1
Rtf1	0.344434	-0.283126	0.108	0.167	1
Zranb1	0.344434	-0.40609	0.108	0.167	1
Psme1	0.347616	0.292576	0.177	0.1	1
Gas6	0.347848	0.457668	0.238	0.167	1
Rnf167	0.34842	0.33728	0.131	0.067	1
Arhgef2	0.34842	0.311518	0.131	0.067	1
Specc1	0.348516	0.268023	0.254	0.167	1
Hnrnpl	0.3495	0.320799	0.215	0.133	1
Birc6	0.355543	0.337346	0.362	0.267	1
Myo1e	0.356478	0.31188	0.131	0.067	1
Ank2	0.356478	-0.305379	0.108	0.167	1
Ncf2	0.356884	0.399782	0.2	0.133	1
Rbbp6	0.35767	-0.431674	0.2	0.267	1
Il10ra	0.358562	-0.668965	0.177	0.233	1
Eif4a2	0.359553	-0.3452	0.338	0.4	1
Atp6ap1	0.360259	0.428969	0.162	0.1	1
Rpl13a	0.36055	0.448841	0.246	0.167	1
P4hb	0.360551	0.323185	0.131	0.067	1
Mapre1	0.361196	-0.396926	0.115	0.167	1
Tkt	0.361548	0.544871	0.123	0.067	1
Lpp	0.361548	0.446608	0.123	0.067	1
Sbf2	0.362109	-0.365333	0.138	0.2	1
Rufy3	0.362974	0.326333	0.169	0.1	1
Adap2os	0.363966	0.494	0.162	0.1	1
Hnrnpd	0.365756	0.381694	0.123	0.067	1
Actg1	0.366538	-0.337591	0.262	0.333	1
Fam91a1	0.366635	-0.540338	0.146	0.2	1
Nop56	0.367026	0.439529	0.2	0.133	1
Sdcbp	0.369891	0.366912	0.208	0.133	1
P2ry6	0.369995	0.358108	0.123	0.067	1
Vps13d	0.369995	0.357902	0.123	0.067	1
Brwd1	0.370319	0.292676	0.169	0.1	1
Slc7a8	0.370447	0.344741	0.2	0.133	1
Asxl2	0.370831	-0.329612	0.169	0.233	1
Tpr	0.370849	0.260804	0.215	0.133	1
Apoe	0.371709	-0.922412	0.369	0.433	1
Rpl23	0.372483	0.272306	0.323	0.233	1
Azi2	0.373325	-0.501119	0.115	0.167	1
Rgl2	0.374025	-0.579471	0.146	0.2	1
Hp1bp3	0.375553	-0.336218	0.085	0.133	1
Abca3	0.377127	-0.279233	0.138	0.2	1
Tango2	0.377336	-0.484468	0.123	0.167	1
Sla	0.377755	0.292282	0.169	0.1	1
Cep350	0.377755	-0.461856	0.146	0.2	1
Selplg	0.378659	-0.477951	0.246	0.3	1
Fndc3a	0.37903	0.36035	0.162	0.1	1
Mat2a	0.380125	0.39201	0.208	0.133	1
Cops8	0.380229	-0.37176	0.085	0.133	1
Colgalt1	0.38094	-0.585253	0.138	0.2	1
Gm2629	0.38155	-0.338161	0.115	0.167	1
Lpcat1	0.382578	-0.541172	0.085	0.133	1
Usp36	0.382894	0.319924	0.123	0.067	1
Ccl4	0.383574	-0.712297	0.185	0.233	1
Rpl37	0.384358	0.294363	0.392	0.3	1
Tspan14	0.38494	-0.357686	0.085	0.133	1
Csmd3	0.38494	-0.361349	0.085	0.133	1
Zfp715	0.38494	-0.393405	0.085	0.133	1
Pla2g15	0.385282	0.297537	0.169	0.1	1
Nuak1	0.385773	-0.39786	0.208	0.267	1
Ddx39b	0.385951	-0.360033	0.308	0.367	1
H2afy	0.387142	-0.358636	0.2	0.267	1
Arhgdia	0.387254	0.389438	0.123	0.067	1
Xpo6	0.387254	0.343311	0.123	0.067	1
Itgam	0.38973	0.253344	0.531	0.433	1
Eef1g	0.391645	0.386852	0.123	0.067	1
Supt16	0.391645	0.311863	0.123	0.067	1
Zfp950	0.394016	-0.700486	0.092	0.133	1
Setx	0.394469	-0.267361	0.085	0.133	1
Hnrnpr	0.394469	-0.398317	0.085	0.133	1
Ccdc88a	0.394473	0.304715	0.162	0.1	1
Atrx	0.395707	0.251616	0.446	0.367	1
Hipk2	0.396065	0.42554	0.123	0.067	1
Taok2	0.396744	-0.321784	0.146	0.2	1
Il17ra	0.397591	0.687754	0.115	0.067	1
Ifnar2	0.397591	0.510927	0.115	0.067	1
Tax1bp1	0.39833	-0.463568	0.115	0.167	1
Rere	0.398391	0.288592	0.162	0.1	1
Ppia	0.398392	0.3424	0.162	0.1	1
Tob2	0.398516	0.349331	0.2	0.133	1
Zfp710	0.400609	-0.457773	0.146	0.2	1
Tra2a	0.402034	-0.371897	0.354	0.4	1
Bin2	0.402113	0.349216	0.2	0.133	1
Rps2	0.402167	0.423832	0.115	0.067	1
Rpl19	0.402317	0.315028	0.285	0.2	1
P2rx4	0.402542	0.422852	0.231	0.167	1
St6galnac4	0.406774	0.526636	0.115	0.067	1
Cnot1	0.409363	0.278367	0.2	0.133	1
Dennd1c	0.410323	0.340398	0.192	0.133	1
Tbl1xr1	0.411201	-0.336149	0.115	0.167	1
Csnk1g2	0.411972	0.480186	0.154	0.1	1
Ogfrl1	0.413951	-0.303715	0.085	0.133	1
Rpl32	0.414034	0.376118	0.192	0.133	1
Srgap2	0.414458	-0.360331	0.362	0.4	1
Zc3hav1	0.415319	-0.637339	0.092	0.133	1
Chd3	0.415475	0.271679	0.208	0.133	1
Mbd6	0.416067	0.439162	0.154	0.1	1
Dync1h1	0.41804	0.369745	0.3	0.233	1
Nsd3	0.418537	-0.354214	0.177	0.233	1
Adap2	0.420386	0.276745	0.2	0.133	1
Tlr12	0.420782	0.390879	0.115	0.067	1
Mapk8ip3	0.420782	0.325427	0.115	0.067	1
Tnfaip8	0.421513	-0.277482	0.169	0.233	1
Huwe1	0.422829	-0.331325	0.323	0.367	1
Ddx6	0.423209	-0.44895	0.123	0.167	1
Armc5	0.424328	0.405969	0.154	0.1	1
Ubl3	0.424433	0.277817	0.162	0.1	1
Atm	0.425514	0.335596	0.115	0.067	1
Atg16l1	0.428744	-0.271199	0.115	0.167	1
Cbx3	0.43235	0.678236	0.108	0.067	1
Atp6v0b	0.432429	-0.250771	0.308	0.367	1
Kat6a	0.433196	-0.541891	0.115	0.167	1
Irf2bpl	0.43507	0.340257	0.115	0.067	1
Nek7	0.43507	0.257876	0.115	0.067	1
Atxn2l	0.436264	-0.411034	0.123	0.167	1
Arpc4	0.436264	-0.473678	0.123	0.167	1
Prkcd	0.437118	-0.331588	0.377	0.433	1
Celf2	0.437352	-0.359425	0.3	0.333	1
Sbno2	0.43942	-0.277808	0.408	0.267	1
Pura	0.439894	0.359957	0.115	0.067	1
Pcna	0.439894	0.274642	0.115	0.067	1
Msl2	0.440667	-0.706832	0.123	0.167	1
Clk4	0.442275	-0.323426	0.215	0.267	1
Pdgfb	0.443435	-0.349574	0.246	0.3	1
Smc1a	0.444442	-0.375518	0.115	0.167	1
Atad2b	0.448308	0.373783	0.192	0.133	1
Ctsh	0.448537	-0.710147	0.2	0.267	1
Alkbh1	0.449634	0.299143	0.115	0.067	1
Stard3	0.449634	0.298462	0.115	0.067	1
Serinc1	0.449634	0.261853	0.115	0.067	1
Synrg	0.451835	0.305911	0.154	0.1	1
Herc1	0.451867	0.250226	0.308	0.233	1
Washc2	0.456118	-0.292383	0.154	0.2	1
Avl9	0.457367	-0.377791	0.092	0.133	1
Ndufb1-ps	0.457368	-0.572823	0.092	0.133	1
Ptgs1	0.461705	0.300964	0.292	0.233	1
Tmem119	0.462053	0.26735	0.238	0.167	1
Kdm5c	0.462467	-0.26175	0.092	0.133	1
Dbnl	0.46447	0.250555	0.115	0.067	1
Stag1	0.464863	-0.367892	0.223	0.267	1
Stx2	0.467598	-0.321886	0.092	0.133	1
Nav2	0.467955	-0.327214	0.323	0.367	1
Npnt	0.471454	0.384769	0.154	0.1	1
Mlec	0.471454	0.276388	0.154	0.1	1
Ptpra	0.471733	-0.449011	0.192	0.233	1
Ylpm1	0.47276	0.430886	0.108	0.067	1
Blnk	0.47276	-0.449258	0.092	0.133	1
Ppp1r12a	0.474072	0.25574	0.2	0.133	1
Matr3	0.474214	0.379895	0.146	0.1	1
Ube2d3	0.475579	-0.392592	0.4	0.4	1
Ogt	0.477157	0.366265	0.254	0.2	1
Zc3h13	0.477953	0.340799	0.108	0.067	1
Arhgap45	0.479156	-0.395801	0.3	0.367	1
Ppp4r3b	0.483177	0.382742	0.108	0.067	1
Il10rb	0.483177	0.312419	0.108	0.067	1
Trp53bp1	0.483178	0.384421	0.108	0.067	1
Atp6v0c	0.483178	-0.255433	0.092	0.133	1
Frrs1	0.483782	-0.489029	0.162	0.2	1
Slc3a2	0.48438	-0.574566	0.238	0.267	1
Sfpq	0.485571	-0.292087	0.385	0.4	1
R3hdm2	0.488434	0.357665	0.108	0.067	1
Vcpip1	0.488434	-0.313868	0.092	0.133	1
U2af2	0.491218	-0.293982	0.192	0.233	1
Camta2	0.49372	0.336072	0.108	0.067	1
Slc12a6	0.493975	-0.286267	0.154	0.2	1
Fbxl20	0.494944	-0.498539	0.1	0.133	1
Cyld	0.495449	-0.307127	0.123	0.167	1
Cflar	0.495731	-0.338773	0.185	0.233	1
Cd33	0.496422	-0.432965	0.162	0.2	1
Dctn1	0.499036	0.311251	0.108	0.067	1
Rictor	0.499036	0.253223	0.108	0.067	1
Atf7	0.500125	-0.436485	0.1	0.133	1
Gcnt2	0.504383	0.402762	0.108	0.067	1
Slc38a9	0.504383	0.312343	0.108	0.067	1
Irgm1	0.506356	0.329854	0.146	0.1	1
Ago2	0.506356	0.254054	0.146	0.1	1
Sh2b3	0.50976	0.286903	0.108	0.067	1
Ptpn18	0.51104	0.308369	0.146	0.1	1
Gm47283	0.512263	-0.331438	0.323	0.367	1
Ophn1	0.517616	-0.345196	0.262	0.3	1
Sdc3	0.519208	0.426279	0.208	0.167	1
Nt5c2	0.521133	-0.299555	0.1	0.133	1
Pik3ca	0.521133	-0.402428	0.1	0.133	1
Hps4	0.523709	0.252653	0.231	0.167	1
Syncrip	0.524214	-0.318689	0.208	0.133	1
F11r	0.527354	-0.363068	0.192	0.233	1
Tanc2	0.527816	-0.295394	0.346	0.367	1
Rbm5	0.530385	-0.337459	0.262	0.3	1
Cttnbp2nl	0.53097	-0.515238	0.162	0.2	1
Ncl	0.531847	-0.259385	0.308	0.333	1
Rpl28	0.532624	-0.349654	0.231	0.267	1
Cerk	0.534489	-0.411402	0.1	0.133	1
Cxxc5	0.537182	-0.297122	0.1	0.133	1
Atp6v1c1	0.537182	-0.32296	0.1	0.133	1
Ube2k	0.537182	-0.332397	0.1	0.133	1
Ddx42	0.537182	-0.430506	0.1	0.133	1
Prpf38b	0.541147	-0.301783	0.285	0.333	1
Irak1	0.542511	-0.383854	0.2	0.233	1
Secisbp2l	0.542586	-0.351769	0.1	0.133	1
Stag2	0.542586	-0.354177	0.1	0.133	1
Pkn2	0.544447	-0.280613	0.131	0.167	1
Atp9b	0.548017	-0.297039	0.1	0.133	1
Chuk	0.548017	-0.441845	0.1	0.133	1
Akap13	0.548639	-0.291198	0.462	0.5	1
Ascc3	0.548692	0.267497	0.177	0.133	1
Trf	0.557661	0.345488	0.177	0.133	1
Brd9	0.557661	-0.315476	0.162	0.2	1
Camk1	0.558076	-0.538265	0.108	0.133	1
Nlrp1b	0.559089	-0.250246	0.131	0.167	1
Csde1	0.559115	-0.411741	0.315	0.333	1
Slc38a1	0.560575	0.290923	0.208	0.167	1
Synj1	0.561176	0.415447	0.138	0.1	1
Arhgap24	0.56369	0.335177	0.138	0.1	1
Lrrfip1	0.56369	0.266476	0.138	0.1	1
Txnip	0.564069	-0.292502	0.154	0.1	1
Zfp638	0.567895	-0.417075	0.215	0.233	1
Smg1	0.573438	-0.267975	0.262	0.3	1
Tubgcp5	0.5735	-0.300279	0.238	0.267	1
Pald1	0.583591	-0.303774	0.154	0.1	1
Hnrnpa3	0.584099	0.259997	0.238	0.2	1
Rps29	0.58452	0.344298	0.5	0.5	1
Jak1	0.589115	0.287746	0.138	0.1	1
Tmem268	0.590653	-0.715613	0.108	0.133	1
Pde3b	0.592785	-0.256007	0.277	0.3	1
Slc15a3	0.598436	-0.35402	0.138	0.167	1
Sp110	0.598436	-0.415535	0.138	0.167	1
M6pr	0.603422	-0.258667	0.138	0.167	1
Tial1	0.608427	-0.25198	0.138	0.167	1
Ddx50	0.609232	-0.301503	0.131	0.167	1
Ucp2	0.612846	-0.301535	0.108	0.133	1
Ptbp2	0.621262	-0.270115	0.108	0.133	1
Tmpo	0.624079	-0.359315	0.108	0.133	1
Rbm6	0.625751	0.328518	0.162	0.133	1
Mark3	0.626272	0.323182	0.131	0.1	1
Trib1	0.628628	-0.346353	0.138	0.167	1
Gna13	0.630875	-0.333787	0.215	0.233	1
Adcy7	0.632111	-0.351245	0.238	0.267	1
Ube3a	0.632201	-0.253315	0.169	0.2	1
Adar	0.633723	-0.25065	0.138	0.167	1
Pla2g4a	0.633723	-0.301838	0.138	0.167	1
Olfml3	0.635178	-0.27424	0.215	0.233	1
Lrrc8d	0.6354	-0.440853	0.108	0.133	1
Tmem63a	0.637096	0.313158	0.131	0.1	1
Zzef1	0.641093	-0.409376	0.108	0.133	1
Rgs2	0.64382	-0.294155	0.215	0.233	1
Klf10	0.645945	0.398593	0.169	0.133	1
Ubp1	0.647363	0.264725	0.231	0.2	1
Trip12	0.648717	-0.366879	0.238	0.267	1
Herc6	0.655719	-0.371388	0.177	0.2	1
Nfxl1	0.65757	-0.352451	0.138	0.1	1
Lamp2	0.659589	0.26038	0.292	0.267	1
Celf1	0.661572	-0.260748	0.285	0.3	1
Smad7	0.662212	-0.369004	0.3	0.3	1
Usp2	0.664074	-0.272902	0.108	0.133	1
Eml4	0.667887	-0.453501	0.231	0.233	1
Gnas	0.669885	-0.265106	0.177	0.2	1
Scoc	0.674633	-0.257148	0.177	0.2	1
Trio	0.682889	-0.272521	0.115	0.133	1
Cdip1	0.682889	-0.250723	0.115	0.133	1
Dlgap4	0.682889	-0.336593	0.115	0.133	1
Calr	0.691577	0.257847	0.254	0.233	1
Tra2b	0.699494	-0.343283	0.538	0.567	1
Dek	0.703609	-0.271762	0.131	0.1	1
Taok3	0.704239	-0.35239	0.169	0.2	1
Htra2	0.711668	-0.483874	0.115	0.133	1
Ago1	0.717475	-0.256228	0.115	0.133	1
Nxf1	0.720315	-0.272829	0.192	0.2	1
Med13l	0.723299	-0.27436	0.115	0.133	1
Kansl1	0.723659	0.268879	0.223	0.2	1
Mia2	0.741332	-0.334666	0.169	0.133	1
Senp6	0.743484	0.376982	0.154	0.133	1
Rnf111	0.744408	0.271747	0.146	0.133	1
Tgfbrap1	0.746403	-0.396398	0.123	0.133	1
Rpl10a	0.746779	-0.324199	0.223	0.233	1
Rps18	0.753765	-0.512618	0.192	0.2	1
Slc15a4	0.757955	-0.482858	0.123	0.133	1
Zfc3h1	0.76956	-0.364662	0.123	0.133	1
Foxj2	0.769561	-0.343912	0.123	0.133	1
Rbm28	0.773093	-0.279187	0.192	0.2	1
Eif4a1	0.784919	-0.399425	0.285	0.267	1
Smap2	0.787066	-0.297436	0.123	0.133	1
Otulinl	0.795308	-0.383788	0.162	0.133	1
Kmt2b	0.803357	-0.272801	0.115	0.133	1
Hnrnph1	0.811355	-0.334345	0.354	0.333	1
Hspa5	0.813213	-0.548821	0.677	0.6	1
Pld1	0.81844	-0.347209	0.123	0.1	1
Gm47664	0.822393	-0.307982	0.123	0.133	1
Rtn4	0.840198	-0.268708	0.123	0.133	1
Dnajb14	0.846556	0.303913	0.138	0.133	1
Rasa4	0.852117	-0.279488	0.269	0.233	1
Rpl37a	0.85294	-0.43652	0.331	0.333	1
P2ry12	0.855869	-0.301813	0.238	0.233	1
Marf1	0.861022	-0.259785	0.131	0.133	1
Apc	0.865825	-0.457665	0.208	0.167	1
Tbc1d23	0.884495	-0.254094	0.131	0.133	1
Abca1	0.892978	-0.262961	0.231	0.2	1
Tacc1	0.924662	-0.273813	0.331	0.3	1
Ehmt2	0.944692	-0.414714	0.138	0.133	1
Hnrnpu	0.947959	-0.256925	0.338	0.3	1
Il6ra	0.957142	-0.277783	0.146	0.133	1
Cd63	0.957906	-0.541287	0.154	0.133	1
Comt	0.962093	-0.350184	0.2	0.167	1
Btaf1	0.978933	-0.325317	0.177	0.167	1
Casp8	0.985708	-0.260411	0.146	0.133	1
Actr3	0.989465	-0.265937	0.177	0.167	1
Tet3	0.991425	-0.282082	0.146	0.133	1
Abi1	0.991425	-0.331215	0.146	0.133	1
Rpl15	0.997087	-0.376603	0.138	0.133	1
H3f3b	1	-0.38801	0.323	0.267	1

## Sheet: cluster 2 -hMG1
	p_val	avg_logFC	pct.1	pct.2	p_val_adj
Eftud2	2.74033e-06	1.63827	0.3	0.01	0.0918067
Gba	2.74033e-06	1.47791	0.3	0.01	0.0918067
Rufy3	4.65865e-06	1.53952	0.5	0.058	0.156074
Hmces	5.71119e-06	1.76142	0.2	0	0.191336
Haghl	5.71119e-06	1.52832	0.2	0	0.191336
Trim23	5.71119e-06	1.26012	0.2	0	0.191336
Actr5	5.71119e-06	1.21948	0.2	0	0.191336
Tmc4	5.71119e-06	1.2183	0.2	0	0.191336
Apeh	5.71119e-06	1.06989	0.2	0	0.191336
Mpp1	5.71119e-06	1.03871	0.2	0	0.191336
Ctdnep1	5.71119e-06	1.03871	0.2	0	0.191336
Tor1aip2	1.64514e-05	1.43925	0.4	0.039	0.551154
Plpbp	1.70211e-05	1.65674	0.5	0.068	0.570242
Rev1	2.47179e-05	1.21902	0.4	0.039	0.8281
Sgsm2	3.89102e-05	1.34993	0.3	0.019	1
Rbm26	9.11553e-05	1.4425	0.6	0.136	1
Sh2b1	0.000188971	1.19991	0.3	0.029	1
Ankrd12	0.000243754	1.53823	0.5	0.097	1
Stk11ip	0.000256909	1.31771	0.3	0.029	1
Ercc2	0.00034938	1.78917	0.2	0.01	1
H2-Q6	0.00034938	1.50258	0.2	0.01	1
Pdcd2l	0.00034938	1.47776	0.2	0.01	1
Ap5b1	0.00034938	1.4707	0.2	0.01	1
Zfp606	0.00034938	1.28929	0.2	0.01	1
Clcn3	0.00034938	1.17491	0.2	0.01	1
Btbd19	0.00034938	1.08264	0.2	0.01	1
Zfp944	0.00034938	1.07442	0.2	0.01	1
Dusp12	0.00034938	1.01733	0.2	0.01	1
Usp9x	0.000380061	1.29479	0.6	0.146	1
Tbkbp1	0.000383467	1.26161	0.3	0.029	1
Nln	0.000401139	1.22637	0.2	0.01	1
Hmgcl	0.000401139	1.15026	0.2	0.01	1
Galns	0.000401139	1.10401	0.2	0.01	1
Gba2	0.000401139	1.1013	0.2	0.01	1
L3mbtl3	0.000459993	1.08246	0.2	0.01	1
Ran	0.000459993	1.02524	0.2	0.01	1
Tprgl	0.000459993	0.911061	0.2	0.01	1
Cbx4	0.000459993	0.714695	0.2	0.01	1
Ddx5	0.000468029	-1.24196	0.7	0.951	1
Gmfb	0.000705782	1.44322	0.3	0.039	1
Gm26917	0.00072467	1.32837	0.8	0.417	1
Jun	0.000879304	-1.06974	0.8	0.942	1
Coro2a	0.000917292	1.63217	0.3	0.039	1
Casp8ap2	0.00104963	1.07875	0.5	0.107	1
Rtn4rl1	0.00111013	1.26753	0.4	0.078	1
Oaz1	0.00118241	1.08702	0.4	0.068	1
Tcof1	0.00140432	1.03885	0.3	0.039	1
Snx30	0.00152667	1.06304	0.3	0.039	1
Trpm2	0.00154691	1.32123	0.4	0.087	1
Top2b	0.00199566	1.11655	0.4	0.078	1
Abl2	0.00199566	1.10068	0.4	0.078	1
Fndc3a	0.00259191	1.17355	0.3	0.049	1
Wls	0.0027444	0.98714	0.5	0.136	1
Ergic3	0.00284366	1.78771	0.2	0.019	1
Pes1	0.00284366	1.45679	0.2	0.019	1
Bcl7a	0.00284366	1.41574	0.2	0.019	1
Appl1	0.00284366	1.31982	0.2	0.019	1
Hypk	0.00284366	1.17169	0.2	0.019	1
Mob3c	0.00284366	1.08871	0.2	0.019	1
Cbx1	0.00284366	1.05693	0.2	0.019	1
Rars2	0.00284366	1.01017	0.2	0.019	1
Pfn1	0.0030079	1.02876	0.3	0.049	1
Gnaq	0.00308976	1.39547	0.4	0.097	1
Cog2	0.00315138	1.10273	0.2	0.019	1
Cuedc2	0.00315138	0.958705	0.2	0.019	1
Exoc1	0.00323796	1.12736	0.3	0.049	1
Osbpl11	0.00327155	1.16032	0.4	0.097	1
Hif1a	0.00348395	1.06345	0.3	0.049	1
Parp11	0.00348916	1.1841	0.2	0.019	1
Dop1b	0.00348916	1.16046	0.2	0.019	1
Epsti1	0.00348916	1.11378	0.2	0.019	1
Apbb2	0.00348916	1.09506	0.2	0.019	1
2021-03-06	0.00348916	1.06192	0.2	0.019	1
Eef1d	0.00348916	1.04252	0.2	0.019	1
Atf2	0.00348916	1.03767	0.2	0.019	1
Trnt1	0.00348916	1.03632	0.2	0.019	1
Zfp518a	0.00348916	1.01901	0.2	0.019	1
Gem	0.00348916	0.912306	0.2	0.019	1
H2-T23	0.00348916	0.83176	0.2	0.019	1
Psme4	0.00366465	1.1785	0.4	0.097	1
Micall1	0.00385958	1.05852	0.2	0.019	1
Ston2	0.00385958	1.03715	0.2	0.019	1
Zfp703	0.00385958	0.969767	0.2	0.019	1
Irak2	0.00402763	1.06167	0.3	0.049	1
Fryl	0.00402763	1.04297	0.3	0.049	1
Ubr1	0.00426538	0.934952	0.2	0.019	1
Ptger4	0.00426538	0.852197	0.2	0.019	1
Vav1	0.00438191	1.02722	0.5	0.146	1
Zup1	0.00444645	1.13161	0.6	0.223	1
Usp35	0.00451385	1.11576	0.5	0.136	1
App	0.00458231	1.23765	0.4	0.097	1
Wdr33	0.00484211	1.04306	0.4	0.097	1
Galnt7	0.00512297	1.42327	0.3	0.058	1
Btbd7	0.00547509	1.26901	0.3	0.058	1
Actr2	0.00557886	1.05436	0.5	0.165	1
Zmynd11	0.0057034	1.09381	0.4	0.097	1
C4b	0.0057034	0.998107	0.4	0.097	1
Fam120a	0.00593138	1.24984	0.4	0.107	1
Pofut1	0.00624559	1.41869	0.3	0.058	1
Tent2	0.00624559	1.10143	0.3	0.058	1
Zzef1	0.00670054	0.926094	0.4	0.097	1
Dst	0.00710202	0.814763	0.8	0.534	1
Cfl2	0.00711237	1.05642	0.3	0.058	1
R3hdm4	0.00758502	0.960908	0.3	0.058	1
Csnk1g2	0.00781745	1.12032	0.4	0.117	1
Ltn1	0.00808565	0.97184	0.3	0.058	1
Arhgef2	0.0081899	0.823558	0.5	0.146	1
mt-Nd3	0.00851539	1.01196	0.8	0.524	1
Arid4b	0.00951015	1.06157	0.4	0.117	1
Kif21b	0.00987675	0.954157	0.4	0.107	1
Slc43a2	0.0100148	1.09656	0.3	0.068	1
Agtpbp1	0.0102401	1.23429	0.2	0.029	1
Bst2	0.0102401	1.20958	0.2	0.029	1
Cars2	0.0111093	1.37979	0.2	0.029	1
Washc1	0.0111093	1.22458	0.2	0.029	1
Gm43305	0.0111093	1.19836	0.2	0.029	1
Gna11	0.0111093	1.1872	0.2	0.029	1
Morc2a	0.0111093	1.04703	0.2	0.029	1
Nsfl1c	0.0111093	1.02435	0.2	0.029	1
Rpia	0.0111093	0.971187	0.2	0.029	1
Map3k7	0.0111093	0.906342	0.2	0.029	1
Snx10	0.0119453	1.04359	0.3	0.068	1
Psma2	0.0120434	1.32973	0.2	0.029	1
Rnf2	0.0120434	1.15141	0.2	0.029	1
Strada	0.0120434	1.12819	0.2	0.029	1
Ahctf1	0.0120434	1.0768	0.2	0.029	1
Pgap1	0.0120434	1.0384	0.2	0.029	1
Dna2	0.0120434	0.983186	0.2	0.029	1
Parp3	0.0120434	0.966052	0.2	0.029	1
Psmd7	0.0120434	0.905046	0.2	0.029	1
Stxbp3	0.0130282	0.933819	0.3	0.068	1
Tcp1	0.0130464	1.05473	0.2	0.029	1
Gm9484	0.0130464	1.00031	0.2	0.029	1
Ipo5	0.0130464	0.944522	0.2	0.029	1
Ndufaf4	0.0130464	0.870996	0.2	0.029	1
Socs4	0.0130464	0.853311	0.2	0.029	1
Epb41l2	0.0133076	0.529494	0.9	0.602	1
Pan3	0.0133652	0.857967	0.6	0.252	1
Timm44	0.0134091	1.0266	0.3	0.068	1
Pnpla7	0.0136546	0.928782	0.7	0.35	1
Ctns	0.0141226	0.945763	0.2	0.029	1
Senp3	0.0141226	0.927725	0.2	0.029	1
Fem1a	0.0141226	0.909692	0.2	0.029	1
Coq8b	0.0141226	0.85789	0.2	0.029	1
Slc16a10	0.0141226	0.810228	0.2	0.029	1
Qrsl1	0.0141226	0.810111	0.2	0.029	1
Lrrc59	0.0141226	0.775103	0.2	0.029	1
Asah1	0.0141988	0.862526	0.3	0.068	1
Trip12	0.014439	1.47848	0.4	0.126	1
Hist1h1c	0.014688	0.852854	0.2	0.029	1
Atf7ip	0.015103	1.02253	0.4	0.126	1
Atp6v0b	0.0162813	0.888712	0.6	0.359	1
Cic	0.0164893	1.07737	0.3	0.078	1
Eif1b	0.0165125	0.782467	0.2	0.029	1
Eif3m	0.0165125	0.716429	0.2	0.029	1
Atg2a	0.0173951	1.27495	0.3	0.078	1
Zbtb18	0.0176707	1.14549	0.4	0.136	1
Gcn1	0.0176707	0.852282	0.4	0.136	1
Otud4	0.0177827	0.842439	0.3	0.068	1
Edc4	0.0177827	0.760075	0.3	0.068	1
Malat1	0.0182497	-0.494653	1	1	1
Rhoa	0.0182846	-1.96969	0	0.388	1
Dock4	0.0191599	0.848824	0.6	0.32	1
Inpp4b	0.0203797	0.985044	0.3	0.078	1
Vwa5a	0.0203797	0.979894	0.3	0.078	1
Irf5	0.0214693	0.952095	0.3	0.078	1
Dync1h1	0.0230015	1.1177	0.4	0.146	1
Rbm28	0.0243785	0.653942	0.4	0.126	1
Calm1	0.0243785	0.552303	0.4	0.126	1
Zfp202	0.0244236	2.48375	0.2	0.039	1
Ccnl1	0.0245655	-0.818858	0.5	0.767	1
Ptprc	0.0250066	-1.56511	0.1	0.456	1
Dnajb1	0.0250479	0.897682	0.3	0.078	1
Rpl21	0.0250794	1.34308	0.3	0.087	1
Fuca1	0.0250794	1.16179	0.3	0.087	1
Dpp8	0.0250794	1.13774	0.3	0.087	1
Tob2	0.0254267	0.888589	0.4	0.126	1
Tmem30a	0.0261227	1.25884	0.2	0.039	1
Chd1	0.0261227	1.18079	0.2	0.039	1
Mapkap1	0.0261227	1.07795	0.2	0.039	1
Rasa3	0.0261227	1.05458	0.2	0.039	1
Arhgap27	0.0263504	0.83598	0.3	0.078	1
Lrrc8d	0.0270124	0.997212	0.4	0.146	1
H2afz	0.027923	0.968582	0.2	0.039	1
Epb41l3	0.027923	0.94788	0.2	0.039	1
Rhbdd3	0.027923	0.864677	0.2	0.039	1
Rab31	0.027923	0.828061	0.2	0.039	1
Fbl	0.027923	0.815625	0.2	0.039	1
Cd83	0.027923	0.805932	0.2	0.039	1
Cd86	0.0279573	0.809324	0.4	0.136	1
Arglu1	0.0279851	0.529185	0.7	0.34	1
Pgd	0.0290017	1.32369	0.3	0.087	1
Cep250	0.0290017	1.01935	0.3	0.087	1
Sirpa	0.0295626	0.765406	0.6	0.388	1
Crlf3	0.0296982	0.790311	0.4	0.136	1
Zzz3	0.0298292	0.973822	0.2	0.039	1
St3gal2	0.0298292	0.957684	0.2	0.039	1
Ddx60	0.0298292	0.954141	0.2	0.039	1
Dock11	0.0298292	0.935644	0.2	0.039	1
Plcg1	0.0298292	0.761084	0.2	0.039	1
Entr1	0.0306148	0.712388	0.3	0.078	1
Kcnk6	0.0313135	1.14572	0.3	0.097	1
Gm2629	0.0315974	0.737034	0.5	0.214	1
Gon4l	0.0318463	1.25831	0.2	0.039	1
Egr3	0.0318463	0.717599	0.2	0.039	1
Rcbtb2	0.0334408	0.905996	0.3	0.087	1
Inpp5d	0.0335858	0.530231	0.8	0.476	1
Ilkap	0.0339792	0.830811	0.2	0.039	1
AI504432	0.0339792	0.778832	0.2	0.039	1
Arpc5l	0.0339792	0.469262	0.2	0.039	1
Thoc2	0.0354911	0.845121	0.4	0.146	1
Ctsb	0.0361184	0.973967	0.6	0.398	1
Lrch3	0.0362331	0.911497	0.2	0.039	1
Avl9	0.0362331	0.662473	0.2	0.039	1
H2-Q4	0.036713	0.776744	0.3	0.087	1
Ski	0.0370675	0.8992	0.6	0.311	1
Syk	0.0380541	0.970772	0.4	0.155	1
Maf	0.0387013	-1.23726	0.1	0.447	1
Nfx1	0.0390397	0.69793	0.3	0.078	1
Tssc4	0.039487	0.990844	0.4	0.155	1
Plekha1	0.040254	0.847115	0.3	0.087	1
Sgk3	0.040254	0.767724	0.3	0.087	1
Dock8	0.0404056	0.767878	0.6	0.272	1
Id2	0.0412239	1.19981	0.5	0.233	1
Cep295	0.0421305	0.679879	0.3	0.087	1
Gns	0.0423578	0.73296	0.6	0.301	1
G3bp2	0.0428323	0.973839	0.3	0.097	1
Lpcat1	0.0428323	0.923499	0.3	0.097	1
Sowahc	0.0428323	0.865808	0.3	0.097	1
Ctss	0.0431491	-0.702065	0.4	0.699	1
P2rx4	0.0434633	1.06838	0.4	0.184	1
Crebbp	0.043498	1.23816	0.4	0.165	1
Tpm3	0.0441117	0.558125	0.7	0.359	1
Mms19	0.0447395	0.909924	0.3	0.097	1
Junb	0.0447783	-0.526193	1	0.961	1
Ensa	0.0459229	1.32997	0.2	0.049	1
Tnfsf13b	0.0459229	0.896221	0.2	0.049	1
Man1c1	0.0467179	0.885313	0.3	0.097	1
Rock2	0.0469271	-1.86845	0	0.301	1
Chd2	0.0474776	0.758326	0.5	0.233	1
Csnk2a2	0.0486204	1.47291	0.2	0.049	1
Plekhm2	0.0486204	1.17917	0.2	0.049	1
Flii	0.0486204	1.04951	0.2	0.049	1
Sh3tc1	0.0486204	1.00851	0.2	0.049	1
Ino80b	0.0486204	0.99515	0.2	0.049	1
Nfkbiz	0.0494908	-1.45963	0.1	0.398	1
Cfh	0.0505226	-1.22175	0.1	0.417	1
Psmc3	0.0508959	0.839386	0.3	0.097	1
Atp6v1c1	0.0514496	1.25461	0.2	0.049	1
Dlgap4	0.0514496	1.22274	0.2	0.049	1
Poldip3	0.0514496	1.04717	0.2	0.049	1
Trim11	0.0514496	0.993154	0.2	0.049	1
Kdm5c	0.0514496	0.92464	0.2	0.049	1
Evl	0.0514496	0.796243	0.2	0.049	1
Tyk2	0.0526591	0.565026	0.3	0.087	1
Ube2h	0.0544153	1.26907	0.2	0.049	1
Bax	0.0544153	1.17911	0.2	0.049	1
Sort1	0.0544153	1.09803	0.2	0.049	1
Smarcc2	0.0544153	0.992051	0.2	0.049	1
Ago1	0.0544153	0.937495	0.2	0.049	1
Gm20342	0.0544153	0.902632	0.2	0.049	1
Naca	0.0544153	0.878874	0.2	0.049	1
Wdr81	0.0544153	0.82567	0.2	0.049	1
Gtpbp2	0.0545656	0.725931	0.4	0.155	1
Rptor	0.0553825	0.804687	0.3	0.097	1
Tacc1	0.0557152	0.559925	0.6	0.32	1
Rps29	0.0560512	-1.55492	0.2	0.485	1
Pag1	0.0561879	0.662022	0.5	0.233	1
Phyhd1	0.0569435	0.748902	0.6	0.369	1
Slc35c2	0.0575224	1.32255	0.2	0.049	1
Trpv2	0.0575224	0.858111	0.2	0.049	1
Bmyc	0.0575224	0.850754	0.2	0.049	1
Znrf1	0.0575224	0.83924	0.2	0.049	1
Fam129a	0.0575224	0.839123	0.2	0.049	1
Cdv3	0.0575224	0.798974	0.2	0.049	1
Rogdi	0.057585	1.02394	0.3	0.107	1
Rhob	0.0575951	-0.916783	0.5	0.689	1
Trim12a	0.0577465	0.758536	0.3	0.097	1
Tsc22d4	0.0577555	-1.14626	0.1	0.427	1
Fam49b	0.0592791	-1.07403	0.1	0.427	1
Cerk	0.0599474	0.946665	0.3	0.107	1
Gmeb1	0.0607755	0.759173	0.2	0.049	1
H2-D1	0.0608358	-1.19186	0.1	0.427	1
Hk2	0.0617149	-0.874308	0.4	0.738	1
Hnrnpa3	0.0627818	-1.43084	0	0.272	1
Srsf6	0.0627818	-1.47313	0	0.272	1
Arf4	0.0635834	-1.2982	0.1	0.388	1
Ctdsp2	0.0641796	0.849655	0.2	0.049	1
Riok3	0.0641796	0.774539	0.2	0.049	1
Fam76b	0.0641796	0.667057	0.2	0.049	1
Zfp157	0.0641796	0.469077	0.2	0.049	1
Rpl13a	0.0649119	0.847285	0.3	0.107	1
Trafd1	0.0649136	0.965877	0.3	0.107	1
Ireb2	0.0653468	0.608054	0.3	0.097	1
Tbc1d23	0.0665995	0.9888	0.3	0.117	1
Mmp14	0.0677396	0.725662	0.2	0.049	1
Gpaa1	0.0677396	0.699239	0.2	0.049	1
Psmd4	0.0677396	0.64268	0.2	0.049	1
Cc2d1b	0.0677396	0.60106	0.2	0.049	1
Ccar1	0.0679706	0.622921	0.4	0.165	1
Wdfy4	0.0680566	0.642344	0.3	0.097	1
Rps21	0.0681745	-1.49031	0.1	0.369	1
Tra2a	0.0683739	0.525083	0.7	0.437	1
Cltc	0.0690245	-1.41105	0	0.262	1
Ubb	0.0690245	-1.52299	0	0.262	1
Ppp1r10	0.0690245	-1.59449	0	0.262	1
Gusb	0.06938	0.623486	0.4	0.155	1
Anks1	0.0702144	0.784232	0.3	0.107	1
Ier3	0.0708581	0.396523	0.3	0.097	1
Ipmk	0.0714605	0.717867	0.2	0.049	1
Upf1	0.0714605	0.628245	0.2	0.049	1
Il15ra	0.0714605	0.601956	0.2	0.049	1
Slc35b1	0.0714605	0.575544	0.2	0.049	1
Sugp2	0.0714605	0.499717	0.2	0.049	1
Odc1	0.072583	0.489024	0.5	0.243	1
Lrba	0.072995	0.762496	0.3	0.107	1
Usp33	0.072995	0.761754	0.3	0.107	1
Pbrm1	0.072995	0.726997	0.3	0.107	1
Nudcd3	0.0731905	0.751904	0.4	0.175	1
Itprid2	0.0743092	0.958123	0.2	0.058	1
Rps10	0.0743092	0.914677	0.2	0.058	1
Rpsa	0.075809	-1.38314	0	0.252	1
Pnisr	0.075809	-1.46228	0	0.252	1
Brd9	0.075809	-1.47741	0	0.252	1
Ctsh	0.0766914	-1.17232	0.1	0.369	1
Hnrnpul2	0.076743	0.630962	0.3	0.097	1
Rsbn1	0.0780744	1.07015	0.2	0.058	1
Prr14l	0.0780744	1.00379	0.2	0.058	1
Zc3h15	0.0794049	0.462729	0.2	0.049	1
Dock10	0.0799245	0.679401	0.6	0.427	1
Dmxl1	0.0803517	0.726369	0.3	0.117	1
Pank2	0.0819935	1.00626	0.2	0.058	1
Rnf166	0.0819935	0.942415	0.2	0.058	1
Ubtf	0.0819935	0.895726	0.2	0.058	1
Ppp2r5e	0.0819935	0.8694	0.2	0.058	1
Plbd2	0.0819935	0.726685	0.2	0.058	1
Mkln1	0.0824065	0.528622	0.5	0.243	1
Sparc	0.0826091	-0.974554	0.2	0.447	1
Fcgr1	0.0831775	-1.46081	0	0.243	1
Itgb2	0.0831775	-1.50446	0	0.243	1
Tmx4	0.0831775	-1.54518	0	0.243	1
Tmem245	0.0831775	-1.54562	0	0.243	1
Kansl1	0.0831775	-1.57539	0	0.243	1
Tpt1	0.0846645	0.601528	0.5	0.272	1
Mier1	0.0857032	0.617323	0.4	0.175	1
Ncf1	0.085888	0.834458	0.4	0.194	1
Piezo1	0.0860706	1.08143	0.2	0.058	1
Apobec1	0.0860706	0.950773	0.2	0.058	1
Ano6	0.0860706	0.917787	0.2	0.058	1
Fgd3	0.0860706	0.866337	0.2	0.058	1
Hps5	0.0860706	0.818726	0.2	0.058	1
Slco4a1	0.0860706	0.791488	0.2	0.058	1
Ggt5	0.0860706	0.547202	0.2	0.058	1
Slc20a1	0.0864623	0.695981	0.3	0.117	1
Snrnp70	0.0883991	0.545052	0.8	0.592	1
H2-K1	0.0886517	0.489982	0.7	0.524	1
Dnmt3a	0.0897523	-1.19794	0.1	0.35	1
Tut7	0.0897552	0.588848	0.6	0.369	1
Lrpprc	0.09031	0.837509	0.2	0.058	1
Dock7	0.09031	0.780681	0.2	0.058	1
Lpp	0.09031	0.750696	0.2	0.058	1
Stag2	0.0905251	0.913678	0.3	0.126	1
5031425E22Rik	0.0911758	-1.39452	0	0.233	1
Lrrc3	0.0911758	-1.41455	0	0.233	1
Pik3cd	0.0911758	-1.46626	0	0.233	1
Ccl12	0.0911758	-1.68412	0	0.233	1
Rsrp1	0.0911921	0.664245	0.7	0.476	1
Fcho2	0.0944109	0.575397	0.5	0.262	1
Camk2n1	0.0947159	0.893215	0.2	0.058	1
Marcksl1	0.0947159	0.75305	0.2	0.058	1
Mbnl1	0.0962671	0.457141	0.7	0.466	1
Cul1	0.0963262	0.675389	0.3	0.117	1
Fyb	0.0964691	0.59157	0.8	0.592	1
Vsir	0.0965276	-1.11718	0.1	0.379	1
Kmt2e	0.0967222	0.743244	0.4	0.194	1
Brd1	0.097059	0.78765	0.3	0.126	1
Gdi2	0.0991387	0.759333	0.4	0.204	1
Sema4c	0.0992923	0.703609	0.2	0.058	1
Rab11fip2	0.0992923	0.675862	0.2	0.058	1
Trim56	0.0992923	0.672076	0.2	0.058	1
Itm2b	0.0996942	-0.864772	0.2	0.485	1
Asxl2	0.0998534	-1.31485	0	0.223	1
Pmepa1	0.0998534	-1.39003	0	0.223	1
Kdm2a	0.0998534	-1.43571	0	0.223	1
Zfp326	0.102941	0.57436	0.4	0.175	1
Kctd12	0.103189	-1.10549	0.3	0.515	1
Washc2	0.103388	0.644626	0.3	0.117	1
Eif3j1	0.10404	0.708521	0.2	0.058	1
Anapc15	0.104043	0.741891	0.2	0.058	1
Ncoa2	0.104043	0.604594	0.2	0.058	1
Bptf	0.10668	0.425694	0.5	0.243	1
Rps15	0.107988	0.669108	0.4	0.204	1
Map4	0.108623	0.843748	0.4	0.194	1
Dhx30	0.10868	1.06039	0.2	0.068	1
Metap2	0.108973	0.518142	0.2	0.058	1
Eif2s2	0.109263	-1.46208	0	0.214	1
Rab3il1	0.109265	-1.30595	0	0.214	1
Gpatch8	0.109265	-1.31652	0	0.214	1
Il10ra	0.109265	-1.33807	0	0.214	1
Ppp1r12a	0.109265	-1.35947	0	0.214	1
Anxa3	0.109265	-1.521	0	0.214	1
Slc25a3	0.109265	-1.58241	0	0.214	1
Apoe	0.109265	-2.44353	0	0.214	1
Sat1	0.10937	0.283824	0.7	0.417	1
Tlr2	0.109918	0.257575	0.3	0.107	1
Hnrnpd	0.111255	0.883393	0.3	0.126	1
Frmd4b	0.111772	0.702349	0.4	0.194	1
Tle4	0.113298	0.625385	0.5	0.262	1
Rpl6	0.1139	0.541252	0.4	0.184	1
Fbxw4	0.114086	0.531217	0.2	0.058	1
Xpo1	0.114086	0.523204	0.2	0.058	1
Senp1	0.114086	0.505411	0.2	0.058	1
Srek1	0.11423	0.888882	0.4	0.204	1
mt-Cytb	0.11725	0.309872	0.8	0.544	1
Rhoh	0.11749	0.571108	0.8	0.456	1
Irf2bp2	0.118383	-0.872273	0.1	0.369	1
Mef2a	0.118473	-0.547066	0.5	0.728	1
Tsc1	0.118502	0.941981	0.2	0.068	1
Fgd4	0.118502	0.847452	0.2	0.068	1
Ppig	0.11868	0.860718	0.3	0.136	1
Kdm6a	0.11868	0.745127	0.3	0.136	1
Vrk2	0.11868	0.685817	0.3	0.136	1
Atp13a2	0.119386	0.486486	0.2	0.058	1
Zfp445	0.119468	-1.14586	0	0.204	1
Hnrnpa1	0.119468	-1.23194	0	0.204	1
Etnk1	0.119468	-1.28229	0	0.204	1
Tpr	0.119468	-1.34183	0	0.204	1
Ctsz	0.120852	-1.40335	0.1	0.32	1
Atf6	0.122568	1.07831	0.3	0.136	1
Colgalt1	0.12294	0.62465	0.3	0.126	1
Sub1	0.123668	0.866073	0.2	0.068	1
Vdac2	0.123668	0.863939	0.2	0.068	1
Crybg3	0.123668	0.861498	0.2	0.068	1
Lysmd3	0.123668	0.731087	0.2	0.068	1
Kmt2a	0.124118	0.696352	0.4	0.204	1
Usp8	0.124118	0.634629	0.4	0.204	1
Rps26	0.126555	1.13173	0.3	0.136	1
Rlf	0.128584	0.904376	0.3	0.136	1
Trim35	0.129008	0.700937	0.2	0.068	1
Ckb	0.129062	0.655794	0.5	0.291	1
Arrb2	0.129062	-0.973404	0.1	0.33	1
Ctsd	0.129638	0.274758	0.8	0.825	1
Ly6e	0.129764	0.713737	0.4	0.214	1
Slfn8	0.13053	-1.1998	0	0.194	1
Otulinl	0.13053	-1.20996	0	0.194	1
Myo1f	0.13053	-1.22724	0	0.194	1
Hook3	0.13053	-1.22934	0	0.194	1
Cux1	0.13053	-1.24734	0	0.194	1
4632427E13Rik	0.13053	-1.2502	0	0.194	1
Srcap	0.13053	-1.25903	0	0.194	1
Smchd1	0.13053	-1.28146	0	0.194	1
Nbr1	0.13053	-1.2882	0	0.194	1
Trrap	0.13053	-1.30503	0	0.194	1
Tm6sf1	0.13053	-1.32196	0	0.194	1
Washc4	0.13053	-1.38272	0	0.194	1
Soga1	0.13053	-1.48025	0	0.194	1
Siglech	0.13092	-0.800521	0.3	0.515	1
Tanc2	0.131027	0.307745	0.8	0.485	1
Olfml3	0.131658	-0.985651	0.1	0.32	1
Coro1a	0.133272	0.627295	0.4	0.214	1
Unc93b1	0.134244	-0.515196	0.4	0.641	1
Arfgap2	0.134525	0.810485	0.2	0.068	1
Rasa1	0.134525	0.700321	0.2	0.068	1
Hspa4	0.134525	0.612471	0.2	0.068	1
Rps27a	0.135225	0.687903	0.4	0.223	1
Wdr26	0.135563	0.58371	0.3	0.126	1
Nisch	0.135733	-0.628117	0.2	0.456	1
Xrn2	0.13787	0.756248	0.3	0.146	1
Jpx	0.140223	0.88646	0.2	0.068	1
Tlr13	0.140223	0.632981	0.2	0.068	1
Gtf2a1	0.140223	0.571382	0.2	0.068	1
Rnf20	0.140223	0.537338	0.2	0.068	1
Dbnl	0.140223	0.449773	0.2	0.068	1
Camk2d	0.142437	0.747935	0.4	0.223	1
Epc1	0.142519	-1.39512	0	0.184	1
Ncln	0.142521	-1.1191	0	0.184	1
Gfm2	0.142521	-1.13921	0	0.184	1
Mia2	0.142521	-1.1846	0	0.184	1
Stat3	0.142521	-1.19172	0	0.184	1
Rps25	0.142521	-1.23456	0	0.184	1
Csf2ra	0.142521	-1.25322	0	0.184	1
Rbm6	0.142521	-1.25527	0	0.184	1
Pcbp2	0.142521	-1.31327	0	0.184	1
Adap2	0.145361	-0.947174	0.1	0.33	1
Bclaf1	0.145606	0.922057	0.4	0.243	1
Tmed2	0.146104	0.577185	0.2	0.068	1
Pla2g15	0.147822	0.525272	0.4	0.204	1
Sh3bp2	0.147983	0.916258	0.2	0.078	1
Hspa5	0.148023	-0.45957	0.5	0.777	1
Sertad2	0.152173	0.596811	0.2	0.068	1
Nek6	0.152173	0.386773	0.2	0.068	1
Csde1	0.152626	0.626154	0.3	0.136	1
Nufip2	0.153036	0.787979	0.4	0.243	1
Hps4	0.153693	-0.860541	0.1	0.32	1
Vps54	0.153819	1.22422	0.2	0.078	1
Klhl24	0.153819	1.12348	0.2	0.078	1
Slc12a9	0.155522	1.0156	0.3	0.146	1
Ifnar2	0.155522	-1.08285	0	0.175	1
Ubr5	0.155522	-1.09782	0	0.175	1
Brd4	0.155522	-1.14911	0	0.175	1
Tpp1	0.155522	-1.16558	0	0.175	1
Stx4a	0.155522	-1.16921	0	0.175	1
Cdk9	0.155522	-1.17791	0	0.175	1
Tmem173	0.155522	-1.1803	0	0.175	1
Elk3	0.155522	-1.18227	0	0.175	1
Zfr	0.155522	-1.20974	0	0.175	1
Ap1b1	0.155522	-1.21558	0	0.175	1
Abi1	0.155522	-1.22111	0	0.175	1
Pip4k2a	0.155522	-1.23457	0	0.175	1
Fcgr2b	0.155522	-1.29048	0	0.175	1
Helz	0.155522	-1.30863	0	0.175	1
Ftl1	0.156858	0.62263	0.4	0.243	1
Sall3	0.157744	0.940728	0.4	0.223	1
Srrm1	0.157811	0.49358	0.4	0.204	1
Zcchc8	0.158432	0.611144	0.2	0.068	1
Aamp	0.158794	0.554202	0.3	0.126	1
Spag9	0.158794	0.389039	0.3	0.126	1
Scamp2	0.159501	-0.87381	0.1	0.33	1
Gnb2	0.159828	0.771595	0.2	0.078	1
Hsp90aa1	0.160775	-0.848838	0.2	0.456	1
Fam91a1	0.161946	0.37436	0.4	0.204	1
Spint1	0.162173	0.565612	0.3	0.136	1
Srsf2	0.162637	-0.594877	0.3	0.583	1
Setd2	0.163193	-0.860727	0.1	0.33	1
Slc29a3	0.163693	-0.976599	0.1	0.301	1
Mnt	0.164884	0.50638	0.2	0.068	1
Rgl1	0.164884	0.494533	0.2	0.068	1
Adar	0.164884	0.392676	0.2	0.068	1
Prkcd	0.165298	-0.634611	0.2	0.447	1
Cept1	0.166013	0.797566	0.2	0.078	1
Tardbp	0.166013	0.751888	0.2	0.078	1
Tcirg1	0.167094	-0.44527	0.1	0.35	1
Tmem135	0.168888	0.411408	0.3	0.126	1
Npc2	0.169621	-1.002	0	0.165	1
Usp4	0.169621	-1.00418	0	0.165	1
Csnk2a1	0.169621	-1.03597	0	0.165	1
Abcd2	0.169621	-1.046	0	0.165	1
Tbc1d9	0.169621	-1.04901	0	0.165	1
Ppfia4	0.169621	-1.07351	0	0.165	1
Lpar6	0.169621	-1.1316	0	0.165	1
Nfam1	0.169621	-1.14478	0	0.165	1
Ttc14	0.169621	-1.16444	0	0.165	1
Atp6v1b2	0.169621	-1.22344	0	0.165	1
Cnot2	0.169621	-1.2273	0	0.165	1
Pum2	0.169621	-1.28247	0	0.165	1
Ints6l	0.170752	0.357366	0.6	0.35	1
Sgk1	0.171876	-1.12521	0.2	0.369	1
Rb1cc1	0.172065	0.667227	0.3	0.155	1
Nop56	0.17216	0.599808	0.3	0.136	1
Usp3	0.172376	0.748099	0.2	0.078	1
Ino80	0.172376	0.70879	0.2	0.078	1
Dennd1b	0.172376	0.654937	0.2	0.078	1
Lcp2	0.174112	0.490813	0.3	0.126	1
Cyth4	0.175213	0.343645	0.6	0.398	1
Trmt13	0.178377	0.459331	0.2	0.068	1
Mroh1	0.178377	0.337763	0.2	0.068	1
Lrrfip2	0.178377	0.33242	0.2	0.068	1
Tbc1d8	0.178919	1.04988	0.2	0.078	1
Senp7	0.178919	0.727106	0.2	0.078	1
Sf3b3	0.178919	0.707341	0.2	0.078	1
Cd34	0.178919	0.564808	0.2	0.078	1
Dnajb9	0.178919	0.551185	0.2	0.078	1
Txnip	0.18136	0.347291	0.4	0.184	1
Slc38a2	0.182297	-0.725007	0.4	0.65	1
Gcnt1	0.184917	-1.06579	0	0.155	1
Ppp2r3d	0.18492	-0.935198	0	0.155	1
Ankrd10	0.18492	-0.995367	0	0.155	1
Abcf1	0.18492	-1.0195	0	0.155	1
Senp6	0.18492	-1.02998	0	0.155	1
Arhgap31	0.18492	-1.04002	0	0.155	1
Rps11	0.18492	-1.04531	0	0.155	1
Krit1	0.18492	-1.07079	0	0.155	1
Gm46224	0.18492	-1.08486	0	0.155	1
Sema4d	0.18492	-1.08658	0	0.155	1
Scarb2	0.18492	-1.09152	0	0.155	1
Pcbp1	0.18492	-1.09975	0	0.155	1
Mvb12b	0.18492	-1.10222	0	0.155	1
Rpl32	0.18492	-1.13914	0	0.155	1
Rps14	0.18492	-1.14074	0	0.155	1
Atp2c1	0.18492	-1.14997	0	0.155	1
Erp29	0.18492	-1.15825	0	0.155	1
Oga	0.18492	-1.16845	0	0.155	1
Wdfy3	0.18492	-1.17	0	0.155	1
Atp2a2	0.18492	-1.25982	0	0.155	1
Comt	0.18492	-1.30149	0	0.155	1
Zc3h7a	0.184926	-0.833417	0.2	0.398	1
Kif1b	0.185646	1.05762	0.2	0.078	1
Ube2w	0.185646	0.63729	0.2	0.078	1
Fam217b	0.185646	0.565364	0.2	0.078	1
Klf13	0.185646	0.501781	0.2	0.078	1
Tmem259	0.187995	0.393558	0.3	0.136	1
Stat1	0.18869	0.702343	0.3	0.165	1
Rsrc2	0.192046	0.664159	0.4	0.223	1
Hcls1	0.192554	0.688132	0.2	0.078	1
Npepps	0.192558	0.438038	0.2	0.078	1
Gm47283	0.19326	0.275836	0.6	0.388	1
Akr1b10	0.195893	0.797122	0.3	0.146	1
Rasa4	0.199116	0.888598	0.3	0.165	1
Resf1	0.199133	0.648621	0.4	0.243	1
Ttc13	0.199657	0.54899	0.2	0.078	1
Fyco1	0.199657	0.486696	0.2	0.078	1
Smox	0.199657	0.449102	0.2	0.078	1
Fos	0.201078	-0.55394	0.8	0.806	1
Rbm47	0.201436	0.749166	0.3	0.146	1
Tyrobp	0.201436	0.566414	0.3	0.146	1
Hnrnpul1	0.201532	-0.94316	0	0.146	1
Pak2	0.201532	-0.970547	0	0.146	1
Myo1b	0.201532	-0.971699	0	0.146	1
Neurl4	0.201532	-0.981395	0	0.146	1
Rabep1	0.201532	-1.00665	0	0.146	1
Ankfy1	0.201532	-1.00734	0	0.146	1
Mir142hg	0.201532	-1.00867	0	0.146	1
Tgfbrap1	0.201532	-1.02316	0	0.146	1
Herc4	0.201532	-1.0241	0	0.146	1
Ago3	0.201532	-1.03431	0	0.146	1
Camk1d	0.201532	-1.03541	0	0.146	1
Arpc2	0.201532	-1.07109	0	0.146	1
Nlrp3	0.201532	-1.08487	0	0.146	1
Snrnp48	0.201532	-1.08965	0	0.146	1
Kat6a	0.201532	-1.15421	0	0.146	1
Lamp1	0.201532	-1.28578	0	0.146	1
Btbd9	0.203199	0.636276	0.3	0.155	1
Rnf213	0.20489	0.955993	0.2	0.087	1
Slf2	0.20489	0.926919	0.2	0.087	1
Smad4	0.20489	0.815417	0.2	0.087	1
Arap3	0.20489	0.772128	0.2	0.087	1
Btk	0.20489	0.759519	0.2	0.087	1
Gcc2	0.20489	0.75641	0.2	0.087	1
Zfp36l1	0.205272	-0.360649	0.3	0.621	1
Daglb	0.205966	0.505648	0.3	0.155	1
Zfp992	0.206946	0.514982	0.2	0.078	1
Tgfbr1	0.207342	-0.603443	0.3	0.476	1
Hexb	0.208588	0.38513	0.7	0.66	1
Macf1	0.20926	0.40994	0.8	0.689	1
Hivep3	0.210728	0.694206	0.3	0.175	1
Psme2	0.211999	0.747041	0.2	0.087	1
Aif1	0.214439	0.585826	0.3	0.155	1
Mpeg1	0.21653	0.320095	0.6	0.408	1
Tmcc1	0.216731	0.422756	0.3	0.136	1
Slc38a1	0.218363	0.813797	0.3	0.165	1
Gm26740	0.219284	0.910943	0.2	0.087	1
Ppp1cb	0.219284	0.780094	0.2	0.087	1
Stat2	0.219284	0.730473	0.2	0.087	1
Mt1	0.219284	0.680432	0.2	0.087	1
Ppp3cb	0.219284	0.604987	0.2	0.087	1
Sgpl1	0.219588	-0.856017	0	0.136	1
Tmem87b	0.219588	-0.865566	0	0.136	1
Dhx36	0.219588	-0.890207	0	0.136	1
Ppp1r3d	0.219588	-0.924585	0	0.136	1
Edem1	0.219588	-0.924903	0	0.136	1
Adcy7	0.219588	-0.925292	0	0.136	1
Fip1l1	0.219588	-0.927929	0	0.136	1
Lman2	0.219588	-0.931003	0	0.136	1
Arrdc1	0.219588	-0.942917	0	0.136	1
Upf2	0.219588	-0.944846	0	0.136	1
Gpr183	0.219588	-0.961412	0	0.136	1
Zfp532	0.219588	-0.962085	0	0.136	1
Rab8b	0.219588	-0.962878	0	0.136	1
Nars	0.219588	-0.998877	0	0.136	1
Adnp	0.219588	-1.01139	0	0.136	1
H3f3a	0.219588	-1.04956	0	0.136	1
Mia3	0.219588	-1.0547	0	0.136	1
Grb2	0.219588	-1.0565	0	0.136	1
Tcf7l2	0.219588	-1.05883	0	0.136	1
Nadk	0.219588	-1.06837	0	0.136	1
Pign	0.219588	-1.08337	0	0.136	1
Zfp90	0.219588	-1.08957	0	0.136	1
Gripap1	0.219588	-1.0974	0	0.136	1
Xpo5	0.219588	-1.11981	0	0.136	1
Ptk2b	0.222098	0.410624	0.2	0.078	1
Tnrc6a	0.222282	-0.984409	0.1	0.262	1
Atf4	0.225668	-0.966154	0.1	0.272	1
Vmp1	0.225668	-0.971649	0.1	0.272	1
Ccrl2	0.226748	0.65084	0.2	0.087	1
U2af2	0.226748	0.586397	0.2	0.087	1
Tent5c	0.227012	0.903679	0.3	0.165	1
Snx6	0.229966	0.446599	0.2	0.078	1
Khdrbs1	0.230868	0.472339	0.3	0.146	1
Calm2	0.231979	-0.44856	0.3	0.495	1
Bin2	0.232127	0.442032	0.3	0.155	1
Ppcdc	0.232127	0.414311	0.3	0.155	1
Plxnb2	0.232555	-0.732516	0.1	0.262	1
Eml4	0.23291	0.59503	0.3	0.165	1
Pip4p1	0.23291	0.571356	0.3	0.165	1
Eef2	0.233325	0.561783	0.4	0.243	1
Wwc2	0.234391	0.800721	0.2	0.087	1
Lncpint	0.234391	0.659309	0.2	0.087	1
Ccnt1	0.234391	0.488946	0.2	0.087	1
Thoc1	0.237104	0.511219	0.3	0.146	1
Ecpas	0.238247	0.502152	0.3	0.155	1
Clk4	0.238916	0.579915	0.3	0.165	1
Mlec	0.239168	0.668998	0.3	0.175	1
Nlrp1b	0.239237	-0.991284	0	0.126	1
Fli1	0.23924	-0.773346	0	0.126	1
Hmgn2	0.23924	-0.827991	0	0.126	1
Tnfrsf1b	0.23924	-0.831582	0	0.126	1
Plcg2	0.23924	-0.842483	0	0.126	1
Med15	0.23924	-0.842619	0	0.126	1
Gna15	0.23924	-0.845388	0	0.126	1
Kdm3b	0.23924	-0.845998	0	0.126	1
Spred1	0.23924	-0.854969	0	0.126	1
Tmc6	0.23924	-0.863367	0	0.126	1
Zswim8	0.23924	-0.86522	0	0.126	1
Bcl9l	0.23924	-0.868633	0	0.126	1
Cul3	0.23924	-0.877625	0	0.126	1
Ubn1	0.23924	-0.879052	0	0.126	1
Rab43	0.23924	-0.889912	0	0.126	1
Nsrp1	0.23924	-0.89632	0	0.126	1
Eef2k	0.23924	-0.900533	0	0.126	1
Tax1bp1	0.23924	-0.91708	0	0.126	1
N4bp1	0.23924	-0.92098	0	0.126	1
Kif3b	0.23924	-0.924084	0	0.126	1
Uimc1	0.23924	-0.924254	0	0.126	1
Nfat5	0.23924	-0.931373	0	0.126	1
Gm43813	0.23924	-0.932313	0	0.126	1
Stx7	0.23924	-0.942355	0	0.126	1
Rps4x	0.23924	-0.943167	0	0.126	1
Serpine2	0.23924	-0.943765	0	0.126	1
Trmt10a	0.23924	-0.94422	0	0.126	1
Nrd1	0.23924	-0.962237	0	0.126	1
Adipor1	0.23924	-0.966297	0	0.126	1
Phc3	0.23924	-0.966537	0	0.126	1
Slc9a9	0.23924	-0.970464	0	0.126	1
Uba7	0.23924	-0.98071	0	0.126	1
BC005537	0.23924	-0.982376	0	0.126	1
Man1a	0.23924	-0.983514	0	0.126	1
Tm9sf4	0.23924	-0.983901	0	0.126	1
Angel2	0.23924	-0.984103	0	0.126	1
Tmem176b	0.23924	-0.992411	0	0.126	1
Cbfa2t3	0.23924	-0.997826	0	0.126	1
Tnks2	0.23924	-1.03766	0	0.126	1
Ppm1h	0.23924	-1.04513	0	0.126	1
Myo18a	0.23924	-1.07582	0	0.126	1
Ddx24	0.23924	-1.08711	0	0.126	1
2900060B14Rik	0.23924	-1.09168	0	0.126	1
Rpl23	0.23924	-1.14468	0	0.126	1
Cmtm6	0.23924	-1.27868	0	0.126	1
Stxbp5	0.242215	0.766006	0.2	0.087	1
Sdcbp	0.242215	0.552607	0.2	0.087	1
Cdk11b	0.243159	-0.860949	0.1	0.262	1
Sh3gl1	0.243458	0.459175	0.3	0.146	1
Dnajc7	0.244936	0.784132	0.3	0.184	1
Pkn1	0.245031	0.77039	0.3	0.165	1
Zfhx3	0.24574	0.281795	0.7	0.495	1
Yipf5	0.246191	0.547659	0.2	0.087	1
Serinc3	0.247558	0.384113	0.5	0.33	1
Mlxipl	0.248422	0.400426	0.7	0.485	1
Smarca5	0.250221	0.55081	0.2	0.087	1
Acp2	0.250221	0.358932	0.2	0.087	1
Ppia	0.250521	-0.85138	0.1	0.252	1
Mir99ahg	0.250521	-0.916543	0.1	0.252	1
Brd2	0.252397	-0.396534	0.2	0.408	1
Prpf38b	0.252995	-0.281327	0.2	0.417	1
Abcc5	0.254099	-0.649984	0.1	0.262	1
Ncor1	0.254099	-0.827942	0.1	0.262	1
Slc38a9	0.258409	0.511498	0.2	0.087	1
Trim41	0.258409	0.456164	0.2	0.087	1
Ppp1r12c	0.260664	-0.957079	0	0.117	1
Rpl22l1	0.260668	0.789374	0.2	0.097	1
Gm26532	0.260668	0.715813	0.2	0.097	1
Naip6	0.260668	-0.743416	0	0.117	1
Adrb1	0.260668	-0.758325	0	0.117	1
Csnk1g1	0.260668	-0.777296	0	0.117	1
Plcl2	0.260668	-0.781311	0	0.117	1
Ccdc82	0.260668	-0.78199	0	0.117	1
Smg6	0.260668	-0.799872	0	0.117	1
Tm9sf2	0.260668	-0.802193	0	0.117	1
Arhgap39	0.260668	-0.80468	0	0.117	1
Dhx16	0.260668	-0.809233	0	0.117	1
Trim44	0.260668	-0.812252	0	0.117	1
Extl3	0.260668	-0.823738	0	0.117	1
Ythdf3	0.260668	-0.828804	0	0.117	1
Cdk5r1	0.260668	-0.831854	0	0.117	1
Tut4	0.260668	-0.832151	0	0.117	1
Slc38a10	0.260668	-0.83757	0	0.117	1
Ncoa3	0.260668	-0.851949	0	0.117	1
Cd53	0.260668	-0.854238	0	0.117	1
Pdia4	0.260668	-0.855302	0	0.117	1
Pik3r5	0.260668	-0.855393	0	0.117	1
Clk2	0.260668	-0.860079	0	0.117	1
Rpl15	0.260668	-0.867906	0	0.117	1
Pkp4	0.260668	-0.869018	0	0.117	1
Laptm4a	0.260668	-0.88594	0	0.117	1
Tcf12	0.260668	-0.886107	0	0.117	1
Cyld	0.260668	-0.889002	0	0.117	1
Bach1	0.260668	-0.891904	0	0.117	1
Ankle2	0.260668	-0.8957	0	0.117	1
U2surp	0.260668	-0.897819	0	0.117	1
Azin1	0.260668	-0.902021	0	0.117	1
Dpysl2	0.260668	-0.907517	0	0.117	1
Tjp1	0.260668	-0.91783	0	0.117	1
Evi2a	0.260668	-0.922319	0	0.117	1
Creb1	0.260668	-0.924715	0	0.117	1
Mtr	0.260668	-0.926551	0	0.117	1
Tmem243	0.260668	-0.929335	0	0.117	1
Yy1	0.260668	-0.942624	0	0.117	1
Spen	0.260668	-0.942718	0	0.117	1
Ikzf2	0.260668	-0.94322	0	0.117	1
Sfmbt1	0.260668	-0.972489	0	0.117	1
Swt1	0.260668	-0.974633	0	0.117	1
Ccni	0.260668	-0.978343	0	0.117	1
Prpf40a	0.260668	-0.993392	0	0.117	1
Alkbh1	0.260668	-1.00453	0	0.117	1
Rps24	0.260668	-1.00917	0	0.117	1
Nit1	0.260668	-1.01105	0	0.117	1
BC005561	0.260668	-1.02041	0	0.117	1
Man2a2	0.260668	-1.02592	0	0.117	1
Ube2d2a	0.260668	-1.12294	0	0.117	1
Trio	0.263234	0.29782	0.3	0.146	1
P2ry6	0.26403	0.494547	0.3	0.165	1
E230029C05Rik	0.265054	-0.510651	0.2	0.417	1
Stab1	0.265377	-0.728496	0.1	0.262	1
Tnpo1	0.266782	0.499353	0.2	0.087	1
Uhrf1bp1	0.266782	0.481939	0.2	0.087	1
Sppl2a	0.266782	0.476346	0.2	0.087	1
Rab24	0.266782	0.447461	0.2	0.087	1
Ppp6r1	0.266782	0.421367	0.2	0.087	1
Hspa8	0.266983	-0.533855	0.2	0.408	1
Arl6ip1	0.268765	0.616286	0.2	0.097	1
Tcf20	0.268765	0.600169	0.2	0.097	1
Mga	0.270214	0.774909	0.3	0.175	1
Ubl3	0.270584	0.8764	0.3	0.165	1
Eif1	0.270607	-0.629048	0.2	0.388	1
Mtus1	0.271143	0.477581	0.4	0.233	1
Prrc2c	0.274329	-0.33512	0.1	0.291	1
Hdlbp	0.275339	0.308276	0.2	0.087	1
Ube2i	0.277034	0.658464	0.2	0.097	1
Zfp652	0.277248	0.827096	0.3	0.165	1
Cd33	0.277248	0.415051	0.3	0.165	1
Numa1	0.280619	0.280744	0.3	0.165	1
Tubgcp5	0.282932	0.565673	0.4	0.233	1
Traf3ip3	0.284078	-0.697331	0	0.107	1
Pim1	0.284082	0.27226	0.2	0.087	1
Zeb2os	0.284082	-0.604417	0	0.107	1
Sgce	0.284082	-0.728843	0	0.107	1
Limd2	0.284082	-0.754162	0	0.107	1
Hnrnpc	0.284082	-0.756625	0	0.107	1
Metap1d	0.284082	-0.758186	0	0.107	1
Chic2	0.284082	-0.761176	0	0.107	1
Pfkfb3	0.284082	-0.76474	0	0.107	1
Casp4	0.284082	-0.76494	0	0.107	1
Gatad2b	0.284082	-0.774487	0	0.107	1
Tap2	0.284082	-0.780922	0	0.107	1
Fmr1	0.284082	-0.785152	0	0.107	1
Sel1l	0.284082	-0.796634	0	0.107	1
Hipk2	0.284082	-0.808584	0	0.107	1
Brd7	0.284082	-0.814729	0	0.107	1
Usp19	0.284082	-0.81477	0	0.107	1
Arhgdia	0.284082	-0.821229	0	0.107	1
Zbtb7a	0.284082	-0.822972	0	0.107	1
Sqstm1	0.284082	-0.825409	0	0.107	1
Cpeb4	0.284082	-0.828227	0	0.107	1
Fam168a	0.284082	-0.829802	0	0.107	1
Cotl1	0.284082	-0.833844	0	0.107	1
Vps37a	0.284082	-0.834811	0	0.107	1
Selenop	0.284082	-0.837094	0	0.107	1
Soat1	0.284082	-0.839406	0	0.107	1
Pwwp3a	0.284082	-0.84298	0	0.107	1
Pot1b	0.284082	-0.848092	0	0.107	1
Tgfb1	0.284082	-0.8564	0	0.107	1
Pkd1	0.284082	-0.856857	0	0.107	1
Cplane1	0.284082	-0.858371	0	0.107	1
Usp48	0.284082	-0.859308	0	0.107	1
Ppp1r15b	0.284082	-0.865014	0	0.107	1
Cpeb2	0.284082	-0.867493	0	0.107	1
Cryba4	0.284082	-0.868791	0	0.107	1
Pik3c2a	0.284082	-0.869036	0	0.107	1
Pald1	0.284082	-0.872771	0	0.107	1
Pdk1	0.284082	-0.87626	0	0.107	1
Malt1	0.284082	-0.876932	0	0.107	1
Sec62	0.284082	-0.879016	0	0.107	1
Tug1	0.284082	-0.879128	0	0.107	1
Sorl1	0.284082	-0.884873	0	0.107	1
Dusp11	0.284082	-0.890524	0	0.107	1
Ddrgk1	0.284082	-0.890563	0	0.107	1
Epb41	0.284082	-0.902226	0	0.107	1
Map3k14	0.284082	-0.90441	0	0.107	1
Nfic	0.284082	-0.909831	0	0.107	1
Gm43221	0.284082	-0.915041	0	0.107	1
Phykpl	0.284082	-0.936507	0	0.107	1
Zc3h13	0.284082	-0.943966	0	0.107	1
Ankrd49	0.284082	-0.957538	0	0.107	1
Rps16	0.284082	-0.970678	0	0.107	1
Brd8	0.284082	-0.98113	0	0.107	1
Sppl3	0.284082	-1.00963	0	0.107	1
Parp1	0.285475	0.784169	0.2	0.097	1
Usp24	0.285475	0.582817	0.2	0.097	1
Ifngr1	0.285532	-0.609851	0.1	0.252	1
Fgd2	0.286775	0.314117	0.5	0.369	1
Camk1	0.290112	0.436844	0.3	0.175	1
Rcor1	0.293011	0.381917	0.2	0.087	1
Ttc28	0.294087	0.857862	0.2	0.097	1
Trappc8	0.294087	0.565201	0.2	0.097	1
Rere	0.294087	0.551992	0.2	0.097	1
Lifr	0.296961	0.359223	0.3	0.175	1
Hsp90ab1	0.29857	-0.688834	0.2	0.35	1
Safb	0.300106	-0.638422	0.2	0.34	1
Pdgfb	0.300594	-0.598167	0.3	0.476	1
Ptgs1	0.300668	-0.530781	0.2	0.369	1
Zc3h12a	0.302126	0.310926	0.2	0.087	1
Rnf167	0.302873	0.541244	0.2	0.097	1
Zmym5	0.302873	0.432123	0.2	0.097	1
Aim2	0.303112	-0.717778	0.1	0.233	1
Abca1	0.305741	0.260217	0.3	0.155	1
Csnk1a1	0.308103	-0.594027	0.2	0.359	1
Fchsd2	0.308982	-0.70842	0.3	0.408	1
Sltm	0.309398	1.08875	0.3	0.184	1
Gas5	0.309693	-0.71386	0.1	0.233	1
Odf2	0.311217	0.660507	0.2	0.107	1
Elf1	0.311831	0.546278	0.2	0.097	1
Mysm1	0.311831	0.530678	0.2	0.097	1
Rsrc1	0.311831	0.46544	0.2	0.097	1
Akap8l	0.311852	0.260263	0.5	0.34	1
Rpl41	0.313128	0.439271	0.3	0.155	1
Nrip1	0.314684	0.419673	0.5	0.408	1
Rbm25	0.316298	0.330564	0.6	0.563	1
Rgl2	0.317126	-0.584801	0.1	0.252	1
Lyn	0.317386	-0.630518	0.2	0.34	1
Trem2	0.318971	-0.770719	0.1	0.223	1
Kdm2b	0.320013	0.541828	0.2	0.107	1
Snrk	0.320016	0.642151	0.2	0.107	1
Ptbp2	0.320016	0.577412	0.2	0.107	1
Timp2	0.320962	0.487043	0.2	0.097	1
Rtn3	0.320962	0.316178	0.2	0.097	1
mt-Nd5	0.323136	-0.905935	0.1	0.233	1
Atp8a1	0.325593	0.785159	0.5	0.417	1
Maml3	0.325884	-0.729935	0.1	0.223	1
Rbpj	0.325884	-0.754233	0.1	0.223	1
Senp2	0.32693	-0.620028	0.1	0.243	1
Med13	0.328976	0.504635	0.2	0.107	1
Adamts1	0.329366	-1.50564	0.2	0.301	1
Rpl26	0.330266	0.40987	0.2	0.097	1
Nfya	0.330266	0.379054	0.2	0.097	1
Pld1	0.33075	0.568045	0.3	0.184	1
Atf3	0.331231	-0.680715	0.3	0.408	1
Ywhaz	0.332407	0.41487	0.4	0.252	1
Ankrd17	0.332808	0.435558	0.3	0.175	1
Csf1r	0.334694	-0.567453	0.6	0.699	1
Sbno2	0.335645	0.307862	0.4	0.282	1
Tfe3	0.335713	0.724337	0.2	0.117	1
Tcf25	0.336538	0.35582	0.3	0.175	1
Calr	0.336953	-0.643699	0.1	0.233	1
Spata13	0.338073	0.561126	0.3	0.184	1
Gpr34	0.338073	0.478995	0.3	0.184	1
Cnot4	0.339742	0.350113	0.2	0.097	1
Zfp292	0.340515	0.506789	0.4	0.291	1
Saraf	0.340643	-0.577209	0.1	0.243	1
Pbxip1	0.342857	0.515179	0.3	0.194	1
Nmt1	0.343288	-0.518188	0.2	0.359	1
Gal3st4	0.347379	0.53154	0.2	0.107	1
Taf15	0.347379	0.482298	0.2	0.107	1
Fam193a	0.347898	0.349739	0.3	0.175	1
Npc1	0.349391	0.278166	0.2	0.097	1
Dcaf8	0.349391	0.274743	0.2	0.097	1
Atp2b1	0.35022	-0.798319	0.1	0.214	1
Ash1l	0.351673	-0.344368	0.2	0.35	1
P4hb	0.353746	0.951539	0.2	0.117	1
Itpkb	0.356821	1.01102	0.2	0.107	1
Vps13b	0.356821	0.983139	0.2	0.107	1
Lars2	0.356937	0.608961	0.7	0.583	1
Snx29	0.358184	-0.719912	0.1	0.223	1
Tab2	0.358381	-0.525659	0.1	0.233	1
Lhfpl2	0.360663	0.369251	0.3	0.184	1
Scaf11	0.361894	-0.544291	0.1	0.243	1
Zfp869	0.361896	-0.666361	0.1	0.223	1
Ubash3b	0.365243	0.499475	0.3	0.194	1
Asap1	0.366424	0.853277	0.2	0.107	1
Aplp2	0.366424	0.404136	0.2	0.107	1
Hnrnpr	0.366424	0.316285	0.2	0.107	1
Arhgef40	0.368399	0.343681	0.3	0.184	1
Mycbp2	0.369886	0.348684	0.6	0.524	1
Tcf4	0.371777	-0.46346	0.3	0.437	1
Rbpms	0.372385	0.464157	0.2	0.117	1
Rpl18a	0.372903	-0.753826	0.1	0.214	1
Kcnq1ot1	0.373051	-0.558247	0.2	0.34	1
Gna12	0.374263	0.278316	0.2	0.097	1
Ptp4a2	0.376186	0.470475	0.2	0.107	1
Msn	0.376186	0.46268	0.2	0.107	1
Paxbp1	0.376237	0.390204	0.3	0.184	1
Rps28	0.376973	-0.769337	0.1	0.223	1
Phf14	0.377612	-0.456378	0.2	0.32	1
Sf1	0.380646	-0.545923	0.1	0.233	1
Il1a	0.380662	-0.711361	0.1	0.214	1
Scaper	0.381927	0.507627	0.2	0.117	1
Crebrf	0.386103	0.40783	0.2	0.107	1
Zfp62	0.386106	0.616958	0.2	0.107	1
Tet2	0.386106	0.437272	0.2	0.107	1
Tmem63a	0.386106	0.436821	0.2	0.107	1
Os9	0.386106	0.354631	0.2	0.107	1
Cbl	0.388183	0.387455	0.3	0.184	1
Dapp1	0.388251	-0.352313	0.1	0.233	1
Tbxas1	0.388253	-0.558346	0.1	0.233	1
Tox4	0.388622	0.34121	0.4	0.282	1
mt-Nd2	0.390577	0.495462	0.5	0.408	1
Usp12	0.391618	0.523064	0.2	0.117	1
Abr	0.392219	-0.562847	0.1	0.204	1
Ccz1	0.396185	0.352398	0.2	0.107	1
Lrif1	0.396185	0.286492	0.2	0.107	1
Actg1	0.396867	-0.444837	0.2	0.35	1
9930111J21Rik2	0.398825	-0.468189	0.3	0.447	1
Klf10	0.400362	-1.05357	0.1	0.204	1
Ttyh3	0.401456	0.810723	0.2	0.117	1
Rpl4	0.401456	0.547266	0.2	0.117	1
4833420G17Rik	0.401456	0.30363	0.2	0.117	1
Eif4a2	0.404544	-0.619282	0.3	0.379	1
Supt5	0.406421	0.370353	0.2	0.107	1
Fam102b	0.407668	0.702874	0.3	0.214	1
Man1a2	0.408269	-0.409625	0.1	0.223	1
Ino80d	0.408606	-0.72658	0.1	0.204	1
Cacna1d	0.4092	-0.438054	0.2	0.33	1
Tep1	0.411441	0.458823	0.2	0.117	1
Gigyf1	0.411622	0.439714	0.3	0.214	1
Arhgap45	0.411863	-0.432095	0.2	0.32	1
Pcna	0.412678	-0.463937	0.1	0.214	1
Ubc	0.414036	0.513787	1	0.786	1
Arhgap25	0.415461	0.926884	0.2	0.126	1
Acap2	0.415461	0.520573	0.2	0.126	1
Ddx50	0.416328	-0.417286	0.1	0.223	1
Naa35	0.416951	-0.507614	0.1	0.204	1
Hnrnpl	0.420925	0.324897	0.3	0.194	1
Nrros	0.421063	-0.636553	0.1	0.194	1
Zfc3h1	0.421572	0.460507	0.2	0.117	1
Camkk2	0.421572	0.434816	0.2	0.117	1
Ssbp1	0.421572	0.426509	0.2	0.117	1
Fmnl3	0.421572	0.345729	0.2	0.117	1
Cebpz	0.424199	-0.422482	0.2	0.35	1
Cdk12	0.42448	0.594954	0.3	0.204	1
mt-Nd1	0.424739	0.554055	0.6	0.495	1
Cflar	0.427655	0.522279	0.3	0.214	1
Gbp7	0.429267	0.306685	0.3	0.194	1
Cwf19l2	0.429267	-0.486058	0.1	0.214	1
Gtf2h2	0.429267	-0.50959	0.1	0.214	1
Zmiz1	0.429715	-0.56965	0.1	0.194	1
Chd3	0.431848	0.420186	0.2	0.117	1
Esrra	0.431848	0.416424	0.2	0.117	1
Gtf2i	0.431848	0.337191	0.2	0.117	1
Atp13a3	0.432725	-0.412073	0.1	0.223	1
Abhd12	0.436377	-0.40619	0.3	0.417	1
Ubap2l	0.437703	0.272348	0.3	0.194	1
Lrrk1	0.43847	-0.613802	0.1	0.194	1
Ptbp3	0.440561	-0.519671	0.2	0.32	1
Parp8	0.44106	0.392727	0.3	0.204	1
Arpc1b	0.442268	0.319548	0.2	0.117	1
Mapk14	0.442579	-0.446675	0.1	0.204	1
Usp2	0.442579	-0.534341	0.1	0.204	1
Foxn3	0.447909	-0.443718	0.2	0.32	1
Tbc1d5	0.451317	-0.496606	0.1	0.204	1
D030028A08Rik	0.45283	0.429222	0.2	0.117	1
Ppp4r3a	0.45283	0.356524	0.2	0.117	1
Phkb	0.45283	0.310579	0.2	0.117	1
Rpl28	0.454864	0.272846	0.3	0.194	1
Tmed9	0.454864	-0.375593	0.1	0.214	1
Tasor	0.454864	-0.491899	0.1	0.214	1
Pabpn1	0.454922	0.601792	0.3	0.223	1
mt-Nd4l	0.45582	0.536519	0.2	0.126	1
Gna13	0.456284	-0.512018	0.1	0.194	1
Dock2	0.459058	0.541504	0.4	0.301	1
Myo9a	0.461115	-0.517589	0.1	0.184	1
Birc6	0.461115	-0.630513	0.1	0.184	1
Ewsr1	0.461115	-0.716107	0.1	0.184	1
Skil	0.462815	-0.453871	0.5	0.544	1
Smap2	0.463239	0.38205	0.3	0.223	1
Zfp91	0.463533	0.304367	0.2	0.117	1
Irf2	0.463583	-0.256153	0.1	0.214	1
Eif5a	0.466244	0.666882	0.2	0.126	1
Ddx39b	0.467456	-0.48824	0.2	0.282	1
Tns3	0.469292	0.420621	0.3	0.214	1
Snx18	0.469292	0.334014	0.3	0.214	1
Hnrnpdl	0.469292	0.326985	0.3	0.214	1
Sun2	0.470408	-0.541662	0.1	0.184	1
Tgs1	0.471503	0.71555	0.2	0.126	1
mt-Nd4	0.472041	0.445661	0.5	0.447	1
Tmed5	0.472395	-0.302163	0.1	0.214	1
Son	0.473627	0.457154	0.7	0.786	1
Ascc3	0.474375	0.316713	0.2	0.117	1
Dnajb4	0.474375	0.251578	0.2	0.117	1
Dennd1c	0.474497	-0.489514	0.1	0.194	1
Fes	0.474497	-0.545545	0.1	0.194	1
Slc3a2	0.476293	0.366872	0.4	0.272	1
Capn3	0.476799	0.530275	0.2	0.126	1
Gapvd1	0.478111	-0.427313	0.1	0.204	1
Zfp644	0.478487	0.517567	0.2	0.136	1
Btaf1	0.478487	0.513098	0.2	0.136	1
Csf3r	0.478884	0.354172	0.5	0.447	1
Pafah1b1	0.479803	-0.652961	0.1	0.184	1
Ppp4c	0.479846	0.263367	0.2	0.117	1
Fth1	0.481457	-0.526202	0.2	0.311	1
Lpcat2	0.483365	-0.533343	0.2	0.282	1
Cebpa	0.483752	-0.5398	0.1	0.194	1
Purb	0.487232	-0.393074	0.1	0.204	1
Ube2d3	0.489249	0.323084	0.5	0.447	1
Map11	0.493101	-0.392514	0.1	0.194	1
Uvrag	0.493103	-0.401193	0.1	0.194	1
Rpl13	0.496446	-0.317106	0.1	0.204	1
Herc1	0.497441	0.600766	0.3	0.204	1
Gas6	0.498296	1.19825	0.2	0.126	1
Lair1	0.498338	0.467082	0.6	0.505	1
Atp1a1	0.499428	0.299711	0.2	0.136	1
Wsb1	0.50255	-0.406962	0.1	0.194	1
Hexa	0.50255	-0.479711	0.1	0.194	1
Nsd3	0.505752	-0.354582	0.1	0.204	1
Fcrls	0.508342	-0.428777	0.3	0.398	1
Rpl27a	0.508773	-0.375553	0.2	0.301	1
C3ar1	0.509235	0.271794	0.2	0.126	1
Dleu2	0.509723	-0.299801	0.5	0.573	1
Rpl18	0.510082	0.428033	0.2	0.136	1
Itsn2	0.510367	0.566362	0.2	0.146	1
Snx5	0.512093	-0.373279	0.1	0.194	1
Akap8	0.51545	0.354191	0.2	0.136	1
Cntrl	0.518386	-0.373672	0.1	0.184	1
Arl4c	0.518386	-0.400845	0.1	0.184	1
Ep300	0.518386	-0.417028	0.1	0.184	1
Klf4	0.519723	0.300573	0.6	0.534	1
Fam133b	0.520862	0.766382	0.2	0.146	1
Adrb2	0.520864	0.493593	0.2	0.146	1
Ppt1	0.521729	-0.317133	0.1	0.194	1
Vps13c	0.522085	0.486159	0.3	0.214	1
Btg1	0.523492	-0.352433	0.9	0.845	1
Phf3	0.524617	-0.474882	0.1	0.175	1
Chka	0.524636	-0.254657	0.3	0.184	1
Golga4	0.528276	-0.452003	0.1	0.184	1
Cpsf7	0.531457	-0.296903	0.1	0.194	1
Ap3d1	0.531472	0.529071	0.2	0.146	1
Ubr3	0.531484	0.305422	0.2	0.126	1
Mertk	0.531552	-0.373192	0.5	0.505	1
Diaph2	0.533175	0.32465	0.4	0.301	1
Tia1	0.53478	-0.366133	0.1	0.175	1
Sbf2	0.53478	-0.451696	0.1	0.175	1
Gramd1a	0.541223	-0.474373	0.1	0.165	1
Cd14	0.541223	-0.623259	0.1	0.165	1
Mau2	0.541277	-0.302023	0.1	0.194	1
Wasf2	0.542189	0.467909	0.2	0.146	1
Atxn2	0.542189	0.460222	0.2	0.146	1
Ifi204	0.542736	0.387202	0.2	0.136	1
Myh9	0.545041	-0.458623	0.1	0.175	1
Lgmn	0.550115	-0.331031	0.7	0.728	1
Tnf	0.550897	0.284438	0.3	0.223	1
Top1	0.550897	0.260142	0.3	0.223	1
Mbd6	0.55178	-0.440555	0.1	0.165	1
Capza2	0.552801	0.472118	0.3	0.243	1
Pdia6	0.553012	0.616329	0.2	0.146	1
Eif3a	0.553012	0.456161	0.2	0.146	1
Arhgap4	0.553847	0.381681	0.2	0.136	1
Erbin	0.553847	0.350163	0.2	0.136	1
Rps20	0.553847	0.335291	0.2	0.136	1
Klf3	0.555398	-0.391475	0.1	0.175	1
Rsbn1l	0.555398	-0.470619	0.1	0.175	1
Notch1	0.555398	-0.486018	0.1	0.175	1
Lag3	0.558463	-0.509872	0.1	0.155	1
Rlim	0.561759	0.402105	0.3	0.243	1
Rplp1	0.562342	-0.402661	0.2	0.311	1
Glyr1	0.5678	-0.437009	0.1	0.165	1
Ncf2	0.568725	-0.539549	0.4	0.437	1
Apobec3	0.573192	-0.397884	0.1	0.165	1
Slc36a1	0.573192	-0.462604	0.1	0.165	1
B430010I23Rik	0.573192	-0.467685	0.1	0.165	1
Pdia3	0.576398	-0.266926	0.1	0.175	1
Bmpr2	0.576398	-0.285132	0.1	0.175	1
Rbbp6	0.576398	-0.287418	0.1	0.175	1
Pds5a	0.576398	-0.332375	0.1	0.175	1
Naip5	0.576399	0.389068	0.2	0.136	1
Ucp2	0.576399	0.290073	0.2	0.136	1
Eif5	0.577562	-0.326304	0.5	0.553	1
Man2b1	0.577692	-0.267545	0.3	0.417	1
Rock1	0.580524	-0.56755	0.1	0.155	1
Rpl38	0.580524	-0.72831	0.1	0.155	1
Laptm5	0.583591	0.283258	0.5	0.466	1
Herpud1	0.584044	0.463275	0.2	0.155	1
Itch	0.584044	-0.396704	0.1	0.165	1
Mat2a	0.584458	-0.592589	0.2	0.252	1
Ddx17	0.584671	-0.317592	0.2	0.282	1
Rps15a	0.586103	0.268193	0.2	0.146	1
Pik3r1	0.587758	0.38203	0.4	0.369	1
Eif4a1	0.587825	-0.422143	0.4	0.437	1
Dnajb6	0.587835	0.266669	0.2	0.136	1
Ankrd44	0.588656	-0.364242	0.3	0.34	1
Cmtm7	0.588682	0.298862	0.3	0.233	1
Iffo1	0.591706	-0.387254	0.1	0.155	1
Slc6a6	0.59239	0.597802	0.2	0.165	1
Slc25a37	0.59499	-0.368507	0.1	0.165	1
Ptms	0.59499	-0.447007	0.1	0.165	1
Gm10138	0.597331	0.690915	0.2	0.146	1
Mgat4a	0.598248	-0.258684	0.2	0.272	1
Synrg	0.600497	-0.38984	0.1	0.165	1
Usp7	0.602985	-0.382235	0.1	0.155	1
Arfgef1	0.602985	-0.476686	0.1	0.155	1
Phf20l1	0.606957	0.324227	0.3	0.272	1
Pld4	0.60874	-0.274484	0.6	0.718	1
Ptpre	0.615976	0.310845	0.3	0.272	1
Chd6	0.620082	-0.455526	0.1	0.155	1
Plod3	0.624968	0.658177	0.2	0.165	1
Vps37b	0.624968	0.559988	0.2	0.165	1
Zranb1	0.625828	-0.473589	0.1	0.155	1
Taok2	0.625829	-0.436443	0.1	0.155	1
Heatr5a	0.628378	0.325931	0.2	0.155	1
Cebpb	0.628378	0.321434	0.2	0.155	1
Itga6	0.628639	-0.348855	0.4	0.447	1
Apbb1ip	0.631914	0.268168	0.5	0.456	1
Secisbp2l	0.634593	-0.495879	0.1	0.146	1
Prrc2a	0.635427	0.669903	0.3	0.252	1
Rreb1	0.635996	0.439954	0.2	0.165	1
Cd37	0.636826	-0.270354	0.3	0.379	1
Btg2	0.636876	-0.314308	1	0.777	1
Etv6	0.63739	-0.452956	0.1	0.155	1
Clcn4	0.639683	-0.292197	0.1	0.165	1
Abi3	0.641541	0.26867	0.1	0.175	1
Med12l	0.643201	-0.343901	0.1	0.155	1
Srsf9	0.646525	-0.500634	0.1	0.146	1
Usp16	0.649039	-0.318433	0.1	0.155	1
Lmo2	0.651073	0.3393	0.2	0.155	1
Cln3	0.651073	0.338789	0.2	0.155	1
Srrt	0.651073	0.266204	0.2	0.155	1
Aff4	0.652523	-0.37964	0.1	0.146	1
Plgrkt	0.652691	0.306111	0.1	0.175	1
Syncrip	0.656797	0.639238	0.2	0.155	1
Ehbp1l1	0.656797	0.540576	0.2	0.155	1
Wipf1	0.658296	0.447425	0.2	0.165	1
Emsy	0.658546	-0.37684	0.1	0.146	1
Ywhah	0.658548	-0.306487	0.1	0.146	1
Prkcb	0.658548	-0.36009	0.1	0.146	1
Arhgap5	0.662208	-0.371553	0.5	0.505	1
Ccdc88b	0.662544	0.811548	0.2	0.155	1
Kdm7a	0.662544	0.800254	0.2	0.155	1
Gnai2	0.66495	0.518141	0.2	0.175	1
Tgfbr2	0.66495	0.419257	0.2	0.175	1
Adgrg1	0.668645	-0.256646	0.2	0.262	1
Epn1	0.669562	0.323176	0.2	0.165	1
Rpl7a	0.670659	-0.261783	0.1	0.146	1
Rplp2	0.670659	-0.405609	0.1	0.146	1
Kif5b	0.670659	-0.494676	0.1	0.146	1
Ccdc93	0.670659	-0.509341	0.1	0.146	1
2021-03-07	0.672594	-0.269965	0.1	0.155	1
Pwwp2a	0.672594	-0.287304	0.1	0.155	1
Ptprj	0.674095	0.310226	0.2	0.155	1
Tapbp	0.675158	-0.571108	0.2	0.243	1
C1qc	0.67726	-0.617188	0.8	0.67	1
Atp6ap1	0.680745	-0.358533	0.1	0.136	1
Ikzf1	0.680881	0.331873	0.4	0.34	1
Cnot6l	0.682858	-0.260532	0.1	0.146	1
Ap2b1	0.682858	-0.270803	0.1	0.146	1
Morc3	0.682858	-0.391016	0.1	0.146	1
Ppp3ca	0.684494	-0.263885	0.1	0.155	1
Ccnl2	0.690131	0.284227	0.3	0.272	1
Lcp1	0.692317	0.397644	0.2	0.165	1
Ighm	0.693357	-0.352049	0.1	0.136	1
Dnm2	0.693357	-0.415318	0.1	0.136	1
Hnrnpu	0.695844	-0.320545	0.4	0.466	1
Tasor2	0.697427	0.412457	0.1	0.165	1
Rpl3	0.706055	-0.387104	0.1	0.136	1
Impact	0.706055	-0.760101	0.1	0.136	1
Klf7	0.707501	-0.274718	0.1	0.146	1
Zbtb20	0.709203	0.369279	0.2	0.155	1
Basp1	0.712316	-0.270388	0.2	0.262	1
Arid1a	0.717232	0.489069	0.2	0.262	1
Pura	0.718835	-0.507697	0.1	0.136	1
Gpr107	0.718835	-0.527485	0.1	0.136	1
Lamp2	0.72016	-0.286931	0.2	0.243	1
1810026B05Rik	0.72697	0.469724	0.2	0.165	1
Fbrsl1	0.730263	0.412937	0.3	0.262	1
Ssb	0.731694	-0.27413	0.1	0.136	1
Pnn	0.731694	-0.305836	0.1	0.136	1
H2afy	0.731694	-0.310211	0.1	0.136	1
Ptpn18	0.731694	-0.358555	0.1	0.136	1
Wac	0.731694	-0.40633	0.1	0.136	1
Tsix	0.7318	-0.346941	0.5	0.524	1
Aftph	0.736937	-0.438978	0.2	0.233	1
Thrap3	0.737443	0.397788	0.2	0.184	1
Morf4l1	0.737443	0.368625	0.2	0.184	1
Tspan14	0.738151	-0.278	0.1	0.136	1
F11r	0.73874	0.477225	0.2	0.301	1
Psmb8	0.743836	-0.355164	0.1	0.126	1
Nfia	0.74463	-0.333024	0.1	0.136	1
Uggt1	0.74463	-0.349177	0.1	0.136	1
Ier5	0.74474	-0.256117	0.5	0.534	1
Rel	0.745128	0.518718	0.1	0.155	1
Srsf7	0.750135	-0.319209	0.3	0.34	1
Trib1	0.753177	0.614942	0.2	0.194	1
Selplg	0.754355	-0.412941	0.4	0.437	1
Acin1	0.757585	0.276792	0.3	0.272	1
Hck	0.760999	-0.317247	0.2	0.243	1
Rgs1	0.76403	-0.257902	0.4	0.447	1
Nuak1	0.764517	-0.325175	0.3	0.32	1
Lyst	0.766982	0.438584	0.2	0.175	1
Ube3a	0.768162	-0.329588	0.2	0.233	1
Mon2	0.770707	-0.286462	0.1	0.126	1
Slc25a5	0.770707	-0.458233	0.1	0.126	1
Mafg	0.771318	0.339603	0.2	0.243	1
Rpl37a	0.771982	-0.622648	0.2	0.214	1
Nfkbia	0.775794	-0.254735	0.3	0.33	1
Pros1	0.776549	0.286911	0.3	0.311	1
Rpl23a	0.783856	-0.25866	0.1	0.136	1
Trpc4ap	0.784249	-0.250602	0.1	0.126	1
Ldlrad4	0.784249	-0.259286	0.1	0.126	1
N4bp2l2	0.784249	-0.310922	0.1	0.126	1
Klf2	0.789985	-0.358766	0.5	0.612	1
Slc12a6	0.794291	0.266643	0.2	0.184	1
Setd3	0.796036	0.897135	0.1	0.146	1
Htra2	0.796036	0.836556	0.1	0.146	1
Spopl	0.796036	0.314811	0.1	0.146	1
Tmem176a	0.796036	0.26143	0.1	0.146	1
Spty2d1	0.797856	-0.342833	0.1	0.126	1
Pum1	0.801423	0.570918	0.2	0.204	1
Cyfip1	0.811006	0.283219	0.3	0.291	1
Gm29488	0.811525	-0.281969	0.1	0.126	1
Ptpro	0.8125	-0.356952	0.1	0.117	1
Prpf39	0.81379	0.327791	0.2	0.175	1
Dnm1l	0.826684	-0.289281	0.1	0.117	1
Ap2a2	0.826684	-0.292631	0.1	0.117	1
Rnf145	0.826684	-0.378852	0.1	0.117	1
Mid1	0.826684	-0.423457	0.1	0.117	1
Irf2bpl	0.828953	0.493795	0.2	0.184	1
Eif4g3	0.828953	0.40641	0.2	0.184	1
Smg1	0.830023	0.360692	0.2	0.272	1
Rplp0	0.832051	0.300764	0.2	0.194	1
Tmem119	0.837118	-0.333581	0.3	0.301	1
Mtrex	0.839032	-0.299577	0.1	0.126	1
Zfp318	0.840925	-0.331604	0.1	0.117	1
Zfp871	0.840926	-0.287658	0.1	0.117	1
Sipa1l2	0.840926	-0.382331	0.1	0.117	1
Rpl37	0.841988	-0.526733	0.3	0.301	1
Cst3	0.852816	-0.419404	0.7	0.66	1
Ppp1r9a	0.855219	-0.284487	0.1	0.117	1
Irak1	0.85743	-0.329959	0.2	0.204	1
Arhgap17	0.859366	0.347434	0.4	0.398	1
Eif5b	0.859746	-0.256095	0.2	0.214	1
Zmynd8	0.86956	-0.334457	0.1	0.117	1
Lacc1	0.870864	0.487916	0.2	0.214	1
Rps27	0.880051	-0.35991	0.2	0.204	1
Phip	0.881065	0.374414	0.2	0.272	1
Tap1	0.887251	-0.27793	0.1	0.107	1
Taok3	0.894607	0.382782	0.1	0.126	1
Hltf	0.896367	0.496459	0.2	0.233	1
Mxd4	0.902203	-0.268518	0.1	0.107	1
Rpl36	0.902203	-0.372653	0.1	0.107	1
Tln2	0.902203	-0.37819	0.1	0.107	1
Ogt	0.904361	0.43933	0.2	0.214	1
Taok1	0.904361	0.38967	0.2	0.214	1
Anapc5	0.908593	0.672901	0.1	0.126	1
Rc3h1	0.908593	0.363886	0.1	0.126	1
Tmem268	0.941818	0.291786	0.1	0.117	1
Neat1	0.942082	0.305285	0.5	0.641	1
Itm2c	0.942258	-0.269002	0.3	0.252	1
Rpl30	0.944328	-0.326219	0.2	0.165	1
Lgals3bp	0.946543	-0.459745	0.2	0.184	1
Rpl39	0.95841	-0.50819	0.2	0.184	1
Hnrnph1	0.969255	0.266168	0.4	0.466	1
Fto	0.97089	0.808681	0.1	0.117	1
Sec61a1	0.97089	0.705221	0.1	0.117	1
Rif1	0.97089	0.539182	0.1	0.117	1
Trip11	0.97089	0.441224	0.1	0.117	1
Naa15	0.972247	0.301382	0.2	0.223	1
Coro7	0.977378	0.605734	0.1	0.107	1
Nrp2	0.977378	0.552276	0.1	0.107	1
Ppp2r5c	0.977378	0.536959	0.1	0.107	1
Rpl12	0.977378	0.514881	0.1	0.107	1
Suz12	0.977378	0.471096	0.1	0.107	1
Ube2j1	0.977378	0.407864	0.1	0.107	1
Actb	0.979017	-0.347397	0.7	0.563	1
Rela	0.992458	0.509501	0.1	0.107	1
Polr1a	0.992458	0.347172	0.1	0.107	1
Klf6	0.995894	-0.284297	0.8	0.66	1
B930036N10Rik	1	0.870797	0.2	0.204	1

## Sheet: cluster3 - DAM3
	p_val	avg_logFC	pct.1	pct.2	p_val_adj
Ifi206	5.287e-19	1.48871	0.667	0	1.77125e-14
Hace1	5.287e-19	1.30298	0.667	0	1.77125e-14
Ifi211	3.56728e-13	0.980377	0.667	0.008	1.19511e-08
Armcx5	8.81778e-13	0.982302	0.667	0.008	2.95413e-08
Ndufaf5	4.23198e-10	1.03603	0.333	0	1.4178e-05
Ropn1l	4.23198e-10	1.03603	0.333	0	1.4178e-05
Dars2	4.23198e-10	0.646584	0.333	0	1.4178e-05
Hhat	4.23198e-10	0.646584	0.333	0	1.4178e-05
Tmem154	4.23198e-10	0.646584	0.333	0	1.4178e-05
Gstm1	4.23198e-10	0.646584	0.333	0	1.4178e-05
Car9	4.23198e-10	0.646584	0.333	0	1.4178e-05
Gm10578	4.23198e-10	0.646584	0.333	0	1.4178e-05
Gm9803	4.23198e-10	0.646584	0.333	0	1.4178e-05
Tspan15	4.23198e-10	0.646584	0.333	0	1.4178e-05
Hmga2	4.23198e-10	0.646584	0.333	0	1.4178e-05
Lrrc49	4.23198e-10	0.646584	0.333	0	1.4178e-05
Fbxl22	4.23198e-10	0.646584	0.333	0	1.4178e-05
Sh3bgrl2	4.23198e-10	0.646584	0.333	0	1.4178e-05
Iba57	4.23198e-10	0.646584	0.333	0	1.4178e-05
Arhgap27os1	4.23198e-10	0.646584	0.333	0	1.4178e-05
Gm36445	4.23198e-10	0.646584	0.333	0	1.4178e-05
Rpl39l	4.23198e-10	0.646584	0.333	0	1.4178e-05
Rsph3a	4.23198e-10	0.646584	0.333	0	1.4178e-05
Prepl	4.23198e-10	0.646584	0.333	0	1.4178e-05
3830408C21Rik	4.23198e-10	0.646584	0.333	0	1.4178e-05
C230013L11Rik	4.23198e-10	0.646584	0.333	0	1.4178e-05
4933407K13Rik	4.23198e-10	0.646584	0.333	0	1.4178e-05
Gm37756	4.23198e-10	0.621768	0.333	0	1.4178e-05
D5Ertd605e	4.23198e-10	0.621768	0.333	0	1.4178e-05
Tfpt	4.23198e-10	0.621768	0.333	0	1.4178e-05
Zfp128	4.23198e-10	0.621768	0.333	0	1.4178e-05
Dyrk1b	4.23198e-10	0.621768	0.333	0	1.4178e-05
Fuz	4.23198e-10	0.621768	0.333	0	1.4178e-05
Kctd14	4.23198e-10	0.621768	0.333	0	1.4178e-05
Zfp358	4.23198e-10	0.621768	0.333	0	1.4178e-05
Tgfbr3l	4.23198e-10	0.621768	0.333	0	1.4178e-05
Kif23	4.23198e-10	0.621768	0.333	0	1.4178e-05
Gm26531	4.23198e-10	0.621768	0.333	0	1.4178e-05
Fbln1	4.23198e-10	0.621768	0.333	0	1.4178e-05
Pus7l	4.23198e-10	0.621768	0.333	0	1.4178e-05
Serac1	4.23198e-10	0.621768	0.333	0	1.4178e-05
Ccr6	4.23198e-10	0.621768	0.333	0	1.4178e-05
D330050I16Rik	4.23198e-10	0.621768	0.333	0	1.4178e-05
Gpr19	4.23198e-10	0.612337	0.333	0	1.4178e-05
Anpep	4.23198e-10	0.612337	0.333	0	1.4178e-05
Gm15133	4.23198e-10	0.612337	0.333	0	1.4178e-05
Sigirr	4.23198e-10	0.612337	0.333	0	1.4178e-05
Rpp25	4.23198e-10	0.612337	0.333	0	1.4178e-05
1700048O20Rik	4.23198e-10	0.612337	0.333	0	1.4178e-05
Ttc25	4.23198e-10	0.612337	0.333	0	1.4178e-05
Gm48633	4.23198e-10	0.612337	0.333	0	1.4178e-05
Aldh6a1	4.23198e-10	0.612337	0.333	0	1.4178e-05
Dennd6b	4.23198e-10	0.612337	0.333	0	1.4178e-05
Zfp174	4.23198e-10	0.612337	0.333	0	1.4178e-05
Dynlt1c	4.23198e-10	0.612337	0.333	0	1.4178e-05
H2-Eb1	4.23198e-10	0.612337	0.333	0	1.4178e-05
Iigp1	4.23198e-10	0.612337	0.333	0	1.4178e-05
Ovol1	4.23198e-10	0.612337	0.333	0	1.4178e-05
1700028N14Rik	4.23198e-10	0.612337	0.333	0	1.4178e-05
Apip	3.11926e-08	0.938216	0.667	0.025	0.00104502
Shmt2	5.37753e-08	0.91143	0.667	0.025	0.00180158
Pnkp	7.0369e-08	1.09588	0.667	0.025	0.0023575
H2-Aa	9.18763e-08	0.902048	0.667	0.025	0.00307804
Ascc2	1.017e-07	1.20414	1	0.067	0.00340716
Snapc2	4.38617e-07	0.934162	0.667	0.034	0.0146946
Chchd1	5.2141e-07	1.23759	1	0.092	0.0174683
Ngdn	1.25923e-06	1.01609	1	0.084	0.0421868
Gsg1	1.6956e-06	0.907149	0.667	0.034	0.0568058
Mcm9	2.92932e-06	0.919359	0.667	0.042	0.098138
Lin37	3.57456e-06	0.919994	0.667	0.042	0.119755
Prkra	6.43239e-06	0.849583	0.667	0.042	0.215498
Atg7	9.43974e-06	0.87652	0.667	0.042	0.31625
Dnaaf4	1.30603e-05	1.29839	0.333	0.008	0.437545
Cep41	1.30603e-05	1.25938	0.333	0.008	0.437545
Lrg1	1.30603e-05	1.24077	0.333	0.008	0.437545
Gm32885	1.30603e-05	1.21546	0.333	0.008	0.437545
A930037H05Rik	1.30603e-05	0.984924	0.333	0.008	0.437545
Tceal1	1.30603e-05	0.978662	0.333	0.008	0.437545
Tatdn3	1.30603e-05	0.977033	0.333	0.008	0.437545
Tubb6	1.30603e-05	0.959692	0.333	0.008	0.437545
Ddx59	1.30603e-05	0.634271	0.333	0.008	0.437545
Cd40	1.30603e-05	0.629514	0.333	0.008	0.437545
Jade3	1.30603e-05	0.627149	0.333	0.008	0.437545
Gtse1	1.30603e-05	0.626717	0.333	0.008	0.437545
Lins1	1.30603e-05	0.624841	0.333	0.008	0.437545
Cep170b	1.30603e-05	0.606643	0.333	0.008	0.437545
8030453O22Rik	1.30603e-05	0.604698	0.333	0.008	0.437545
Zfp933	1.30603e-05	0.603262	0.333	0.008	0.437545
Rcor3	1.30603e-05	0.602333	0.333	0.008	0.437545
Gm29291	1.30603e-05	0.601029	0.333	0.008	0.437545
Zfp60	1.30603e-05	0.593831	0.333	0.008	0.437545
Ears2	1.30603e-05	0.59247	0.333	0.008	0.437545
9130023H24Rik	1.30603e-05	0.591945	0.333	0.008	0.437545
Polr2d	1.30603e-05	0.59175	0.333	0.008	0.437545
Mier3	1.83616e-05	0.623143	0.333	0.008	0.615149
Adarb1	1.83616e-05	0.616645	0.333	0.008	0.615149
Ubxn2b	1.83616e-05	0.616278	0.333	0.008	0.615149
Slc5a3	1.83616e-05	0.612267	0.333	0.008	0.615149
Exo5	1.83616e-05	0.610852	0.333	0.008	0.615149
Fam199x	1.83616e-05	0.607836	0.333	0.008	0.615149
Tnfrsf14	1.83616e-05	0.604603	0.333	0.008	0.615149
Siva1	1.83616e-05	0.59994	0.333	0.008	0.615149
Car11	1.83616e-05	0.599206	0.333	0.008	0.615149
Zdhhc4	1.83616e-05	0.598136	0.333	0.008	0.615149
Aph1c	1.83616e-05	0.597771	0.333	0.008	0.615149
Gm32856	1.83616e-05	0.596993	0.333	0.008	0.615149
Hes7	1.83616e-05	0.596934	0.333	0.008	0.615149
Sp3os	1.83616e-05	0.594979	0.333	0.008	0.615149
Zfp273	1.83616e-05	0.594483	0.333	0.008	0.615149
Thg1l	1.83616e-05	0.593558	0.333	0.008	0.615149
Cfb	1.83616e-05	0.590616	0.333	0.008	0.615149
Haus1	1.83616e-05	0.590608	0.333	0.008	0.615149
Zfp763	1.83616e-05	0.589957	0.333	0.008	0.615149
Rsad2	1.83616e-05	0.586036	0.333	0.008	0.615149
Stxbp4	1.83616e-05	0.585092	0.333	0.008	0.615149
Prorp	1.83616e-05	0.582605	0.333	0.008	0.615149
Nmnat1	1.83616e-05	0.580467	0.333	0.008	0.615149
Sdr42e1	1.83616e-05	0.580428	0.333	0.008	0.615149
Gnaz	1.83616e-05	0.555078	0.333	0.008	0.615149
Nbdy	1.83616e-05	0.461413	0.333	0.008	0.615149
Tmem208	2.19867e-05	1.18675	1	0.134	0.7366
Cfap74	2.45726e-05	0.868592	0.667	0.05	0.82323
Anapc11	2.58474e-05	1.12427	1	0.126	0.865939
Irgm2	3.44836e-05	0.845362	0.667	0.05	1
E2f4	3.81341e-05	0.970566	1	0.118	1
Blvrb	4.07634e-05	0.853514	0.667	0.05	1
Tfg	5.14704e-05	1.12447	0.667	0.059	1
Anxa5	5.67202e-05	0.842303	0.667	0.05	1
Amd1	6.01118e-05	1.14873	0.667	0.059	1
Gatd1	7.01149e-05	0.872257	0.667	0.059	1
Grk3	7.16916e-05	1.25043	1	0.16	1
Zfp276	9.503e-05	0.80945	0.667	0.059	1
Srm	0.000110423	0.830054	0.667	0.059	1
Ubxn2a	0.000110423	0.820928	0.667	0.059	1
Kif3b	0.000120361	1.22941	1	0.151	1
Nagk	0.000141631	0.810226	1	0.126	1
Timm50	0.00021485	1.05399	0.667	0.067	1
Isg15	0.00021485	1.02041	0.667	0.067	1
9930021J03Rik	0.000221372	1.24043	0.667	0.076	1
Rpp21	0.000281907	1.01095	0.667	0.067	1
Ergic1	0.000281907	0.813463	0.667	0.067	1
Mrpl16	0.000281907	0.79215	0.667	0.067	1
Ranbp1	0.000300346	0.777307	1	0.134	1
Lsm7	0.000325569	0.85583	1	0.151	1
Mphosph6	0.000368205	0.732477	0.667	0.067	1
Entpd7	0.000420086	0.81105	0.667	0.067	1
Man2a1	0.000420417	0.815721	0.667	0.076	1
Gm16575	0.000444276	1.21927	0.333	0.017	1
Zfp593	0.000444276	0.950329	0.333	0.017	1
Pcdhb22	0.000444276	0.940676	0.333	0.017	1
Vsig10l	0.000444276	0.936291	0.333	0.017	1
Coq4	0.000444276	0.611278	0.333	0.017	1
Arhgap35	0.000444276	0.60914	0.333	0.017	1
Lnx2	0.000444276	0.589032	0.333	0.017	1
Thyn1	0.000444276	0.581863	0.333	0.017	1
Acaca	0.000444276	0.576473	0.333	0.017	1
Pigs	0.000476463	0.802566	0.667	0.076	1
Gm41764	0.000476463	0.788064	0.667	0.076	1
Cfdp1	0.000531831	0.86522	1	0.168	1
H2-Oa	0.000539416	0.791131	0.667	0.076	1
Uhrf1bp1l	0.00055921	0.963637	0.333	0.017	1
Mta3	0.00055921	0.932543	0.333	0.017	1
Ydjc	0.00055921	0.605201	0.333	0.017	1
Siah1a	0.00055921	0.604981	0.333	0.017	1
Slc1a4	0.00055921	0.602447	0.333	0.017	1
Zfp850	0.00055921	0.589483	0.333	0.017	1
Afp	0.00055921	0.582861	0.333	0.017	1
2310010J17Rik	0.00055921	0.579722	0.333	0.017	1
Noxo1	0.00055921	0.578457	0.333	0.017	1
Zfp944	0.00055921	0.573927	0.333	0.017	1
Id1	0.00055921	0.573051	0.333	0.017	1
Gm50105	0.00055921	0.571419	0.333	0.017	1
Ccna2	0.00055921	0.571151	0.333	0.017	1
Taf1c	0.00055921	0.570317	0.333	0.017	1
C330018D20Rik	0.00055921	0.569629	0.333	0.017	1
Arl4a	0.00055921	0.565937	0.333	0.017	1
Rmi2	0.00055921	0.562751	0.333	0.017	1
Zfp523	0.00055921	0.55969	0.333	0.017	1
Zfp566	0.00055921	0.55874	0.333	0.017	1
Taf9b	0.00055921	0.558488	0.333	0.017	1
Rnaseh2a	0.00055921	0.555571	0.333	0.017	1
AB124611	0.00055921	0.552957	0.333	0.017	1
Slc26a11	0.00055921	0.548718	0.333	0.017	1
D930016D06Rik	0.00055921	0.538614	0.333	0.017	1
Ppwd1	0.000574753	0.793732	1	0.151	1
Zfp959	0.000701366	0.594841	0.333	0.017	1
Fnbp1l	0.000701366	0.589253	0.333	0.017	1
Lipt2	0.000701366	0.588316	0.333	0.017	1
Tbc1d25	0.000701366	0.587115	0.333	0.017	1
St7	0.000701366	0.585552	0.333	0.017	1
Mrps6	0.000701366	0.583727	0.333	0.017	1
Dpy19l3	0.000701366	0.575525	0.333	0.017	1
Gtpbp3	0.000701366	0.569706	0.333	0.017	1
Zbtb11os1	0.000701366	0.568286	0.333	0.017	1
AI661453	0.000701366	0.567381	0.333	0.017	1
Gbp4	0.000701366	0.564898	0.333	0.017	1
Ndufaf3	0.000701366	0.564379	0.333	0.017	1
Endov	0.000701366	0.561892	0.333	0.017	1
Sprtn	0.000701366	0.559737	0.333	0.017	1
Mex3c	0.000701366	0.557586	0.333	0.017	1
Cep70	0.000701366	0.556006	0.333	0.017	1
Sema6b	0.000701366	0.555843	0.333	0.017	1
Tnfrsf12a	0.000701366	0.554143	0.333	0.017	1
Phb	0.000701366	0.551377	0.333	0.017	1
Tspan9	0.000701366	0.549681	0.333	0.017	1
Vim	0.000701366	0.548909	0.333	0.017	1
Med27	0.000701366	0.548537	0.333	0.017	1
Nfs1	0.000701366	0.548367	0.333	0.017	1
Wdr5b	0.000701366	0.547203	0.333	0.017	1
Gdf9	0.000701366	0.531798	0.333	0.017	1
Gm21860	0.000701366	0.523893	0.333	0.017	1
Tmem160	0.00075911	0.935051	1	0.168	1
Commd1	0.000828512	0.760515	0.667	0.084	1
Eif4h	0.000873421	1.05077	1	0.235	1
Pxmp4	0.00087696	0.797204	0.667	0.076	1
Nup50	0.00104136	0.79519	0.667	0.084	1
Eps15l1	0.00104136	0.779015	0.667	0.084	1
Fam98b	0.00104136	0.754332	0.667	0.084	1
Zbp1	0.00106836	1.04188	0.667	0.092	1
Smad3	0.00106836	1.03582	0.667	0.092	1
Hirip3	0.00111121	0.720759	0.667	0.076	1
Ndufs7	0.00113385	0.965352	1	0.193	1
Smg7	0.00116581	0.766897	0.667	0.084	1
Gm17018	0.00130388	0.794927	0.667	0.084	1
Hps5	0.00130388	0.752091	0.667	0.084	1
Stoml2	0.00145691	0.762962	0.667	0.084	1
Plcb2	0.00145691	0.761994	0.667	0.084	1
Orai2	0.00147643	0.990047	0.667	0.092	1
Rnh1	0.00148744	1.0142	1	0.235	1
Pan3	0.00163415	1.02029	1	0.227	1
Fkbp5	0.00179011	0.998082	1	0.218	1
Crkl	0.00181373	0.738254	0.667	0.084	1
Scyl3	0.00182365	0.945163	0.667	0.092	1
Ube2a	0.00182365	0.752257	0.667	0.092	1
Actr1b	0.00182365	0.702745	0.667	0.092	1
AI987944	0.00202079	0.719705	0.667	0.084	1
Klhl5	0.00202408	0.746946	0.667	0.092	1
Cox6a1	0.00223984	1.20081	1	0.361	1
Plbd2	0.00227251	0.88778	1	0.21	1
Wdr33	0.00231029	0.762478	1	0.185	1
Slc4a2	0.00243046	0.735561	0.667	0.101	1
Fgl2	0.00244836	0.836973	1	0.21	1
Tsc2	0.00269313	0.975097	0.333	0.025	1
Phlda1	0.00269313	0.950193	0.333	0.025	1
Adora1	0.00269313	0.929539	0.333	0.025	1
Mplkip	0.00269313	0.927021	0.333	0.025	1
Ppif	0.00269313	0.923853	0.333	0.025	1
Vps26b	0.00269313	0.911321	0.333	0.025	1
Tma16	0.00269313	0.584857	0.333	0.025	1
Gamt	0.00269313	0.573826	0.333	0.025	1
Naa50	0.00275277	0.691263	0.667	0.092	1
H2-Q4	0.00275277	0.66396	0.667	0.092	1
Pgs1	0.00278211	1.08351	1	0.261	1
Cfl2	0.00283544	1.19384	0.667	0.109	1
Ifi204	0.00285807	1.13768	1	0.235	1
Sdf2	0.00291253	0.77275	1	0.185	1
Atxn7l3b	0.00294207	1.05415	1	0.277	1
Zdhhc5	0.003116	1.00343	0.667	0.109	1
Hacd3	0.00314185	0.703716	1	0.176	1
Zfp335	0.00320699	0.900332	0.333	0.025	1
Gys1	0.00320699	0.879652	0.333	0.025	1
Mdc1	0.00320699	0.584834	0.333	0.025	1
Acy1	0.00320699	0.584161	0.333	0.025	1
Scube1	0.00320699	0.58352	0.333	0.025	1
Kat14	0.00320699	0.578334	0.333	0.025	1
Klkb1	0.00320699	0.562437	0.333	0.025	1
Mios	0.00320699	0.558578	0.333	0.025	1
Lgi4	0.00320699	0.55189	0.333	0.025	1
Slc37a3	0.00320699	0.542734	0.333	0.025	1
Cdc73	0.00325832	0.69088	0.667	0.101	1
Neurl1a	0.00336415	0.712743	0.667	0.092	1
Efr3a	0.00336415	0.706898	0.667	0.092	1
Ubac1	0.00336415	0.677569	0.667	0.092	1
Nuak2	0.00342166	0.941624	0.667	0.109	1
Snx13	0.00353743	0.960562	0.667	0.118	1
Ttc5	0.00358681	0.740745	0.667	0.101	1
Ap1g1	0.00364246	1.28118	0.667	0.134	1
Hp1bp3	0.00366125	1.05237	1	0.244	1
Rcn1	0.00380874	0.585421	0.333	0.025	1
Mrs2	0.00380874	0.581427	0.333	0.025	1
S1pr4	0.00380874	0.572773	0.333	0.025	1
Gins4	0.00380874	0.572225	0.333	0.025	1
Zbtb5	0.00380874	0.566718	0.333	0.025	1
BC048403	0.00380874	0.565141	0.333	0.025	1
Mllt1	0.00380874	0.554264	0.333	0.025	1
Pik3r4	0.00380874	0.549204	0.333	0.025	1
Zfp623	0.00380874	0.548903	0.333	0.025	1
Mastl	0.00380874	0.546889	0.333	0.025	1
Cfap410	0.00380874	0.546864	0.333	0.025	1
Dcun1d4	0.00380874	0.543131	0.333	0.025	1
Zfp87	0.00380874	0.539701	0.333	0.025	1
Primpol	0.00380874	0.539662	0.333	0.025	1
Wdr24	0.00380874	0.539613	0.333	0.025	1
2310057M21Rik	0.00380874	0.538731	0.333	0.025	1
Gyg	0.00380874	0.538441	0.333	0.025	1
Pex19	0.00380874	0.533911	0.333	0.025	1
Hs1bp3	0.00380874	0.533492	0.333	0.025	1
Acvr1b	0.00380874	0.523271	0.333	0.025	1
Cks1b	0.00380874	0.521863	0.333	0.025	1
Kantr	0.00380874	0.520358	0.333	0.025	1
Cdan1	0.00380874	0.517262	0.333	0.025	1
Adam8	0.00380874	0.506386	0.333	0.025	1
Eml5	0.00380874	0.482134	0.333	0.025	1
Snhg5	0.00394516	0.69388	0.667	0.101	1
Araf	0.00409682	0.66943	0.667	0.092	1
Ywhag	0.00411624	0.731236	0.667	0.109	1
Ncf1	0.00413862	1.21973	1	0.571	1
Rac2	0.00416549	1.03097	1	0.261	1
Txndc11	0.00420222	0.737892	1	0.193	1
Pbdc1	0.00450948	0.694051	0.667	0.109	1
Gpatch2	0.00451138	0.566044	0.333	0.025	1
Dnajc9	0.00451138	0.548177	0.333	0.025	1
Zbtb39	0.00451138	0.542561	0.333	0.025	1
Mipep	0.00451138	0.534366	0.333	0.025	1
2310061I04Rik	0.00451138	0.533746	0.333	0.025	1
Fabp5	0.00451138	0.528216	0.333	0.025	1
Nup210	0.00451138	0.524815	0.333	0.025	1
Arl11	0.00451138	0.52257	0.333	0.025	1
Zfp668	0.00451138	0.518669	0.333	0.025	1
Col15a1	0.00451138	0.515945	0.333	0.025	1
Disp1	0.00451138	0.512316	0.333	0.025	1
Maged1	0.00451138	0.499009	0.333	0.025	1
Prpf40b	0.00451138	0.490596	0.333	0.025	1
Ppp2cb	0.00451138	0.489255	0.333	0.025	1
Paqr4	0.00451138	0.489096	0.333	0.025	1
Nprl3	0.00451138	0.474669	0.333	0.025	1
Tnfrsf1a	0.00458152	0.655042	1	0.218	1
Tmed4	0.00476103	0.689118	0.667	0.101	1
Gm4258	0.00476103	0.675776	0.667	0.101	1
Xpnpep1	0.00497148	0.67911	0.667	0.092	1
Pgd	0.00504379	1.02891	1	0.286	1
Dido1	0.00504748	0.91762	0.667	0.118	1
Pdcd2l	0.00510105	1.39956	0.667	0.126	1
Spout1	0.00539966	0.677616	0.667	0.109	1
Cops3	0.00590177	0.734885	0.667	0.109	1
Cript	0.00644557	0.656079	0.667	0.109	1
Slc31a1	0.00652845	1.10352	0.667	0.134	1
Fzr1	0.00653915	0.881625	0.667	0.118	1
Zzef1	0.00653915	0.871538	0.667	0.118	1
Acvr1	0.00653915	0.701194	0.667	0.118	1
Cx3cr1	0.00670575	-1.05223	1	1	1
Lrrcc1	0.00703405	0.699292	0.667	0.109	1
Idh3g	0.00703405	0.691972	0.667	0.109	1
Slc49a4	0.00727156	0.758164	1	0.252	1
Sfmbt1	0.00745423	1.1361	0.667	0.168	1
Chmp5	0.00767033	0.710983	0.667	0.109	1
Slc10a3	0.00774281	0.719073	0.667	0.118	1
Iars	0.00774281	0.659913	0.667	0.118	1
Lrp12	0.00812127	1.37995	0.333	0.034	1
Mtx3	0.00812127	0.942851	0.333	0.034	1
Erh	0.00812127	0.933666	0.333	0.034	1
Timm8a1	0.00812127	0.932795	0.333	0.034	1
Mrps28	0.00812127	0.914262	0.333	0.034	1
Dock9	0.00812127	0.893042	0.333	0.034	1
Gm26631	0.00812127	0.576634	0.333	0.034	1
Gbp2	0.00839287	0.99336	0.667	0.126	1
Ssbp3	0.00914134	0.687794	0.667	0.118	1
Myo5a	0.00935342	0.866464	0.333	0.034	1
Gm13166	0.00935342	0.565288	0.333	0.034	1
Snx7	0.00935342	0.551649	0.333	0.034	1
Dus2	0.00935342	0.539045	0.333	0.034	1
Qser1	0.00935342	0.53429	0.333	0.034	1
Triap1	0.00935342	0.533338	0.333	0.034	1
Tmem68	0.00950404	0.907583	0.667	0.143	1
Klhl7	0.00985349	0.66771	0.667	0.126	1
C4b	0.00996068	1.85279	0.667	0.168	1
Thrap3	0.0100955	0.632623	1	0.261	1
Naa40	0.0106655	0.608934	0.667	0.126	1
Phf12	0.0106655	0.579356	0.667	0.126	1
Pcgf5	0.0107497	0.541666	0.333	0.034	1
Dnmt1	0.0107497	0.541285	0.333	0.034	1
2700049A03Rik	0.0107497	0.536858	0.333	0.034	1
Rpp30	0.0107497	0.534676	0.333	0.034	1
Pex10	0.0107497	0.532688	0.333	0.034	1
Afmid	0.0107497	0.531983	0.333	0.034	1
Klhdc4	0.0107497	0.531514	0.333	0.034	1
Pou2f1	0.0107497	0.527795	0.333	0.034	1
Tbc1d7	0.0107497	0.526413	0.333	0.034	1
Sag	0.0107497	0.522587	0.333	0.034	1
Depdc5	0.0107497	0.519505	0.333	0.034	1
3010003L21Rik	0.0107497	0.51736	0.333	0.034	1
Mcm4	0.0107497	0.51127	0.333	0.034	1
Polr3e	0.0107497	0.502118	0.333	0.034	1
Fbxl14	0.011663	0.60297	0.667	0.118	1
Yipf6	0.011663	0.585181	0.667	0.118	1
H2afj	0.0118118	0.760521	1	0.294	1
Synj1	0.0118891	0.587647	1	0.227	1
Agps	0.0119106	0.912856	0.667	0.143	1
Zfp870	0.0123283	0.553427	0.333	0.034	1
Fig4	0.0123283	0.549416	0.333	0.034	1
Tigar	0.0123283	0.54065	0.333	0.034	1
Gm50069	0.0123283	0.540498	0.333	0.034	1
Pigb	0.0123283	0.539755	0.333	0.034	1
Pam16	0.0123283	0.534945	0.333	0.034	1
Fancc	0.0123283	0.534796	0.333	0.034	1
Ifih1	0.0123283	0.534099	0.333	0.034	1
Nat10	0.0123283	0.522957	0.333	0.034	1
Lxn	0.0123283	0.520957	0.333	0.034	1
Gclm	0.0123283	0.520785	0.333	0.034	1
Ubr7	0.0123283	0.51631	0.333	0.034	1
Zbtb21	0.0123283	0.508728	0.333	0.034	1
Ovca2	0.0123283	0.500888	0.333	0.034	1
Homer3	0.0123283	0.500671	0.333	0.034	1
Gtf2f2	0.0123283	0.496998	0.333	0.034	1
H2-DMb2	0.0123283	0.489823	0.333	0.034	1
Mrpl22	0.0123283	0.486294	0.333	0.034	1
Cxcl10	0.0123283	0.483774	0.333	0.034	1
Urm1	0.0123283	0.482648	0.333	0.034	1
Zkscan5	0.0123283	0.475306	0.333	0.034	1
Aptx	0.0123283	0.463387	0.333	0.034	1
Snapc4	0.0123283	0.463136	0.333	0.034	1
Etfrf1	0.0123283	0.432413	0.333	0.034	1
Chkb	0.0128252	0.904789	0.667	0.143	1
Cd33	0.0129464	1.0777	1	0.395	1
Slc25a45	0.0134697	0.632648	0.667	0.126	1
Dhodh	0.0141089	0.538216	0.333	0.034	1
Guf1	0.0141089	0.505286	0.333	0.034	1
Ankzf1	0.0141089	0.50195	0.333	0.034	1
Fbxw7	0.0141089	0.501373	0.333	0.034	1
Tfam	0.0141089	0.498551	0.333	0.034	1
Ptpn12	0.0141089	0.498272	0.333	0.034	1
Irf7	0.0141089	0.485446	0.333	0.034	1
Enkur	0.0141089	0.485433	0.333	0.034	1
Sncaip	0.0141089	0.48371	0.333	0.034	1
Nfil3	0.0141089	0.479858	0.333	0.034	1
Hdhd2	0.0141089	0.477871	0.333	0.034	1
Castor1	0.0141089	0.467603	0.333	0.034	1
Dnase1l1	0.0141089	0.458954	0.333	0.034	1
Tprkb	0.0141089	0.434107	0.333	0.034	1
Cbfb	0.0142062	0.673367	0.667	0.134	1
H13	0.0144157	0.967257	0.667	0.176	1
Samd8	0.0145397	0.602579	0.667	0.126	1
Cops8	0.0152995	0.573266	0.667	0.134	1
Alas1	0.0153827	0.906624	0.667	0.151	1
Adipor1	0.0156217	0.768952	1	0.319	1
Ndufa12	0.0158476	1.04176	0.667	0.202	1
Diaph1	0.0158716	1.27315	0.667	0.21	1
Cs	0.0159525	0.64747	0.667	0.143	1
Rsbn1	0.0159763	0.633191	0.667	0.118	1
Rc3h2	0.0164659	0.635269	0.667	0.134	1
Ube2w	0.0164663	0.619478	0.667	0.134	1
Use1	0.0165029	0.824688	0.667	0.151	1
B2m	0.0165289	0.603738	1	0.992	1
Mapk1ip1l	0.0171347	0.794817	0.667	0.143	1
Donson	0.0172043	1.17008	0.333	0.042	1
Ccng1	0.0172043	1.14992	0.333	0.042	1
Sirt1	0.0172043	0.90597	0.333	0.042	1
Tcf19	0.0172043	0.875271	0.333	0.042	1
Prpf18	0.0172043	0.872019	0.333	0.042	1
Atp5c1	0.0174715	0.746433	1	0.303	1
Ttc4	0.0177106	0.661453	0.667	0.134	1
Vps9d1	0.0177106	0.547027	0.667	0.134	1
Rbm15	0.0181508	0.82614	0.667	0.16	1
Abhd12	0.0187132	-1.659	0.333	0.866	1
Ifi209	0.0193771	0.864692	0.333	0.042	1
Map2k5	0.0193771	0.834171	0.333	0.042	1
Tjp2	0.0193771	0.827629	0.333	0.042	1
Pgm2	0.0193771	0.554036	0.333	0.042	1
1600012H06Rik	0.0193771	0.54676	0.333	0.042	1
Mpp7	0.0193771	0.543836	0.333	0.042	1
Spg11	0.0193771	0.525764	0.333	0.042	1
Hdac2	0.0193771	0.52089	0.333	0.042	1
Eif2s3x	0.0196052	0.581051	0.667	0.126	1
Rela	0.0205548	0.845341	1	0.361	1
Ankrd49	0.0211158	0.786997	0.667	0.168	1
Cnot2	0.0214117	0.564156	1	0.261	1
Pus1	0.021786	0.842855	0.333	0.042	1
Thoc3	0.021786	0.537541	0.333	0.042	1
Vangl2	0.021786	0.532627	0.333	0.042	1
Rpp38	0.021786	0.531627	0.333	0.042	1
Spink10	0.021786	0.531516	0.333	0.042	1
Zfp319	0.021786	0.523634	0.333	0.042	1
Mier2	0.021786	0.521579	0.333	0.042	1
Topbp1	0.021786	0.521168	0.333	0.042	1
Invs	0.021786	0.516307	0.333	0.042	1
Tfip11	0.021786	0.512933	0.333	0.042	1
Rufy3	0.021786	0.504615	0.333	0.042	1
U2af1l4	0.021786	0.502632	0.333	0.042	1
Zfp692	0.021786	0.498102	0.333	0.042	1
Crtap	0.021786	0.452069	0.333	0.042	1
Mfsd10	0.0219507	0.624231	0.667	0.134	1
Sf3a3	0.0219507	0.591676	0.667	0.134	1
Rin2	0.0219842	0.688298	1	0.429	1
B4galnt1	0.0221884	0.971405	0.667	0.16	1
Ppp4r3b	0.0221884	0.545278	0.667	0.16	1
Rps18	0.0224815	0.602159	1	0.908	1
Creb3	0.0235481	0.565947	0.667	0.134	1
Casp4	0.0242701	0.591866	0.667	0.143	1
Tfrc	0.0244514	0.534517	0.333	0.042	1
Med4	0.0244514	0.525068	0.333	0.042	1
Tmem88	0.0244514	0.524982	0.333	0.042	1
Hist1h4c	0.0244514	0.520578	0.333	0.042	1
Mthfd1l	0.0244514	0.518447	0.333	0.042	1
Mical1	0.0244514	0.514522	0.333	0.042	1
Trub2	0.0244514	0.513959	0.333	0.042	1
Ddt	0.0244514	0.511995	0.333	0.042	1
Pitpnm1	0.0244514	0.511155	0.333	0.042	1
Gmeb1	0.0244514	0.499236	0.333	0.042	1
Rnpc3	0.0244514	0.494921	0.333	0.042	1
Gabpb1	0.0244514	0.488855	0.333	0.042	1
Nol9	0.0244514	0.484257	0.333	0.042	1
Atp5g1	0.0250436	0.827038	1	0.319	1
Serp1	0.0253328	0.575639	1	0.269	1
Spop	0.0259719	0.608765	0.667	0.143	1
Ptbp1	0.026548	0.575905	0.667	0.151	1
Unc50	0.0270478	0.560734	0.667	0.134	1
Tnfrsf13b	0.0272959	0.75271	0.667	0.168	1
Nxt1	0.0273948	0.528401	0.333	0.042	1
Faim	0.0273948	0.528073	0.333	0.042	1
Nudt16l1	0.0273948	0.52758	0.333	0.042	1
Naprt	0.0273948	0.522663	0.333	0.042	1
Ulk3	0.0273948	0.520515	0.333	0.042	1
Ndufaf2	0.0273948	0.511946	0.333	0.042	1
Sdhaf1	0.0273948	0.511	0.333	0.042	1
Rpp14	0.0273948	0.507496	0.333	0.042	1
Cblb	0.0273948	0.501968	0.333	0.042	1
Gan	0.0273948	0.50195	0.333	0.042	1
Cdc14a	0.0273948	0.497798	0.333	0.042	1
Tmem184c	0.0273948	0.494302	0.333	0.042	1
Dohh	0.0273948	0.490599	0.333	0.042	1
Ift27	0.0273948	0.4847	0.333	0.042	1
Fbxw17	0.0273948	0.478669	0.333	0.042	1
4930503L19Rik	0.0273948	0.469479	0.333	0.042	1
Shld1	0.0273948	0.465733	0.333	0.042	1
Epha2	0.0273948	0.454984	0.333	0.042	1
Arfgef2	0.0273948	0.448681	0.333	0.042	1
Ccdc66	0.0273948	0.447097	0.333	0.042	1
Hells	0.0273948	0.39459	0.333	0.042	1
Swi5	0.0274903	1.00973	0.667	0.176	1
Bcl9l	0.027776	0.568664	0.667	0.143	1
Casd1	0.0283465	0.52137	0.667	0.151	1
Efhd2	0.0288611	0.704509	1	0.731	1
Cxcl16	0.0297129	0.533065	1	0.277	1
Ecd	0.0297204	1.50492	0.333	0.05	1
Selenow	0.0297204	1.35027	0.333	0.05	1
Dhx33	0.0297204	0.900946	0.333	0.05	1
Mrpl18	0.0297204	0.866515	0.333	0.05	1
Slc35a3	0.0297204	0.862134	0.333	0.05	1
Bloc1s6	0.0297204	0.850286	0.333	0.05	1
Ahctf1	0.0297204	0.846925	0.333	0.05	1
Sgms1	0.0297204	0.820767	0.333	0.05	1
Mto1	0.0306391	0.503531	0.333	0.042	1
Alg6	0.0306391	0.492636	0.333	0.042	1
Gmds	0.0306391	0.474603	0.333	0.042	1
Eif4e3	0.0306391	0.470318	0.333	0.042	1
Fam210a	0.0306391	0.466523	0.333	0.042	1
Tmem63b	0.0306391	0.462775	0.333	0.042	1
Noc4l	0.0306391	0.460776	0.333	0.042	1
Kri1	0.0306391	0.455108	0.333	0.042	1
Fhl3	0.0306391	0.434654	0.333	0.042	1
Parp4	0.0306391	0.42323	0.333	0.042	1
Eif3d	0.0306598	0.521849	0.667	0.16	1
Chd7	0.0308885	0.767069	1	0.403	1
Tia1	0.0309329	0.749781	0.667	0.168	1
Csf2rb2	0.0309877	0.457647	0.667	0.134	1
Klhl6	0.0310495	0.797752	0.667	0.193	1
Gm2000	0.0312001	0.900558	0.667	0.235	1
Tubb5	0.0324018	0.928101	1	0.555	1
Pitpna	0.0329023	0.516013	0.667	0.168	1
Trabd	0.0329426	0.846605	0.333	0.05	1
Acp6	0.0329426	0.824358	0.333	0.05	1
Bach2os	0.0329426	0.75856	0.333	0.05	1
Cep85	0.0329426	0.501896	0.333	0.05	1
Cdc42ep3	0.0330225	0.535487	0.667	0.176	1
Ifitm3	0.0330261	0.811764	0.667	0.185	1
Eif3b	0.0330261	0.777387	0.667	0.185	1
Prelid1	0.0330261	0.775286	0.667	0.185	1
Ankrd44	0.0334852	0.615699	1	0.361	1
Asah1	0.0350358	0.767818	1	0.706	1
Hexb	0.0357757	0.370913	1	1	1
Nif3l1	0.0364594	0.805706	0.333	0.05	1
Mtfmt	0.0364594	0.530533	0.333	0.05	1
Micu1	0.0364594	0.517935	0.333	0.05	1
Rnf135	0.0364594	0.506898	0.333	0.05	1
Poc5	0.0364594	0.506578	0.333	0.05	1
Tet2	0.0364594	0.489861	0.333	0.05	1
Zbtb34	0.0364594	0.485928	0.333	0.05	1
Stk11ip	0.0364594	0.47877	0.333	0.05	1
Gba2	0.0364594	0.478017	0.333	0.05	1
Fam204a	0.0364594	0.472302	0.333	0.05	1
Trim26	0.0369678	0.945776	0.667	0.193	1
AI467606	0.0369678	0.768646	0.667	0.193	1
Ppp2r2d	0.0369731	0.610716	0.667	0.16	1
Akirin1	0.0369731	0.547579	0.667	0.16	1
Zmynd11	0.0371485	0.802802	0.667	0.185	1
Tmed2	0.0373939	0.680295	1	0.454	1
Bmpr2	0.0383373	0.450452	1	0.252	1
Fez2	0.039143	0.706864	0.667	0.193	1
Tmem176b	0.039144	-1.25031	0.667	0.84	1
Slc25a37	0.0394814	0.573009	0.667	0.176	1
Tgfbr2	0.0401297	0.93853	1	0.622	1
Bcl7a	0.0402911	0.518384	0.333	0.05	1
H1f0	0.0402911	0.513197	0.333	0.05	1
Cdc16	0.0402911	0.497949	0.333	0.05	1
Zfp780b	0.0402911	0.49591	0.333	0.05	1
Lonp2	0.0402911	0.491249	0.333	0.05	1
Cul9	0.0402911	0.486045	0.333	0.05	1
Tbl3	0.0402911	0.484797	0.333	0.05	1
Rfwd3	0.0402911	0.472447	0.333	0.05	1
Akip1	0.0402911	0.469418	0.333	0.05	1
Exoc1	0.0402911	0.452525	0.333	0.05	1
Rnasel	0.0402911	0.436795	0.333	0.05	1
Tmem59	0.0414169	-1.51546	0	0.681	1
Fut11	0.0414899	0.576058	0.667	0.151	1
Mpeg1	0.0415677	0.610691	1	0.832	1
Tor2a	0.0417703	0.480534	0.667	0.16	1
Ccdc88b	0.0418601	0.565295	0.667	0.176	1
Slc7a7	0.0418601	0.5543	0.667	0.176	1
Eif1a	0.0418601	0.512282	0.667	0.176	1
Prpf6	0.0418887	0.561366	0.667	0.168	1
Kdelr2	0.0418887	0.54185	0.667	0.168	1
Rpl23	0.0420186	0.447684	1	1	1
Scaf11	0.04284	0.805041	1	0.353	1
Rfc2	0.0428624	0.766063	0.667	0.21	1
Arhgap25	0.0429163	0.645144	1	0.319	1
Gm26917	0.0433878	0.912885	0.667	0.202	1
Syvn1	0.0438208	0.755019	0.667	0.193	1
Higd1a	0.0438208	0.739623	0.667	0.193	1
Zdhhc1	0.044459	0.515161	0.333	0.05	1
Pnpo	0.044459	0.501839	0.333	0.05	1
Zer1	0.044459	0.501685	0.333	0.05	1
Gon4l	0.044459	0.500607	0.333	0.05	1
Wdyhv1	0.044459	0.493431	0.333	0.05	1
Ms4a4c	0.044459	0.490696	0.333	0.05	1
Ccdc173	0.044459	0.488002	0.333	0.05	1
Camkk1	0.044459	0.485856	0.333	0.05	1
Nom1	0.044459	0.48058	0.333	0.05	1
Dock1	0.044459	0.480062	0.333	0.05	1
Golph3	0.044459	0.479927	0.333	0.05	1
3110082I17Rik	0.044459	0.478552	0.333	0.05	1
Gm49774	0.044459	0.475295	0.333	0.05	1
Usp6nl	0.044459	0.474982	0.333	0.05	1
Sh2b1	0.044459	0.472319	0.333	0.05	1
Osbpl2	0.044459	0.472251	0.333	0.05	1
Senp1	0.044459	0.469873	0.333	0.05	1
Ndor1	0.044459	0.469121	0.333	0.05	1
Mtif2	0.044459	0.466634	0.333	0.05	1
Cpne1	0.044459	0.466616	0.333	0.05	1
Ccdc117	0.044459	0.464815	0.333	0.05	1
Gemin7	0.044459	0.464792	0.333	0.05	1
Prpsap1	0.044459	0.464578	0.333	0.05	1
Borcs5	0.044459	0.464389	0.333	0.05	1
Gpaa1	0.044459	0.462722	0.333	0.05	1
Rrn3	0.044459	0.462631	0.333	0.05	1
Dennd1a	0.044459	0.461228	0.333	0.05	1
Wdr41	0.044459	0.460389	0.333	0.05	1
Mul1	0.044459	0.455573	0.333	0.05	1
Xpa	0.044459	0.451143	0.333	0.05	1
Mrpl44	0.044459	0.449288	0.333	0.05	1
A130010J15Rik	0.044459	0.432526	0.333	0.05	1
Tnfaip1	0.044459	0.432011	0.333	0.05	1
Mus81	0.044459	0.423559	0.333	0.05	1
Nsa2	0.0444611	0.697838	1	0.697	1
Ltv1	0.0451348	0.866668	0.333	0.059	1
2210016L21Rik	0.0451348	0.848094	0.333	0.059	1
Eif4enif1	0.0451348	0.84782	0.333	0.059	1
Nfkbie	0.0451348	0.826493	0.333	0.059	1
Tmem229b	0.0451348	0.817156	0.333	0.059	1
Ets2	0.0451348	0.810322	0.333	0.059	1
Arf6	0.0452531	0.948201	0.667	0.21	1
Dhx9	0.045839	0.765536	0.667	0.202	1
Itpr2	0.0464022	0.663697	1	0.454	1
Bbip1	0.0469165	0.610605	1	0.353	1
Cox8a	0.0470365	0.554795	1	0.664	1
Ube2r2	0.0470858	0.491159	0.667	0.16	1
Tubb4b	0.0470858	0.486624	0.667	0.16	1
Usp25	0.0470858	0.45495	0.667	0.16	1
Ap2s1	0.0471111	0.570499	0.667	0.168	1
Zranb1	0.0471111	0.49258	0.667	0.168	1
Dnajc13	0.0471111	0.470198	0.667	0.168	1
Akr1a1	0.0475776	0.605326	1	0.345	1
Sh3bp2	0.0477551	0.910654	0.667	0.21	1
Tap1	0.0484059	0.673343	0.667	0.202	1
Rps3	0.0486608	0.55607	1	0.832	1
Clcn5	0.048985	0.496408	0.333	0.05	1
Gm2237	0.048985	0.472771	0.333	0.05	1
Tinf2	0.048985	0.463066	0.333	0.05	1
Mrrf	0.048985	0.457245	0.333	0.05	1
Cdkn2aip	0.048985	0.453866	0.333	0.05	1
Spsb2	0.048985	0.452107	0.333	0.05	1
Zfp654	0.048985	0.450718	0.333	0.05	1
Hmgcr	0.048985	0.445651	0.333	0.05	1
Rab3gap2	0.048985	0.44389	0.333	0.05	1
Sult1a1	0.048985	0.438708	0.333	0.05	1
Bcl2l13	0.048985	0.433193	0.333	0.05	1
Osbpl7	0.048985	0.394259	0.333	0.05	1
Arid1a	0.0493184	0.57037	1	0.462	1
Vamp3	0.0494101	0.722053	0.667	0.185	1
Sec23ip	0.0494293	0.850164	0.333	0.059	1
Mrpl45	0.0494293	0.830107	0.333	0.059	1
Gsto1	0.0494293	0.820748	0.333	0.059	1
Seh1l	0.0494293	0.817305	0.333	0.059	1
Clip2	0.0494293	0.808948	0.333	0.059	1
Csnk1a1	0.0498058	0.644651	1	0.487	1
Ssr2	0.0499212	0.513019	0.667	0.168	1
Cdc5l	0.0499497	0.568294	0.667	0.16	1
Pla2g4a	0.0503724	0.740101	0.667	0.21	1
Nucb1	0.0506386	0.617487	1	0.437	1
Ccdc174	0.0510925	0.733585	0.667	0.202	1
Lag3	0.0511	-1.53811	0	0.647	1
Pcbp2	0.052278	0.564457	1	0.605	1
Hnrnpk	0.0527248	0.580859	1	0.613	1
Fbrs	0.0528706	0.545777	0.667	0.168	1
Ndufb11	0.0528706	0.521199	0.667	0.168	1
Adipor2	0.0529583	0.409154	0.667	0.16	1
Abr	0.0536397	0.616086	1	0.353	1
Mfap1a	0.0538916	0.463746	0.333	0.05	1
Eif2b2	0.0538916	0.457172	0.333	0.05	1
Lima1	0.0538916	0.456432	0.333	0.05	1
Pip4p2	0.0538916	0.451579	0.333	0.05	1
Pdcl	0.0538916	0.32658	0.333	0.05	1
Selenoo	0.0540616	0.801383	0.333	0.059	1
Cdk2ap1	0.0540616	0.795778	0.333	0.059	1
Dennd2c	0.0540616	0.782895	0.333	0.059	1
Dnajc15	0.0540616	0.50196	0.333	0.059	1
Spred2	0.0540616	0.486631	0.333	0.059	1
Ddx23	0.0540616	0.486599	0.333	0.059	1
AU040320	0.0540616	0.473306	0.333	0.059	1
Rasal2	0.0540616	0.471043	0.333	0.059	1
Nuak1	0.0550259	0.833167	1	0.403	1
Nlrp3	0.0551874	0.48232	0.667	0.185	1
Faf2	0.0556479	0.51109	0.667	0.176	1
Cd151	0.0559642	0.45992	0.667	0.168	1
Tcp1	0.0559685	0.718115	0.667	0.21	1
Alg5	0.0561158	0.544111	0.667	0.16	1
Gt(ROSA)26Sor	0.0565485	-1.5739	0	0.63	1
Snx6	0.0565742	0.46219	1	0.319	1
Rab27a	0.0568041	0.883904	0.667	0.227	1
Stat1	0.0568861	0.53124	1	0.345	1
Rpl27a	0.0572903	0.368106	1	0.983	1
Rpl35a	0.0572907	0.41573	1	1	1
Kif21b	0.0576167	0.482725	0.667	0.193	1
Hsp90aa1	0.0581793	0.719342	1	0.462	1
Tcerg1	0.0588171	0.533101	0.667	0.176	1
Cad	0.0590507	0.501573	0.333	0.059	1
Wtip	0.0590507	0.496511	0.333	0.059	1
Cnn2	0.0590507	0.489875	0.333	0.059	1
Pycr2	0.0590507	0.487874	0.333	0.059	1
Slc23a2	0.0590507	0.48323	0.333	0.059	1
Ncbp1	0.0590507	0.478156	0.333	0.059	1
Bcat2	0.0590507	0.475792	0.333	0.059	1
Cpq	0.0590507	0.460184	0.333	0.059	1
Tmem39a	0.0590507	0.434563	0.333	0.059	1
Bhlhe41	0.0590739	0.610885	1	0.655	1
Rnf114	0.0592062	0.463316	0.667	0.168	1
Rrbp1	0.0594815	0.445082	1	0.958	1
Inpp5d	0.0598287	-1.2282	0.333	0.765	1
Huwe1	0.0599112	0.670527	0.667	0.202	1
Ist1	0.0609448	0.715647	0.667	0.218	1
Sbno1	0.0609448	0.659884	0.667	0.218	1
Rack1	0.0609674	0.454332	1	0.706	1
Dapp1	0.0611364	0.581031	1	0.429	1
Atp5j	0.0617815	0.576856	1	0.37	1
Tmem273	0.0621348	0.520613	0.667	0.176	1
Osbpl11	0.0621348	0.494387	0.667	0.176	1
Stx16	0.0626045	0.470903	0.667	0.168	1
Gnpda1	0.0628457	1.07364	0.333	0.067	1
Usp46	0.0628457	1.06086	0.333	0.067	1
Rbms1	0.0628457	1.05796	0.333	0.067	1
Nin	0.0628457	1.03931	0.333	0.067	1
Umps	0.0628457	0.85389	0.333	0.067	1
Gps1	0.0628457	0.794416	0.333	0.067	1
Cdk4	0.0640655	0.49645	0.667	0.193	1
Sirpa	0.0642867	-1.30537	0.333	0.756	1
B3gat3	0.0644161	0.492454	0.333	0.059	1
Odf2l	0.0644161	0.484571	0.333	0.059	1
Cars	0.0644161	0.482733	0.333	0.059	1
Pphln1	0.0644161	0.48221	0.333	0.059	1
Ahsa2	0.0644161	0.481288	0.333	0.059	1
Hpcal1	0.0644161	0.480251	0.333	0.059	1
Sfxn1	0.0644161	0.479522	0.333	0.059	1
Trim24	0.0644161	0.476048	0.333	0.059	1
Stimate	0.0644161	0.470798	0.333	0.059	1
Zc3h14	0.0644161	0.466562	0.333	0.059	1
Kxd1	0.0644161	0.464302	0.333	0.059	1
Snapin	0.0644161	0.455594	0.333	0.059	1
Tmem9	0.0644161	0.453252	0.333	0.059	1
Alox5	0.0644161	0.451516	0.333	0.059	1
Ldlrap1	0.0644161	0.449869	0.333	0.059	1
Chchd7	0.0644161	0.444299	0.333	0.059	1
Mrps26	0.0644161	0.442556	0.333	0.059	1
Pank4	0.0644161	0.439	0.333	0.059	1
Xylt1	0.0644161	0.436295	0.333	0.059	1
Cbx5	0.0644161	0.434368	0.333	0.059	1
Ncbp2	0.0644161	0.429487	0.333	0.059	1
D030028A08Rik	0.0644161	0.427204	0.333	0.059	1
2021-09-02	0.0644161	0.424208	0.333	0.059	1
Gmppa	0.0644161	0.423693	0.333	0.059	1
Sae1	0.0644161	0.382646	0.333	0.059	1
Fundc2	0.0644161	0.363346	0.333	0.059	1
Sugt1	0.0656058	0.512017	0.667	0.176	1
Akap9	0.0661615	0.394337	0.667	0.168	1
Sla	0.0663352	0.593763	1	0.429	1
Selplg	0.0665105	-0.701121	1	0.983	1
Mafb	0.0677069	-0.923508	0.667	0.941	1
Snrnp200	0.0681815	1.02581	0.333	0.067	1
Vrk3	0.0681815	0.835205	0.333	0.067	1
Mrpl13	0.0681815	0.812361	0.333	0.067	1
Dhx30	0.0681815	0.799553	0.333	0.067	1
Exoc7	0.0681815	0.799025	0.333	0.067	1
Sbf1	0.0681815	0.792397	0.333	0.067	1
Nf2	0.0681815	0.787823	0.333	0.067	1
Mlxip	0.0681815	0.783923	0.333	0.067	1
Sri	0.0684362	0.503274	0.667	0.185	1
Rplp0	0.0685539	0.66004	1	0.849	1
Comt	0.068721	0.76846	1	0.487	1
Fyb	0.0687551	-1.54922	0	0.597	1
Vkorc1l1	0.0701777	0.481317	0.333	0.059	1
Dele1	0.0701777	0.467472	0.333	0.059	1
Bsdc1	0.0701777	0.45885	0.333	0.059	1
P2ry10b	0.0701777	0.456214	0.333	0.059	1
Tysnd1	0.0701777	0.447904	0.333	0.059	1
Pdik1l	0.0701777	0.447704	0.333	0.059	1
Nae1	0.0701777	0.447698	0.333	0.059	1
Cdk17	0.0701777	0.443213	0.333	0.059	1
Ccdc130	0.0701777	0.442125	0.333	0.059	1
Myo1g	0.0701777	0.441978	0.333	0.059	1
Sharpin	0.0701777	0.441646	0.333	0.059	1
Mief1	0.0701777	0.441466	0.333	0.059	1
Gm40841	0.0701777	0.440467	0.333	0.059	1
Exosc4	0.0701777	0.436604	0.333	0.059	1
Polr1c	0.0701777	0.433257	0.333	0.059	1
Capg	0.0701777	0.425352	0.333	0.059	1
Aarsd1	0.0701777	0.406977	0.333	0.059	1
Vps16	0.0701777	0.38922	0.333	0.059	1
Patl1	0.0701777	0.386092	0.333	0.059	1
Unc119b	0.0701777	0.359725	0.333	0.059	1
Ythdf2	0.0705585	0.355571	1	0.319	1
Grb2	0.0706043	0.526134	1	0.345	1
Ncl	0.0707919	-1.16101	0.333	0.723	1
Npm1	0.0710765	0.530111	1	0.462	1
Cfh	0.0715953	0.462339	1	0.731	1
Sipa1	0.0717759	0.686996	1	0.378	1
Ccl4	0.0720942	-2.99397	0	0.588	1
Nipa2	0.0721287	0.436289	0.667	0.185	1
H2-Q6	0.0738843	0.792917	0.333	0.067	1
Zfp991	0.0738843	0.791615	0.333	0.067	1
Lin9	0.0738843	0.778972	0.333	0.067	1
Gadd45b	0.0738843	0.777676	0.333	0.067	1
Map2k3	0.0738843	0.769006	0.333	0.067	1
Bmpr1a	0.0738843	0.760131	0.333	0.067	1
Timm22	0.0738843	0.726075	0.333	0.067	1
Srsf4	0.0738843	0.49251	0.333	0.067	1
Apool	0.0738843	0.432142	0.333	0.067	1
Rpl23a	0.0739836	0.52925	1	0.882	1
Fnbp1	0.0746605	0.91825	0.667	0.303	1
Fcgr2b	0.0747289	0.590288	1	0.748	1
Kbtbd2	0.0748462	0.480592	0.667	0.193	1
Gns	0.0758576	0.53086	1	0.697	1
I830077J02Rik	0.0759817	0.459025	0.667	0.185	1
Cat	0.0759827	0.489466	0.667	0.185	1
Ckap4	0.0759827	0.472619	0.667	0.185	1
Washc1	0.0763555	0.447068	0.333	0.059	1
Mr1	0.0763555	0.426873	0.333	0.059	1
Polr2m	0.0763555	0.425091	0.333	0.059	1
Daam1	0.0763555	0.420419	0.333	0.059	1
Cyb5r1	0.0763555	0.419722	0.333	0.059	1
Fra10ac1	0.0763555	0.416162	0.333	0.059	1
Erich1	0.0763555	0.410684	0.333	0.059	1
Lrrc41	0.0763555	0.406335	0.333	0.059	1
Git1	0.0763555	0.395731	0.333	0.059	1
Slc36a4	0.0763555	0.381111	0.333	0.059	1
H2afx	0.0763555	0.378075	0.333	0.059	1
Plxdc1	0.0763555	0.372806	0.333	0.059	1
Rnf10	0.0763555	0.361664	0.333	0.059	1
Polr3d	0.0763555	0.359273	0.333	0.059	1
Ranbp10	0.0763555	0.335999	0.333	0.059	1
Rpl22	0.0768802	0.334901	1	0.933	1
Rbbp4	0.0768943	0.398258	1	0.319	1
Tma7	0.0771893	0.549467	1	0.487	1
Abraxas2	0.0773925	0.475704	0.667	0.202	1
Mertk	0.0796822	-0.936637	0.667	0.79	1
Nbeal1	0.0799712	0.485434	0.333	0.067	1
Stam	0.0799712	0.482441	0.333	0.067	1
Tbpl1	0.0799712	0.47236	0.333	0.067	1
Rap2c	0.0799712	0.460595	0.333	0.067	1
Ccdc58	0.0799712	0.452507	0.333	0.067	1
Hspb3	0.0799712	0.439097	0.333	0.067	1
Brd1	0.0800031	0.4863	0.667	0.185	1
Prkcb	0.0811229	0.405793	0.667	0.176	1
H2-T23	0.0816063	1.09525	0.667	0.252	1
Eif3m	0.0819917	0.472467	0.667	0.218	1
Lpcat3	0.0819917	0.444372	0.667	0.218	1
Pdcd6ip	0.0820488	0.806084	0.667	0.235	1
Sdhb	0.0820488	0.657298	0.667	0.235	1
Ptbp3	0.0822477	0.57082	1	0.504	1
Nup155	0.0822983	1.25987	0.333	0.076	1
Selenon	0.0822983	1.02353	0.333	0.076	1
Nufip1	0.0822983	0.847995	0.333	0.076	1
Trim12c	0.0822983	0.830046	0.333	0.076	1
Svbp	0.0822983	0.804428	0.333	0.076	1
Nip7	0.0822983	0.795934	0.333	0.076	1
Usp30	0.0822983	0.771624	0.333	0.076	1
Fktn	0.0829698	0.429532	0.333	0.059	1
Mbp	0.0829698	0.416561	0.333	0.059	1
Armcx3	0.0829698	0.415898	0.333	0.059	1
Parvb	0.0829698	0.408801	0.333	0.059	1
Tex264	0.0829698	0.405694	0.333	0.059	1
Mapkapk2	0.0830833	0.825428	0.667	0.261	1
Gng5	0.0848594	0.532079	1	0.706	1
Tmem104	0.0859706	0.613009	0.667	0.235	1
Rab11a	0.0860152	0.644736	0.667	0.218	1
Tmem199	0.0864595	0.468205	0.333	0.067	1
Capn15	0.0864595	0.458029	0.333	0.067	1
Gm20707	0.0864595	0.452594	0.333	0.067	1
1810030O07Rik	0.0864595	0.450811	0.333	0.067	1
Aprt	0.0864595	0.449892	0.333	0.067	1
Chst12	0.0864595	0.448804	0.333	0.067	1
Acd	0.0864595	0.447006	0.333	0.067	1
Atg4b	0.0864595	0.443862	0.333	0.067	1
Pcca	0.0864595	0.442284	0.333	0.067	1
Nudt6	0.0864595	0.433436	0.333	0.067	1
Pno1	0.0864595	0.43287	0.333	0.067	1
Usp28	0.0864595	0.418457	0.333	0.067	1
Scly	0.0864595	0.413086	0.333	0.067	1
Dtnbp1	0.0864595	0.341718	0.333	0.067	1
Foxn3	0.086666	-1.34983	0	0.555	1
Plcg2	0.0869087	0.673929	0.667	0.261	1
Rpl18	0.0882474	0.494496	1	0.714	1
Npc2	0.0882638	0.442216	1	0.866	1
D5Ertd579e	0.0886142	0.814211	0.333	0.076	1
Msrb2	0.0886142	0.788061	0.333	0.076	1
Vcpip1	0.0886142	0.774346	0.333	0.076	1
Phf11b	0.0886142	0.744462	0.333	0.076	1
Ctsb	0.0886167	0.336236	1	0.966	1
G3bp1	0.0897412	0.412388	0.667	0.202	1
Pom121	0.0897412	0.386956	0.667	0.202	1
Cd37	0.0899902	-1.1446	0.333	0.697	1
Hk2	0.0901608	-0.883345	0.667	0.958	1
Irf8	0.0903658	-1.02102	0.333	0.807	1
Lman2	0.0909562	0.482962	1	0.319	1
Ubc	0.0917556	0.34049	1	0.966	1
Chordc1	0.0922484	0.872703	0.667	0.269	1
Psen2	0.0933665	0.456039	0.333	0.067	1
Mfn1	0.0933665	0.455746	0.333	0.067	1
Slc7a1	0.0933665	0.45427	0.333	0.067	1
Ppil3	0.0933665	0.450257	0.333	0.067	1
Rnf25	0.0933665	0.4412	0.333	0.067	1
Pmvk	0.0933665	0.438763	0.333	0.067	1
Rnf14	0.0933665	0.431647	0.333	0.067	1
Eci2	0.0933665	0.423855	0.333	0.067	1
Rnf34	0.0933665	0.420482	0.333	0.067	1
Pdcd6	0.0933665	0.418626	0.333	0.067	1
Exog	0.0933665	0.415173	0.333	0.067	1
Trim34a	0.0933665	0.370608	0.333	0.067	1
Klhl36	0.0933665	0.36948	0.333	0.067	1
Impad1	0.0933665	0.356305	0.333	0.067	1
Birc3	0.0933665	0.330424	0.333	0.067	1
Lgmn	0.0949887	0.501327	1	1	1
Tsen15	0.095315	0.778961	0.333	0.076	1
Ormdl1	0.095315	0.766727	0.333	0.076	1
Zfand2b	0.095315	0.753138	0.333	0.076	1
Slu7	0.095315	0.716072	0.333	0.076	1
Ppp1r21	0.0960709	0.344606	0.667	0.193	1
Pdap1	0.0960711	0.633045	0.667	0.244	1
Tsc22d2	0.0960711	0.628915	0.667	0.244	1
Rpl14	0.0979883	0.72628	1	0.597	1
Gm10076	0.098099	0.389774	1	0.345	1
Phf20l1	0.0986513	0.604755	0.667	0.235	1
Actr3	0.0989388	-1.17876	0	0.529	1
Rnasek	0.0994058	0.431668	1	0.538	1
Caprin1	0.100467	0.623386	0.667	0.244	1
Lims1	0.100467	0.603711	0.667	0.244	1
Mars	0.100709	0.443274	0.333	0.067	1
Sos1	0.100709	0.429504	0.333	0.067	1
Msrb1	0.100709	0.428835	0.333	0.067	1
Zfp983	0.100709	0.428783	0.333	0.067	1
Nabp2	0.100709	0.428379	0.333	0.067	1
Sf3b6	0.100709	0.425156	0.333	0.067	1
Ebag9	0.100709	0.421574	0.333	0.067	1
Bco2	0.100709	0.418801	0.333	0.067	1
Nrm	0.100709	0.417032	0.333	0.067	1
Kat6b	0.100709	0.40989	0.333	0.067	1
Slc30a7	0.100709	0.408173	0.333	0.067	1
Commd2	0.100709	0.401549	0.333	0.067	1
Tgfbi	0.100709	0.399693	0.333	0.067	1
Mpv17l2	0.100709	0.397529	0.333	0.067	1
Rfc3	0.100709	0.37795	0.333	0.067	1
Catip	0.100709	0.376424	0.333	0.067	1
Zbtb7b	0.100709	0.372785	0.333	0.067	1
Iqce	0.100709	0.36064	0.333	0.067	1
Rbsn	0.100709	0.336875	0.333	0.067	1
Ypel5	0.100846	0.505559	0.667	0.193	1
Sec62	0.101371	-0.96838	0.667	0.773	1
Camta1	0.102416	0.454882	0.333	0.076	1
Ruvbl1	0.102416	0.451666	0.333	0.076	1
Usp37	0.102416	0.408605	0.333	0.076	1
Eif5	0.102745	0.488236	1	0.479	1
Trappc4	0.103023	0.79389	0.333	0.084	1
P2rx4	0.103196	0.548004	0.667	0.235	1
Msn	0.104028	0.610106	1	0.42	1
Ppib	0.104732	0.413748	1	0.521	1
H2-D1	0.105011	0.646711	1	0.891	1
Uqcrq	0.105704	0.653107	1	0.563	1
Cmtm3	0.105807	0.41013	0.667	0.193	1
Abca3	0.106205	0.452286	0.667	0.21	1
Calm2	0.106744	-0.992826	0.667	0.891	1
Hpgd	0.107795	-1.32031	0	0.513	1
Dok1	0.108505	0.43776	0.333	0.067	1
Tbrg1	0.108505	0.41605	0.333	0.067	1
Nup62	0.108505	0.406089	0.333	0.067	1
Ap1ar	0.108505	0.402174	0.333	0.067	1
Zfp407	0.108505	0.400232	0.333	0.067	1
Rpf2	0.108505	0.397709	0.333	0.067	1
Prkrip1	0.108505	0.385437	0.333	0.067	1
Glrx5	0.108505	0.356113	0.333	0.067	1
Zfp180	0.108505	0.342601	0.333	0.067	1
Tpcn2	0.108505	0.339704	0.333	0.067	1
Snx30	0.108505	0.28377	0.333	0.067	1
Oxa1l	0.108583	0.461663	0.667	0.218	1
Wdr1	0.108621	0.393891	0.667	0.202	1
Actb	0.108819	0.279281	1	1	1
Senp2	0.1096	0.752478	0.667	0.269	1
Mzt1	0.109931	0.443225	0.333	0.076	1
Gnl1	0.109931	0.440119	0.333	0.076	1
Xpo5	0.109931	0.421253	0.333	0.076	1
Sec23b	0.110244	1.00152	0.333	0.084	1
Ncoa6	0.110244	0.790042	0.333	0.084	1
Stard3nl	0.110961	0.412637	0.667	0.193	1
Heatr5a	0.11122	0.391887	0.667	0.21	1
Nfe2l2	0.11172	0.440174	1	0.487	1
Fam49b	0.112039	0.378986	1	0.639	1
Rpl41	0.112513	0.297691	1	0.992	1
Grina	0.11278	0.758938	0.667	0.361	1
Gpx4	0.112783	0.556148	0.667	0.235	1
Sypl	0.112783	0.514707	0.667	0.235	1
Peli1	0.112938	0.588599	0.667	0.261	1
Emc7	0.112938	0.508747	0.667	0.261	1
Hint1	0.115147	0.491087	1	0.378	1
Zeb2	0.116016	-0.893871	0.667	0.773	1
Mir142hg	0.11642	0.329912	0.667	0.21	1
Mrpl19	0.116771	0.371957	0.333	0.067	1
Ripk2	0.116771	0.347194	0.333	0.067	1
Rdx	0.117214	-1.22281	0	0.496	1
Adgre1	0.117214	-1.23747	0	0.496	1
Arhgdia	0.117352	0.753085	0.667	0.378	1
Psme2	0.117833	0.590412	0.667	0.235	1
Sptan1	0.117859	0.716262	0.333	0.084	1
Smg6	0.117875	0.45715	0.333	0.076	1
Sco2	0.117875	0.450423	0.333	0.076	1
Stk3	0.117875	0.440994	0.333	0.076	1
Abhd2	0.117875	0.440879	0.333	0.076	1
Mast4	0.117875	0.435253	0.333	0.076	1
Phc3	0.117875	0.431604	0.333	0.076	1
Dpy30	0.117875	0.429142	0.333	0.076	1
Mbip	0.117875	0.428445	0.333	0.076	1
Mrpl34	0.117875	0.421634	0.333	0.076	1
Churc1	0.117875	0.417802	0.333	0.076	1
Txnrd2	0.117875	0.414522	0.333	0.076	1
Gmfb	0.117875	0.411111	0.333	0.076	1
Rpa1	0.117875	0.401746	0.333	0.076	1
Mapkap1	0.117875	0.396831	0.333	0.076	1
Ptpn11	0.117875	0.38245	0.333	0.076	1
Cherp	0.117875	0.367241	0.333	0.076	1
Sec61g	0.118022	-1.20568	0.333	0.689	1
Csnk1d	0.119194	0.754002	0.667	0.269	1
Rhob	0.120195	-0.538741	1	0.966	1
Ube2q1	0.120428	0.569161	0.667	0.277	1
Prex1	0.121273	0.584207	0.667	0.345	1
Tram1	0.121716	0.610806	0.667	0.361	1
D8Ertd738e	0.121808	0.395766	0.667	0.21	1
Tnrc6a	0.122138	-1.1214	0	0.487	1
Rbm39	0.122164	-0.719837	0.667	0.958	1
Eif4a1	0.123371	0.392733	1	0.697	1
Ppp2r5a	0.124641	1.05187	0.333	0.092	1
Nasp	0.124641	0.766458	0.333	0.092	1
Ube2z	0.124641	0.731834	0.333	0.092	1
Smim1	0.12588	0.719198	0.333	0.084	1
Plekha1	0.126264	0.441279	0.333	0.076	1
Eftud2	0.126264	0.437379	0.333	0.076	1
Mmadhc	0.126264	0.431349	0.333	0.076	1
Pdrg1	0.126264	0.426136	0.333	0.076	1
Tm2d3	0.126264	0.423942	0.333	0.076	1
Gosr2	0.126264	0.423062	0.333	0.076	1
Zfp84	0.126264	0.421047	0.333	0.076	1
Nup54	0.126264	0.417191	0.333	0.076	1
Cyp4v3	0.126264	0.416777	0.333	0.076	1
Mrto4	0.126264	0.412621	0.333	0.076	1
Tbkbp1	0.126264	0.412257	0.333	0.076	1
Cep162	0.126264	0.411425	0.333	0.076	1
Ubr3	0.126264	0.407604	0.333	0.076	1
Pip4k2b	0.126264	0.404369	0.333	0.076	1
Pikfyve	0.126264	0.402495	0.333	0.076	1
Ube2g2	0.126264	0.40166	0.333	0.076	1
Apba3	0.126264	0.400111	0.333	0.076	1
Ptrhd1	0.126264	0.399431	0.333	0.076	1
Slc39a8	0.126264	0.397484	0.333	0.076	1
Hsd3b7	0.126264	0.396548	0.333	0.076	1
Agpat2	0.126264	0.386789	0.333	0.076	1
Gmps	0.126264	0.384109	0.333	0.076	1
Fbxo34	0.126264	0.370185	0.333	0.076	1
Ahcyl1	0.126264	0.367724	0.333	0.076	1
Tmem126a	0.126264	0.361701	0.333	0.076	1
Dynlt3	0.126264	0.358635	0.333	0.076	1
Man1b1	0.126264	0.341202	0.333	0.076	1
Ikzf1	0.127212	-1.16473	0	0.479	1
Atp5md	0.127658	1.01678	0.667	0.504	1
Sgk1	0.128141	-1.38144	0.333	0.655	1
Slc7a8	0.128636	0.413159	1	0.345	1
Rtraf	0.129435	0.564962	0.667	0.269	1
Tmsb10	0.1303	0.508854	0.667	0.244	1
Uqcrc1	0.130301	0.418238	0.667	0.244	1
A930007I19Rik	0.132435	-1.21939	0	0.471	1
Tpst2	0.132435	-1.23349	0	0.471	1
Anapc16	0.132687	0.770586	0.333	0.092	1
Sucla2	0.132687	0.741753	0.333	0.092	1
Wdr36	0.132687	0.734979	0.333	0.092	1
Vps18	0.132687	0.731047	0.333	0.092	1
Specc1l	0.132687	0.697117	0.333	0.092	1
Kat6a	0.133169	0.349224	0.667	0.21	1
Nrros	0.133309	0.723376	1	0.462	1
Dbt	0.134321	0.684082	0.333	0.084	1
Zfx	0.134321	0.678798	0.333	0.084	1
Fam214b	0.134321	0.43501	0.333	0.084	1
Memo1	0.134321	0.376166	0.333	0.084	1
Pfdn6	0.135109	0.419811	0.333	0.076	1
Ppa2	0.135109	0.416819	0.333	0.076	1
Sdccag8	0.135109	0.405047	0.333	0.076	1
Zmym4	0.135109	0.402862	0.333	0.076	1
Snx29	0.135109	0.402334	0.333	0.076	1
Tango2	0.135109	0.397927	0.333	0.076	1
Tmem175	0.135109	0.394097	0.333	0.076	1
Chpt1	0.135109	0.392377	0.333	0.076	1
Mycbp	0.135109	0.377239	0.333	0.076	1
Dzip3	0.135109	0.366668	0.333	0.076	1
Fastk	0.135109	0.365048	0.333	0.076	1
Mvb12a	0.135109	0.356497	0.333	0.076	1
Tmem183a	0.135109	0.356045	0.333	0.076	1
Trit1	0.135109	0.352905	0.333	0.076	1
Mak16	0.135109	0.331529	0.333	0.076	1
Edc4	0.135109	0.286587	0.333	0.076	1
Snrpc	0.135998	0.576453	0.667	0.277	1
St3gal6	0.136031	0.416854	1	0.429	1
Rplp2	0.136801	0.579028	1	0.983	1
Asph	0.13781	-1.18705	0	0.462	1
Il10ra	0.13781	-1.21306	0	0.462	1
Sptlc2	0.137813	0.42564	0.667	0.227	1
Dcaf12	0.141129	0.705312	0.333	0.092	1
Zfp36	0.141194	0.383248	1	0.95	1
Rpl6	0.141216	0.365279	1	0.983	1
Ppp1ca	0.141241	0.549235	0.667	0.361	1
Slc3a2	0.141357	0.591915	1	0.639	1
Rasal3	0.14152	0.548761	0.667	0.277	1
1110038F14Rik	0.14152	0.497401	0.667	0.277	1
Irf5	0.142552	0.575964	0.667	0.286	1
Hnrnpdl	0.14283	0.484634	1	0.521	1
Stxbp1	0.143192	0.400726	0.333	0.084	1
Acp1	0.143192	0.395473	0.333	0.084	1
Dcaf11	0.143192	0.393506	0.333	0.084	1
Dazap1	0.143192	0.370354	0.333	0.084	1
Hipk3	0.143192	0.351913	0.333	0.084	1
Sdcbp	0.14334	-1.15535	0	0.454	1
Ifnar2	0.143949	0.702425	0.667	0.429	1
Snrnp40	0.144427	0.391077	0.333	0.076	1
Wdr5	0.144427	0.387843	0.333	0.076	1
Trappc11	0.144427	0.385957	0.333	0.076	1
Usp47	0.144427	0.378525	0.333	0.076	1
Plekhn1	0.144427	0.369341	0.333	0.076	1
Mbtps2	0.144427	0.364198	0.333	0.076	1
Plekhb2	0.144427	0.3598	0.333	0.076	1
Copg2	0.144427	0.359517	0.333	0.076	1
Rab11fip5	0.144427	0.34926	0.333	0.076	1
Gtf3c6	0.144427	0.347594	0.333	0.076	1
Poglut1	0.144427	0.34747	0.333	0.076	1
Mrpl35	0.144427	0.338454	0.333	0.076	1
Mad2l2	0.144427	0.329194	0.333	0.076	1
Plek	0.145535	-0.848529	0.667	0.714	1
Snrpd3	0.14606	0.557155	0.667	0.269	1
Acox1	0.146853	0.772387	0.333	0.101	1
Gm20186	0.146853	0.756264	0.333	0.101	1
Slc8a1	0.147596	0.402916	0.667	0.244	1
U2af2	0.148688	0.309693	1	0.378	1
Fxr1	0.149027	-1.06821	0	0.445	1
Gngt2	0.149027	-1.10877	0	0.445	1
Kpnb1	0.149956	0.341728	0.667	0.227	1
Tlr12	0.149956	0.320855	0.667	0.227	1
Far1	0.149956	0.312072	0.667	0.227	1
Impdh2	0.149978	0.760429	0.333	0.092	1
Nap1l4	0.149978	0.700066	0.333	0.092	1
Ctns	0.149978	0.675743	0.333	0.092	1
Mrpl14	0.149978	0.652891	0.333	0.092	1
Ythdf1	0.149978	0.645004	0.333	0.092	1
Ccdc127	0.149978	0.614511	0.333	0.092	1
Thap3	0.152507	0.421352	0.333	0.084	1
Shc1	0.152507	0.413629	0.333	0.084	1
Gxylt1	0.152507	0.406614	0.333	0.084	1
Pdgfa	0.152507	0.382631	0.333	0.084	1
Cops2	0.152507	0.381768	0.333	0.084	1
Kars	0.152507	0.357537	0.333	0.084	1
Kcnd1	0.152507	0.342229	0.333	0.084	1
Atp6v0b	0.153341	-0.790489	0.333	0.807	1
Ndufb1-ps	0.154112	0.610602	1	0.689	1
Vta1	0.154229	0.348115	0.333	0.076	1
H2-K1	0.154807	0.495438	1	0.882	1
Cbl	0.154873	-1.06534	0	0.437	1
Kdm2b	0.154901	0.539733	0.667	0.294	1
Bub3	0.155645	0.9444	0.333	0.101	1
Rabl6	0.155645	0.746766	0.333	0.101	1
Vamp4	0.155645	0.726711	0.333	0.101	1
Snx4	0.155645	0.725062	0.333	0.101	1
Exoc4	0.155645	0.675078	0.333	0.101	1
Naaa	0.157256	0.700161	0.667	0.336	1
Fis1	0.158297	0.414036	0.667	0.235	1
Timm10	0.159245	0.403414	0.333	0.092	1
Bach2	0.159245	0.374302	0.333	0.092	1
Rpl8	0.159933	0.366239	1	0.706	1
Nagpa	0.160066	0.39823	0.667	0.244	1
Sall1	0.160884	-0.99738	0	0.429	1
Ndufa1	0.160884	-1.0614	0	0.429	1
Fli1	0.160884	-1.09705	0	0.429	1
Wdr45b	0.160884	-1.11472	0	0.429	1
Crlf2	0.161558	0.675276	0.667	0.303	1
Bak1	0.162275	0.39357	0.333	0.084	1
Pik3r6	0.162275	0.374574	0.333	0.084	1
Tmem115	0.162275	0.362122	0.333	0.084	1
Tsnax	0.162275	0.356251	0.333	0.084	1
Gtf2h1	0.162275	0.350645	0.333	0.084	1
Dnttip1	0.162275	0.344427	0.333	0.084	1
Prr5l	0.162275	0.34292	0.333	0.084	1
Card19	0.162275	0.336944	0.333	0.084	1
Poldip3	0.162275	0.336593	0.333	0.084	1
Cfap20	0.162275	0.32591	0.333	0.084	1
Pilra	0.162275	0.321155	0.333	0.084	1
Mrpl11	0.162275	0.278096	0.333	0.084	1
Slc1a3	0.162899	0.383232	0.667	0.227	1
Ube2v2	0.164831	0.725137	0.333	0.101	1
Trp53bp1	0.164831	0.635585	0.333	0.101	1
Sipa1l1	0.165151	0.297804	0.667	0.21	1
Stt3a	0.165342	0.494273	0.667	0.277	1
Fam91a1	0.167058	-1.04075	0	0.42	1
C3ar1	0.167077	0.335713	1	0.429	1
Ndufc1	0.168189	0.652634	0.667	0.311	1
Exoc2	0.168938	0.391263	0.333	0.092	1
Taf5l	0.168938	0.379858	0.333	0.092	1
Il7r	0.168938	0.379712	0.333	0.092	1
Dedd	0.168938	0.379644	0.333	0.092	1
4932438A13Rik	0.168938	0.358692	0.333	0.092	1
Plekhm2	0.169427	0.929987	0.333	0.109	1
Arhgap9	0.169427	0.905437	0.333	0.109	1
Arid2	0.169427	0.758286	0.333	0.109	1
Rps11	0.169996	0.272994	1	0.941	1
Mat2a	0.17158	0.782889	0.667	0.471	1
Gatad2b	0.171602	0.392995	0.667	0.235	1
Myl12a	0.171602	0.384118	0.667	0.235	1
Selenot	0.171744	0.495631	0.667	0.277	1
Zc3h7b	0.172508	0.38866	0.333	0.084	1
Mapk6	0.172508	0.384297	0.333	0.084	1
Cnot10	0.172508	0.38041	0.333	0.084	1
Mmp14	0.172508	0.379674	0.333	0.084	1
Ganab	0.172508	0.373689	0.333	0.084	1
Yju2	0.172508	0.372136	0.333	0.084	1
Fbxl12	0.172508	0.369445	0.333	0.084	1
Agpat1	0.172508	0.368171	0.333	0.084	1
Rnaseh1	0.172508	0.366059	0.333	0.084	1
Chchd4	0.172508	0.357835	0.333	0.084	1
Osbp	0.172508	0.354164	0.333	0.084	1
Pex11b	0.172508	0.352623	0.333	0.084	1
Trappc8	0.172508	0.350033	0.333	0.084	1
Psmd5	0.172508	0.346716	0.333	0.084	1
Nudt18	0.172508	0.343913	0.333	0.084	1
Chchd5	0.172508	0.343842	0.333	0.084	1
Ipcef1	0.172508	0.323004	0.333	0.084	1
Mrpl41	0.172508	0.316245	0.333	0.084	1
Psme4	0.172508	0.304793	0.333	0.084	1
Mtmr4	0.172508	0.294754	0.333	0.084	1
Strn	0.172508	0.257853	0.333	0.084	1
Ssr4	0.172732	0.349722	1	0.429	1
Etv5	0.173317	0.298457	0.667	0.244	1
Zfas1	0.173365	0.475032	0.667	0.294	1
Ap2b1	0.173365	0.425298	0.667	0.294	1
Eif3f	0.1734	-0.999411	0	0.412	1
Arglu1	0.1734	-1.06308	0	0.412	1
Ms4a6d	0.173967	0.90909	0.667	0.303	1
Maf	0.173975	-0.77352	1	0.815	1
Actg1	0.17414	0.397667	1	0.824	1
Trp53rka	0.17442	0.700796	0.333	0.101	1
Acat1	0.17442	0.68259	0.333	0.101	1
Rad50	0.17442	0.616565	0.333	0.101	1
Pnpla2	0.17442	0.607218	0.333	0.101	1
Rapgef6	0.17444	0.631664	0.667	0.311	1
Rnpep	0.175026	0.552687	0.667	0.328	1
Rps8	0.17524	0.367467	1	0.992	1
AU020206	0.175768	0.252685	1	0.395	1
Cct8	0.176171	0.404806	0.667	0.261	1
Ap3d1	0.176667	0.32726	0.667	0.227	1
Mcfd2	0.176667	0.294041	0.667	0.227	1
Adam15	0.178167	0.497742	1	0.664	1
Ddost	0.178529	0.407032	1	0.429	1
Mrps18b	0.178891	0.953328	0.333	0.109	1
Ehmt1	0.178891	0.899957	0.333	0.109	1
Mrps7	0.178891	0.759496	0.333	0.109	1
Usp14	0.178891	0.711305	0.333	0.109	1
Brip1os	0.178891	0.684651	0.333	0.109	1
Atp6v1b2	0.178891	0.679062	0.333	0.109	1
Copz1	0.179067	0.372006	0.333	0.092	1
Lrp6	0.179067	0.368445	0.333	0.092	1
Hadhb	0.179067	0.334366	0.333	0.092	1
Kat2b	0.179067	0.327955	0.333	0.092	1
Tmem268	0.179174	0.470888	0.667	0.286	1
Commd8	0.179912	-0.977631	0	0.403	1
Gps2	0.179912	-0.986186	0	0.403	1
Csk	0.179912	-1.01046	0	0.403	1
Sort1	0.179912	-1.0611	0	0.403	1
Itgam	0.180071	0.438297	1	0.866	1
Atp2c1	0.180432	0.520148	0.667	0.303	1
Dpm2	0.183217	0.359229	0.333	0.084	1
Cep63	0.183217	0.350348	0.333	0.084	1
Opa3	0.183217	0.343345	0.333	0.084	1
Alg3	0.183217	0.339305	0.333	0.084	1
Tug1	0.183217	0.329514	0.333	0.084	1
Ddx52	0.183217	0.324624	0.333	0.084	1
Smim4	0.184419	0.560835	0.333	0.101	1
Atic	0.184419	0.375582	0.333	0.101	1
Aff4	0.185726	0.410249	0.667	0.235	1
Ccdc12	0.186598	-1.00328	0	0.395	1
Snrpe	0.186598	-1.0438	0	0.395	1
Numb	0.186598	-1.09396	0	0.395	1
Serpine2	0.186598	-1.12683	0	0.395	1
Adamts1	0.186598	-1.83928	0	0.395	1
Srgn	0.187495	0.699516	0.667	0.437	1
Naip2	0.187721	0.65036	0.667	0.319	1
Kdm6a	0.188743	0.678218	0.333	0.109	1
Cracr2b	0.188743	0.662365	0.333	0.109	1
Zfp839	0.188743	0.59014	0.333	0.109	1
Rpia	0.189641	0.391515	0.333	0.092	1
Abhd16a	0.189641	0.381958	0.333	0.092	1
Sufu	0.189641	0.378086	0.333	0.092	1
Smn1	0.189641	0.371361	0.333	0.092	1
Trmt13	0.189641	0.366041	0.333	0.092	1
Sec24a	0.189641	0.36296	0.333	0.092	1
Maco1	0.189641	0.360175	0.333	0.092	1
Parl	0.189641	0.356235	0.333	0.092	1
Mif4gd	0.189641	0.348446	0.333	0.092	1
Preb	0.189641	0.348144	0.333	0.092	1
Nudt21	0.189641	0.346285	0.333	0.092	1
Tmem41b	0.189641	0.345626	0.333	0.092	1
Dlg1	0.189641	0.341629	0.333	0.092	1
Fkrp	0.189641	0.340935	0.333	0.092	1
Brix1	0.189641	0.33955	0.333	0.092	1
Cdca4	0.189641	0.325104	0.333	0.092	1
Vhl	0.189641	0.324416	0.333	0.092	1
Dpagt1	0.189641	0.321363	0.333	0.092	1
Ifi207	0.189641	0.31293	0.333	0.092	1
Eif2ak4	0.189641	0.311307	0.333	0.092	1
Ipmk	0.189641	0.293637	0.333	0.092	1
Taok3	0.190071	0.347387	0.667	0.261	1
Trim28	0.190071	0.337404	0.667	0.261	1
Rps6	0.190414	0.416213	1	0.681	1
Atp5g2	0.190724	0.567487	1	0.613	1
Gnb2	0.19076	0.62413	1	0.521	1
Slc35b2	0.191283	0.357297	0.667	0.227	1
Cd72	0.192185	0.91708	0.333	0.118	1
Ubac2	0.192185	0.702758	0.333	0.118	1
Eef2	0.192288	0.368338	1	0.63	1
Wac	0.19346	-0.928035	0	0.387	1
Rel	0.193461	-0.927358	0	0.387	1
Vdac2	0.193461	-0.987638	0	0.387	1
Anapc13	0.193461	-0.990756	0	0.387	1
Dctn4	0.193461	-1.00583	0	0.387	1
Ddx17	0.193461	-1.03972	0	0.387	1
Tlr13	0.193461	-1.04919	0	0.387	1
Dnaja1	0.193461	-1.1152	0	0.387	1
Rcsd1	0.193895	0.471331	0.667	0.303	1
Atp5mpl	0.19396	0.347212	1	0.504	1
Ttc7	0.19441	0.386683	0.333	0.084	1
Lars2	0.194445	0.789192	0.667	0.319	1
P2ry6	0.19451	0.392936	1	0.445	1
Cmtm7	0.19451	0.327191	1	0.546	1
Fam160b1	0.194836	0.39318	0.333	0.101	1
Dusp1	0.197126	0.417481	1	0.916	1
Vamp8	0.198819	0.564574	0.667	0.445	1
Flna	0.198917	0.320413	0.667	0.227	1
Eif2ak2	0.198987	0.643263	0.333	0.109	1
Gm43221	0.198989	0.656321	0.333	0.109	1
Atp5e	0.19968	0.354049	1	0.748	1
Mtch1	0.200503	-0.945384	0	0.378	1
Cd86	0.200503	-0.94641	0	0.378	1
Dpysl2	0.200503	-0.954835	0	0.378	1
Prrc2c	0.200503	-1.0154	0	0.378	1
Il10rb	0.200503	-1.05572	0	0.378	1
Pip4k2a	0.200503	-1.08592	0	0.378	1
Gm10790	0.200668	0.375978	0.333	0.092	1
Strip1	0.200668	0.371156	0.333	0.092	1
Ndufs1	0.200668	0.368659	0.333	0.092	1
Asb13	0.200668	0.360819	0.333	0.092	1
Tyk2	0.200668	0.352577	0.333	0.092	1
Pex2	0.200668	0.345596	0.333	0.092	1
Large1	0.200668	0.343244	0.333	0.092	1
Mrpl28	0.200668	0.342599	0.333	0.092	1
Atm	0.200668	0.339287	0.333	0.092	1
1500004A13Rik	0.200668	0.335406	0.333	0.092	1
Pabpc4	0.200668	0.3152	0.333	0.092	1
Sp100	0.200668	0.314403	0.333	0.092	1
Tmem260	0.200668	0.313346	0.333	0.092	1
Rnf103	0.200668	0.312957	0.333	0.092	1
Gga1	0.200668	0.312845	0.333	0.092	1
Cask	0.200668	0.286156	0.333	0.092	1
Cmklr1	0.200692	0.266851	0.667	0.235	1
Tsc22d3	0.201344	0.621626	0.667	0.319	1
Uqcr11	0.201659	0.550549	0.667	0.504	1
Spen	0.202252	0.962004	0.333	0.118	1
Ndufs4	0.202252	0.718692	0.333	0.118	1
Sptlc1	0.202252	0.67609	0.333	0.118	1
H2-Q7	0.202252	0.674105	0.333	0.118	1
Slc44a1	0.202252	0.672265	0.333	0.118	1
Abracl	0.202252	0.667713	0.333	0.118	1
Prdx4	0.202252	0.661282	0.333	0.118	1
Akirin2	0.204762	0.347439	0.667	0.261	1
Wipf2	0.205679	0.380562	0.333	0.101	1
Fiz1	0.205679	0.335275	0.333	0.101	1
Pcnx3	0.205679	0.330989	0.333	0.101	1
Ndufv3	0.207727	-0.835223	0	0.37	1
Brk1	0.207727	-0.877343	0	0.37	1
Tubb2a	0.207727	-0.916376	0	0.37	1
Cnbp	0.207727	-0.994949	0	0.37	1
Srsf11	0.207727	-1.00519	0	0.37	1
Ccdc86	0.207727	-1.10004	0	0.37	1
Dusp6	0.208031	0.565545	1	0.681	1
Xist	0.208892	-0.686886	0.667	0.933	1
BC049715	0.209637	0.672941	0.333	0.109	1
Acadm	0.209637	0.599084	0.333	0.109	1
Pbrm1	0.211303	0.359562	0.667	0.252	1
Ang	0.211303	0.351637	0.667	0.252	1
Mterf3	0.212156	0.358047	0.333	0.092	1
Nfatc3	0.212156	0.343544	0.333	0.092	1
Psd4	0.212156	0.332635	0.333	0.092	1
Kin	0.212156	0.32955	0.333	0.092	1
1810037I17Rik	0.212156	0.325472	0.333	0.092	1
Tlk2	0.212156	0.324594	0.333	0.092	1
Stip1	0.212156	0.319264	0.333	0.092	1
Cnnm3	0.212156	0.307876	0.333	0.092	1
Nsmce4a	0.212156	0.28448	0.333	0.092	1
Casp6	0.212156	0.280279	0.333	0.092	1
Polg	0.212156	0.273416	0.333	0.092	1
Asap1	0.21241	0.306602	0.667	0.261	1
Mbtps1	0.212696	0.63345	0.333	0.118	1
Mrpl30	0.212698	0.686221	0.333	0.118	1
Npepps	0.212698	0.670471	0.333	0.118	1
BC018473	0.212698	0.661733	0.333	0.118	1
Znrf1	0.212698	0.654747	0.333	0.118	1
Slc39a10	0.212698	0.646875	0.333	0.118	1
Ppp1r12c	0.212698	0.61082	0.333	0.118	1
Mpc1	0.212939	0.349703	0.667	0.218	1
Gal3st4	0.213043	0.309992	1	0.37	1
Kmt2e	0.214216	0.529325	0.667	0.429	1
Ppia	0.21469	0.313507	1	0.882	1
Mycbp2	0.214752	0.503992	0.667	0.353	1
Dnajc25	0.214992	1.37667	0.333	0.126	1
Rnf169	0.214992	0.728916	0.333	0.126	1
Plod1	0.215138	-0.906459	0	0.361	1
Atp6v1g1	0.215138	-0.939954	0	0.361	1
Map4k4	0.215138	-0.98756	0	0.361	1
Susd3	0.215138	-0.997041	0	0.361	1
Chka	0.215138	-1.1136	0	0.361	1
Dnm2	0.215141	0.483078	0.667	0.294	1
Tent5c	0.215605	0.561227	0.667	0.328	1
Sdc3	0.215625	0.445104	0.667	0.311	1
Tasor	0.216953	0.389505	0.333	0.101	1
Ift46	0.216953	0.369466	0.333	0.101	1
Lamtor5	0.216953	0.367278	0.333	0.101	1
Zfp281	0.216953	0.363196	0.333	0.101	1
Dnajc24	0.216953	0.352005	0.333	0.101	1
Mindy2	0.216953	0.348748	0.333	0.101	1
Mtr	0.216953	0.330995	0.333	0.101	1
Pogz	0.216953	0.330762	0.333	0.101	1
Fndc3a	0.216953	0.327825	0.333	0.101	1
Tmem248	0.216953	0.321728	0.333	0.101	1
Asap3	0.216953	0.308971	0.333	0.101	1
Dph5	0.216953	0.307277	0.333	0.101	1
Bbx	0.216953	0.303203	0.333	0.101	1
Cox6c	0.217172	0.353513	1	0.639	1
Scarb2	0.217534	0.350008	1	0.462	1
Siglech	0.217983	-0.573555	0.667	0.924	1
Cox7a2	0.222696	0.505369	0.667	0.496	1
Mia2	0.222739	-0.904182	0	0.353	1
Lap3	0.222739	-0.910628	0	0.353	1
Magt1	0.222739	-1.09197	0	0.353	1
Man1c1	0.223528	0.638383	0.333	0.118	1
Trim2	0.223528	0.621814	0.333	0.118	1
Ndufb10	0.223528	0.589035	0.333	0.118	1
Arpc1b	0.223867	0.364859	1	0.58	1
Ier3ip1	0.223867	-0.683467	0.333	0.597	1
Nr2f6	0.224111	0.35984	0.333	0.092	1
Sin3a	0.224111	0.352642	0.333	0.092	1
Copg1	0.224111	0.303461	0.333	0.092	1
Fopnl	0.224111	0.285389	0.333	0.092	1
Dnajc16	0.224111	0.262098	0.333	0.092	1
Herpud2	0.224111	0.250416	0.333	0.092	1
Pnpla7	0.2247	0.529661	1	0.538	1
Tcf20	0.225599	0.911481	0.333	0.126	1
Atf2	0.225599	0.6575	0.333	0.126	1
Cuta	0.226151	0.306269	0.667	0.244	1
Nfkb1	0.226151	0.25314	0.667	0.244	1
Cdk11b	0.227333	0.345407	0.667	0.252	1
Rps16	0.227491	0.358862	1	0.95	1
Tmsb4x	0.227518	0.29957	1	0.992	1
Git2	0.228299	-0.816973	0.333	0.58	1
Higd2a	0.228321	0.33485	0.667	0.261	1
Ube2d1	0.228663	0.288218	0.333	0.101	1
Atg3	0.228665	0.385302	0.333	0.101	1
Irf3	0.228665	0.377343	0.333	0.101	1
Tnip2	0.228665	0.367652	0.333	0.101	1
Psmd3	0.228665	0.343238	0.333	0.101	1
Jup	0.228665	0.336033	0.333	0.101	1
Jak2	0.228665	0.319694	0.333	0.101	1
Tlnrd1	0.228665	0.316252	0.333	0.101	1
Lmf1	0.228665	0.310844	0.333	0.101	1
Sacm1l	0.228665	0.308209	0.333	0.101	1
Cant1	0.228665	0.30598	0.333	0.101	1
N4bp1	0.228665	0.305631	0.333	0.101	1
Cox6a2	0.228665	0.290704	0.333	0.101	1
Cand1	0.228665	0.28823	0.333	0.101	1
Idh3a	0.228665	0.286152	0.333	0.101	1
Tmub2	0.228665	0.276467	0.333	0.101	1
Igsf8	0.228665	0.272019	0.333	0.101	1
Psmb3	0.229127	0.260899	0.667	0.269	1
Laptm4a	0.230458	-0.889452	0.333	0.597	1
Tifab	0.230532	-0.949306	0	0.345	1
Nol7	0.230533	-0.815068	0	0.345	1
Mrfap1	0.230533	-0.845033	0	0.345	1
Lhfpl2	0.230533	-0.848838	0	0.345	1
Ilk	0.230533	-0.909594	0	0.345	1
Cdk6	0.232156	0.34308	0.333	0.109	1
Tpd52l2	0.232156	0.331871	0.333	0.109	1
Atp6v0c	0.233857	-0.826588	0.333	0.571	1
Cd81	0.23395	0.268574	1	1	1
Cyc1	0.234747	0.585152	0.333	0.118	1
Rps6ka1	0.235896	0.524723	1	0.63	1
Wasf2	0.236395	0.512951	0.667	0.496	1
Nop53	0.236574	0.613482	0.333	0.126	1
Srsf6	0.236848	0.391062	0.667	0.353	1
Rnps1	0.237747	1.29896	0.333	0.134	1
Ms4a6c	0.237747	1.13707	0.333	0.134	1
C9orf72	0.237747	1.10642	0.333	0.134	1
Zc3h4	0.237747	1.04287	0.333	0.134	1
Irgm1	0.237747	0.891418	0.333	0.134	1
Vapa	0.237895	0.274958	0.667	0.277	1
Zfp652	0.238523	-0.863685	0	0.336	1
Dazap2	0.238524	0.460393	0.667	0.319	1
Fchsd2	0.238524	-0.831882	0	0.336	1
Clptm1	0.238524	-0.850163	0	0.336	1
C5ar1	0.238524	-0.865801	0	0.336	1
Pum2	0.238524	-0.870672	0	0.336	1
Ecscr	0.238524	-0.873956	0	0.336	1
Casp8	0.238524	-0.881623	0	0.336	1
Lrba	0.238524	-0.889164	0	0.336	1
Rasgrp3	0.238524	-0.922959	0	0.336	1
Gpr155	0.238524	-0.928534	0	0.336	1
Cggbp1	0.238524	-0.935004	0	0.336	1
Tap2	0.238524	-0.968102	0	0.336	1
Frmd4b	0.238524	-0.975712	0	0.336	1
Cited2	0.238524	-1.02857	0	0.336	1
Clint1	0.238665	0.427347	0.667	0.311	1
Calr	0.239874	0.30208	1	0.857	1
Rpl32	0.240416	0.474011	1	0.924	1
Snd1	0.240821	0.346039	0.333	0.101	1
Bcl2l11	0.240821	0.333724	0.333	0.101	1
Rfxap	0.240821	0.332512	0.333	0.101	1
Fam129a	0.240821	0.331599	0.333	0.101	1
Gsk3a	0.240821	0.330557	0.333	0.101	1
St3gal2	0.240821	0.330176	0.333	0.101	1
Msl3	0.240821	0.327565	0.333	0.101	1
Rnf11	0.240821	0.325815	0.333	0.101	1
Syap1	0.240821	0.319256	0.333	0.101	1
Cbx4	0.240821	0.313219	0.333	0.101	1
Tnfsf13b	0.240821	0.310801	0.333	0.101	1
Kdm3a	0.240821	0.307691	0.333	0.101	1
Agpat5	0.240821	0.291861	0.333	0.101	1
Grpel1	0.240821	0.263836	0.333	0.101	1
St7l	0.240821	0.253225	0.333	0.101	1
Ipo11	0.244038	0.347175	0.333	0.109	1
Mob1b	0.244038	0.344829	0.333	0.109	1
Paxbp1	0.244038	0.330964	0.333	0.109	1
Smim7	0.244038	0.297087	0.333	0.109	1
Dusp7	0.244213	0.287114	0.667	0.252	1
Zmiz1	0.245076	-0.797	0.333	0.605	1
Clic1	0.245347	0.497263	0.667	0.571	1
Ssbp1	0.245731	0.309917	0.667	0.269	1
Ppp4c	0.245731	0.3003	0.667	0.269	1
Ube2j2	0.246359	0.60607	0.333	0.118	1
Irf2bpl	0.246471	-0.757255	0.333	0.563	1
Armc5	0.246718	-0.770004	0	0.328	1
Atp6v1e1	0.246718	-0.803681	0	0.328	1
Elf1	0.246718	-0.810917	0	0.328	1
Gpatch8	0.246718	-0.817871	0	0.328	1
Dock2	0.246718	-0.833008	0	0.328	1
Cd47	0.246718	-0.84636	0	0.328	1
Polr2a	0.246718	-0.854934	0	0.328	1
Rreb1	0.246718	-0.87532	0	0.328	1
Gnl3	0.246718	-0.87869	0	0.328	1
Sh2b3	0.246718	-0.880125	0	0.328	1
Gadd45g	0.246718	-0.912165	0	0.328	1
Ptafr	0.246718	-0.941094	0	0.328	1
Basp1	0.246842	0.345778	1	0.882	1
Ppfia4	0.247691	-0.819794	0.333	0.571	1
Gpr180	0.247922	0.641128	0.333	0.126	1
Fam173a	0.247922	0.59639	0.333	0.126	1
Atf1	0.247922	0.590996	0.333	0.126	1
Ube2s	0.248836	0.869777	0.333	0.134	1
Mcmbp	0.248836	0.705639	0.333	0.134	1
Jkamp	0.248836	0.64131	0.333	0.134	1
Sec63	0.248836	0.621631	0.333	0.134	1
Lcp1	0.24928	0.276668	1	0.723	1
Gas5	0.2497	0.264959	1	0.731	1
Ucp2	0.249983	-0.817171	0.333	0.588	1
Tmco1	0.250096	-0.653718	0.333	0.756	1
Hps3	0.251639	0.699169	0.667	0.361	1
Dleu2	0.252804	-0.587109	0.667	0.832	1
Mgat1	0.252974	0.284239	0.667	0.252	1
Ppm1b	0.253425	0.349033	0.333	0.101	1
Becn1	0.253425	0.316603	0.333	0.101	1
Brf1	0.253425	0.315004	0.333	0.101	1
Puf60	0.253425	0.306206	0.333	0.101	1
Lsm12	0.253425	0.301119	0.333	0.101	1
Glt8d1	0.253425	0.298049	0.333	0.101	1
Aldh16a1	0.253425	0.286212	0.333	0.101	1
Lrrc8a	0.253425	0.255897	0.333	0.101	1
mt-Co3	0.25379	0.256092	1	0.899	1
Anxa3	0.254009	0.508769	0.667	0.613	1
Necap2	0.255117	-0.782346	0	0.319	1
Crlf3	0.255117	-0.791155	0	0.319	1
Camk1d	0.255117	-0.796918	0	0.319	1
Ssb	0.255117	-0.821535	0	0.319	1
Tec	0.255117	-0.843582	0	0.319	1
Tcea1	0.255117	-0.845559	0	0.319	1
Epn1	0.255117	-0.852548	0	0.319	1
Map4	0.255117	-0.871838	0	0.319	1
Tk2	0.255117	-0.882925	0	0.319	1
Gm34455	0.255117	-0.936625	0	0.319	1
D830025C05Rik	0.255117	-1.01629	0	0.319	1
Zfp24	0.25634	0.342377	0.333	0.109	1
Map3k14	0.25634	0.341119	0.333	0.109	1
Coro2a	0.25634	0.330013	0.333	0.109	1
Cul5	0.25634	0.322559	0.333	0.109	1
Ubap1	0.25634	0.32066	0.333	0.109	1
Rbm38	0.25634	0.31911	0.333	0.109	1
Smim19	0.25634	0.301931	0.333	0.109	1
Klhl22	0.25634	0.300285	0.333	0.109	1
Ssrp1	0.25634	0.299897	0.333	0.109	1
Kcnk6	0.257619	0.626015	0.667	0.378	1
Grcc10	0.258235	-0.741515	0.333	0.546	1
Fbxo33	0.258368	0.359923	0.333	0.118	1
Srsf3	0.259573	-0.712684	0.333	0.555	1
BC031181	0.259645	0.581032	0.333	0.126	1
Usp22	0.260282	0.850068	0.333	0.134	1
Rassf3	0.260282	0.638942	0.333	0.134	1
Cux1	0.260504	0.384884	0.667	0.353	1
Ptma	0.260867	-0.441109	1	0.924	1
Cltc	0.262088	-0.780318	0.333	0.571	1
Nrbp1	0.262558	0.408452	0.667	0.328	1
Tgs1	0.262558	0.405929	0.667	0.328	1
Cybc1	0.263726	-0.851213	0	0.311	1
Ube2l3	0.263727	-0.778372	0	0.311	1
Rbm8a	0.263727	-0.794227	0	0.311	1
Sarnp	0.263727	-0.797874	0	0.311	1
Syk	0.263727	-0.826737	0	0.311	1
Wls	0.263727	-0.82842	0	0.311	1
Cwc15	0.263727	-0.833971	0	0.311	1
Abcf1	0.263727	-0.838242	0	0.311	1
Sec14l1	0.263727	-0.846171	0	0.311	1
Sod1	0.263727	-0.860826	0	0.311	1
Fbrsl1	0.263727	-0.865521	0	0.311	1
Smap1	0.263727	-0.882375	0	0.311	1
Snrnp27	0.263727	-0.883896	0	0.311	1
Map11	0.263727	-0.904699	0	0.311	1
Zc3h15	0.263727	-0.924352	0	0.311	1
Tcf25	0.26444	0.658204	0.667	0.387	1
Samd4b	0.266481	0.311622	0.333	0.101	1
Aebp2	0.266481	0.287676	0.333	0.101	1
Cep250	0.266481	0.28282	0.333	0.101	1
Kmt2d	0.266481	0.280325	0.333	0.101	1
Qars	0.266481	0.272561	0.333	0.101	1
Ubash3b	0.266754	0.507536	0.667	0.37	1
Wdr26	0.267791	0.373229	0.667	0.361	1
Topors	0.269068	0.355884	0.333	0.109	1
Usp4	0.269068	0.344662	0.333	0.109	1
Uhmk1	0.269068	0.329987	0.333	0.109	1
Synj2bp	0.269068	0.327689	0.333	0.109	1
Ttf1	0.269068	0.325777	0.333	0.109	1
Vapb	0.269068	0.320615	0.333	0.109	1
Nop14	0.269068	0.301196	0.333	0.109	1
Mmgt2	0.269068	0.294022	0.333	0.109	1
Srp68	0.269068	0.293312	0.333	0.109	1
Npm3	0.269068	0.284194	0.333	0.109	1
Ccnk	0.269068	0.252648	0.333	0.109	1
Ppp1cc	0.270363	0.38321	0.667	0.336	1
4833438C02Rik	0.270777	0.34068	0.333	0.118	1
Stk11	0.270777	0.324166	0.333	0.118	1
Vti1b	0.270777	0.310899	0.333	0.118	1
Ywhae	0.271017	0.422797	0.667	0.504	1
Naa20	0.271746	0.510629	0.333	0.126	1
Mafk	0.271746	0.344364	0.333	0.126	1
Lrmp	0.271746	0.318633	0.333	0.126	1
Mau2	0.271893	0.823106	0.333	0.143	1
Slc38a9	0.271893	0.675567	0.333	0.143	1
Gatm	0.272011	0.39138	0.667	0.311	1
Larp7	0.272088	0.542438	0.333	0.134	1
Apobec1	0.272553	-0.731857	0	0.303	1
Oga	0.272553	-0.73257	0	0.303	1
Gtf2h2	0.272553	-0.756119	0	0.303	1
Ash1l	0.272553	-0.775211	0	0.303	1
Sf1	0.272553	-0.784232	0	0.303	1
Pkm	0.272553	-0.792376	0	0.303	1
Sel1l	0.272553	-0.803622	0	0.303	1
Wbp11	0.272553	-0.83118	0	0.303	1
Nek7	0.272553	-0.834639	0	0.303	1
Ubl3	0.272553	-0.838686	0	0.303	1
Glmp	0.272553	-0.843809	0	0.303	1
Hsbp1	0.272553	-0.849997	0	0.303	1
Cul1	0.272553	-0.886271	0	0.303	1
Atp2a2	0.272553	-0.905381	0	0.303	1
Stab1	0.272553	-0.919525	0	0.303	1
Pdgfb	0.274189	0.658619	1	0.832	1
Sdf2l1	0.275016	0.496145	0.667	0.37	1
Ddx50	0.278092	0.373668	0.667	0.345	1
Lpcat1	0.280564	0.260288	0.667	0.252	1
Ckb	0.280742	-0.544193	0.667	0.664	1
9930111J21Rik2	0.281599	-0.786765	0	0.294	1
Arhgef40	0.281599	-0.793934	0	0.294	1
Plpbp	0.281599	-0.827239	0	0.294	1
Psmb6	0.2816	-0.693877	0	0.294	1
Psma3	0.2816	-0.70593	0	0.294	1
Mgat4a	0.2816	-0.742966	0	0.294	1
Sbno2	0.2816	-0.75315	0	0.294	1
Brd7	0.2816	-0.763502	0	0.294	1
Setd5	0.2816	-0.774003	0	0.294	1
Pik3cd	0.2816	-0.776277	0	0.294	1
Rbm28	0.2816	-0.77757	0	0.294	1
Washc4	0.2816	-0.780762	0	0.294	1
Chd9	0.2816	-0.802935	0	0.294	1
Kdm7a	0.2816	-0.804537	0	0.294	1
Snu13	0.2816	-0.821526	0	0.294	1
Sirt7	0.2816	-0.865436	0	0.294	1
Dnajb4	0.2816	-0.908359	0	0.294	1
Ralbp1	0.2816	-0.910244	0	0.294	1
Ttyh3	0.2816	-0.910948	0	0.294	1
Rnase4	0.282061	-0.643147	0.667	0.681	1
Dapk3	0.282222	0.332935	0.333	0.109	1
Ganc	0.282222	0.312532	0.333	0.109	1
Elof1	0.282222	0.30001	0.333	0.109	1
Pnkd	0.282222	0.290867	0.333	0.109	1
Adar	0.282222	0.289326	0.333	0.109	1
Ccpg1	0.282222	0.280436	0.333	0.109	1
Gm10134	0.282222	0.278252	0.333	0.109	1
Zcchc24	0.282222	0.274739	0.333	0.109	1
Ccdc115	0.282222	0.269705	0.333	0.109	1
Dnajc19	0.282222	0.258592	0.333	0.109	1
Atg5	0.282222	0.254572	0.333	0.109	1
Dync1i2	0.282512	0.284032	1	0.597	1
Grn	0.28254	0.261402	1	0.941	1
Lgals9	0.28345	0.528631	0.667	0.37	1
Nipbl	0.28345	0.445684	0.667	0.37	1
Ggh	0.283588	0.331686	0.333	0.118	1
Stk24	0.283588	0.319738	0.333	0.118	1
Kmt5c	0.283588	0.308186	0.333	0.118	1
E2f3	0.283588	0.295552	0.333	0.118	1
Tgfa	0.283588	0.289548	0.333	0.118	1
Cdc37l1	0.283588	0.276398	0.333	0.118	1
Paip1	0.283588	0.254202	0.333	0.118	1
Oma1	0.283758	0.581935	0.333	0.143	1
Lcor	0.284228	0.333398	0.333	0.126	1
Larp4	0.284254	0.620038	0.333	0.134	1
Tmed5	0.287279	0.291068	1	0.521	1
Zcchc7	0.287279	0.274144	1	0.521	1
Tspan7	0.288509	0.349568	0.667	0.328	1
Tut7	0.290045	-0.815056	0.333	0.555	1
Cst3	0.290057	-0.303945	1	1	1
Tmed10	0.290257	-0.609467	0.333	0.697	1
Srgap2	0.290835	-0.682863	0.667	0.697	1
Gtf2i	0.290873	-0.770805	0	0.286	1
Tgfbrap1	0.290874	-0.745048	0	0.286	1
Pold4	0.290874	-0.767211	0	0.286	1
Tgoln1	0.290874	-0.768259	0	0.286	1
Siglece	0.290874	-0.797601	0	0.286	1
Sumf1	0.290874	-0.808484	0	0.286	1
Havcr2	0.290874	-0.81387	0	0.286	1
Rassf4	0.290874	-0.817006	0	0.286	1
Acsl4	0.290874	-0.834339	0	0.286	1
Nit1	0.290874	-0.855499	0	0.286	1
Cspp1	0.290874	-0.91859	0	0.286	1
Atp2b1	0.291838	0.34134	0.667	0.454	1
Csnk2a1	0.292059	0.375019	0.667	0.37	1
Man1a2	0.293329	0.364712	0.667	0.361	1
Gnpat	0.294719	0.634318	0.333	0.151	1
Tmem123	0.294719	0.588194	0.333	0.151	1
Hnrnpu	0.295253	-0.758956	0.333	0.538	1
Vegfb	0.295805	0.308956	0.333	0.109	1
Tmem60	0.295805	0.305713	0.333	0.109	1
Ehmt2	0.295805	0.304416	0.333	0.109	1
Cdkn1a	0.295805	0.262748	0.333	0.109	1
Snrpd1	0.295805	0.251083	0.333	0.109	1
Snx10	0.295968	0.528295	0.333	0.143	1
Zfp266	0.296803	0.313986	0.333	0.118	1
D1Ertd622e	0.296803	0.298764	0.333	0.118	1
Emg1	0.296803	0.281025	0.333	0.118	1
Nfyb	0.296803	0.278135	0.333	0.118	1
Etfb	0.296803	0.276749	0.333	0.118	1
Dennd1b	0.296803	0.262637	0.333	0.118	1
4930539J05Rik	0.296803	0.260741	0.333	0.118	1
Sdhd	0.297092	0.328635	0.333	0.126	1
Cep295	0.297092	0.291294	0.333	0.126	1
Gm2a	0.297102	0.512015	0.667	0.496	1
P2ry13	0.297371	-0.729955	0.333	0.689	1
Wsb1	0.298024	-0.613666	0.333	0.555	1
Ube2d3	0.299244	-0.555652	0.667	0.655	1
Zyx	0.300382	-0.644237	0	0.277	1
Myadm	0.300382	-0.692714	0	0.277	1
Soat1	0.300382	-0.72978	0	0.277	1
Abcd2	0.300382	-0.730413	0	0.277	1
Rab35	0.300382	-0.733017	0	0.277	1
Rgl2	0.300382	-0.738408	0	0.277	1
Dnmt3a	0.300382	-0.759817	0	0.277	1
Abca9	0.300382	-0.807394	0	0.277	1
Ciao2a	0.300382	-0.823985	0	0.277	1
Luc7l2	0.301901	-0.758561	0.333	0.529	1
Tanc2	0.30288	0.421519	0.667	0.504	1
Manf	0.303376	-0.765947	0.333	0.538	1
Tsc22d4	0.30355	-0.574402	1	0.798	1
Sppl2a	0.304651	0.342535	0.667	0.345	1
Psma1	0.305028	1.04852	0.333	0.16	1
Pex7	0.305028	0.65792	0.333	0.16	1
Sfpq	0.305041	0.4445	0.667	0.395	1
Slc30a5	0.306956	0.787818	0.333	0.151	1
Smarce1	0.306956	0.563023	0.333	0.151	1
Nfic	0.308282	0.448284	0.667	0.378	1
Ski	0.309797	0.312724	0.667	0.37	1
Rc3h1	0.31013	-0.64767	0	0.269	1
Mfsd1	0.31013	-0.648019	0	0.269	1
Atp6v0d1	0.31013	-0.655834	0	0.269	1
Derl2	0.31013	-0.661941	0	0.269	1
Ppig	0.31013	-0.675065	0	0.269	1
Maf1	0.31013	-0.693434	0	0.269	1
Pfkfb3	0.31013	-0.698274	0	0.269	1
Frg1	0.31013	-0.698598	0	0.269	1
Lpar6	0.31013	-0.708378	0	0.269	1
Chmp3	0.31013	-0.725254	0	0.269	1
Pten	0.31013	-0.727721	0	0.269	1
Bnip3l	0.31013	-0.732891	0	0.269	1
Zfp292	0.31013	-0.750199	0	0.269	1
Eef2k	0.31013	-0.750209	0	0.269	1
Vasp	0.31013	-0.750318	0	0.269	1
Stk38	0.31013	-0.76063	0	0.269	1
Col27a1	0.31013	-0.763617	0	0.269	1
Lifr	0.31013	-0.770293	0	0.269	1
Pura	0.31013	-0.77597	0	0.269	1
Tcf7l2	0.31013	-0.782614	0	0.269	1
Zbtb20	0.31013	-0.800072	0	0.269	1
Tuba1a	0.31013	-0.809036	0	0.269	1
Ncor1	0.310169	-0.644737	0.333	0.529	1
Slc35c2	0.31034	0.522206	0.333	0.126	1
Slc27a4	0.31034	0.327148	0.333	0.126	1
Heatr1	0.31034	0.317427	0.333	0.126	1
Lcorl	0.31034	0.279248	0.333	0.126	1
Lasp1	0.31034	0.276582	0.333	0.126	1
Ireb2	0.31034	0.275024	0.333	0.126	1
Entpd6	0.31034	0.268677	0.333	0.126	1
Ndufaf4	0.310424	0.292533	0.333	0.118	1
Galnt7	0.310424	0.286722	0.333	0.118	1
Stxbp2	0.310424	0.281443	0.333	0.118	1
Mff	0.310424	0.280409	0.333	0.118	1
Ddx41	0.310424	0.275374	0.333	0.118	1
Ptprs	0.310424	0.270905	0.333	0.118	1
Fbxo3	0.310424	0.270208	0.333	0.118	1
Suco	0.310424	0.267658	0.333	0.118	1
Slc35f6	0.310424	0.265521	0.333	0.118	1
Liph	0.310424	0.263227	0.333	0.118	1
Plod3	0.311235	0.365848	0.667	0.361	1
Itgb2	0.311903	-0.585414	0.667	0.664	1
Macf1	0.313061	-0.72424	0.333	0.546	1
Lsm6	0.317278	0.560275	0.333	0.16	1
Gpr34	0.319414	-0.416994	0.333	0.815	1
Mkrn1	0.319525	0.550816	0.333	0.151	1
Exosc2	0.319525	0.430395	0.333	0.151	1
Tln1	0.320061	0.404007	0.667	0.529	1
Tardbp	0.320123	-0.652573	0	0.261	1
Zfp90	0.320125	-0.671903	0	0.261	1
Tnfrsf1b	0.320125	-0.672504	0	0.261	1
Ube2k	0.320125	-0.676218	0	0.261	1
Cdc37	0.320125	-0.690574	0	0.261	1
Slfn8	0.320125	-0.691671	0	0.261	1
Pik3cg	0.320125	-0.702752	0	0.261	1
Nsd1	0.320125	-0.70356	0	0.261	1
Flii	0.320125	-0.703645	0	0.261	1
Pggt1b	0.320125	-0.704774	0	0.261	1
Uqcc2	0.320125	-0.704892	0	0.261	1
Il16	0.320125	-0.708029	0	0.261	1
Galnt11	0.320125	-0.71389	0	0.261	1
Slc4a7	0.320125	-0.723063	0	0.261	1
Papola	0.320125	-0.729672	0	0.261	1
Pald1	0.320125	-0.733414	0	0.261	1
Nadk	0.320125	-0.735062	0	0.261	1
Stat6	0.320125	-0.73863	0	0.261	1
Atp8a2	0.320125	-0.756769	0	0.261	1
Stag1	0.320125	-0.759107	0	0.261	1
Emc10	0.320125	-0.763189	0	0.261	1
Gtf2a1	0.320125	-0.768916	0	0.261	1
Ncoa3	0.320125	-0.776921	0	0.261	1
Crebbp	0.320125	-0.785221	0	0.261	1
Hif1a	0.320125	-0.80183	0	0.261	1
Cysltr1	0.320125	-0.802258	0	0.261	1
Mxd4	0.320125	-0.879132	0	0.261	1
Dhrs3	0.320125	-0.881205	0	0.261	1
Gabarap	0.321271	0.402639	0.667	0.471	1
Arpp19	0.321271	0.361318	0.667	0.471	1
Eif5a	0.322964	0.6255	0.667	0.395	1
Scfd1	0.323972	0.307069	0.333	0.126	1
Psmg4	0.323972	0.298724	0.333	0.126	1
Pip5k1a	0.323972	0.281925	0.333	0.126	1
Pck2	0.323972	0.277794	0.333	0.126	1
Ncoa2	0.323972	0.274156	0.333	0.126	1
Ccdc97	0.323972	0.264647	0.333	0.126	1
Scarb1	0.323972	0.257508	0.333	0.126	1
Stat5b	0.324266	0.290623	0.333	0.109	1
Ankhd1	0.324266	0.257548	0.333	0.109	1
Vps54	0.324451	0.29821	0.333	0.118	1
Elmo2	0.324451	0.298173	0.333	0.118	1
Ipo13	0.324451	0.282387	0.333	0.118	1
Ftl1-ps1	0.324451	0.265596	0.333	0.118	1
Rb1cc1	0.324451	0.262072	0.333	0.118	1
Ssh2	0.326758	0.272077	1	0.773	1
Sppl3	0.326989	0.861779	0.333	0.168	1
Eng	0.326989	0.808301	0.333	0.168	1
Nisch	0.327148	-0.80372	0.333	0.529	1
Slc15a4	0.327149	-0.711373	0.333	0.529	1
Ifngr2	0.328181	0.321515	0.667	0.412	1
Rpl3	0.328987	0.407898	1	0.664	1
Nfx1	0.329845	0.589671	0.333	0.16	1
Ube2m	0.329845	0.588386	0.333	0.16	1
Hcfc1	0.329845	0.53163	0.333	0.16	1
Ccl6	0.330374	-0.723209	0	0.252	1
Polr1a	0.330375	-0.629183	0	0.252	1
Matr3	0.330375	-0.646711	0	0.252	1
Hsd17b4	0.330375	-0.649686	0	0.252	1
Snx20	0.330375	-0.658242	0	0.252	1
Sltm	0.330375	-0.659182	0	0.252	1
Ift172	0.330375	-0.68141	0	0.252	1
Iffo1	0.330375	-0.683808	0	0.252	1
Krcc1	0.330375	-0.701498	0	0.252	1
Clptm1l	0.330375	-0.712482	0	0.252	1
Tcof1	0.330375	-0.717916	0	0.252	1
Ppt2	0.330375	-0.727503	0	0.252	1
Wdr61	0.330375	-0.742813	0	0.252	1
Eif4e2	0.330375	-0.746013	0	0.252	1
Eif3h	0.330375	-0.749511	0	0.252	1
Amfr	0.330375	-0.751559	0	0.252	1
Snhg12	0.330375	-0.760791	0	0.252	1
Saraf	0.331369	-0.478195	0.333	0.714	1
Eapp	0.332426	0.525053	0.333	0.151	1
Gbp3	0.332426	0.5217	0.333	0.151	1
Srrm2	0.333174	-0.500274	0.667	0.672	1
Cox7c	0.334391	0.410408	1	0.756	1
Fcf1	0.334683	0.53215	0.333	0.143	1
Ddx3x	0.33586	-0.740753	0.333	0.529	1
Fcrls	0.336237	-0.484865	0.333	0.832	1
H2-M3	0.33656	0.292052	0.333	0.134	1
Rnf145	0.33656	0.280555	0.333	0.134	1
B930036N10Rik	0.337523	-0.351169	1	0.916	1
H3f3b	0.337655	0.53752	1	0.992	1
Chn2	0.337989	0.298973	0.333	0.126	1
Snf8	0.337989	0.284703	0.333	0.126	1
Zmym5	0.337989	0.283699	0.333	0.126	1
Nup98	0.337989	0.259763	0.333	0.126	1
Vamp2	0.338885	0.290037	0.333	0.118	1
Pias2	0.338885	0.287997	0.333	0.118	1
Mctp1	0.338885	0.259163	0.333	0.118	1
Emc2	0.339545	0.576896	0.333	0.168	1
Naga	0.339545	0.521615	0.333	0.168	1
Rps2	0.340106	0.293973	1	0.538	1
Tsix	0.340391	-0.718085	0.333	0.622	1
Ppm1g	0.34089	-0.600914	0	0.244	1
Tnfrsf21	0.34089	-0.613713	0	0.244	1
Zfp207	0.34089	-0.615294	0	0.244	1
Cd83	0.34089	-0.62073	0	0.244	1
0610040J01Rik	0.34089	-0.62467	0	0.244	1
Mrpl24	0.34089	-0.652426	0	0.244	1
Samm50	0.34089	-0.653572	0	0.244	1
Ralgps2	0.34089	-0.655729	0	0.244	1
Nhlrc3	0.34089	-0.658905	0	0.244	1
Sfr1	0.34089	-0.663191	0	0.244	1
Creb1	0.34089	-0.663622	0	0.244	1
Tm9sf4	0.34089	-0.671002	0	0.244	1
B4galt6	0.34089	-0.678789	0	0.244	1
Pkig	0.34089	-0.684535	0	0.244	1
Hltf	0.34089	-0.688094	0	0.244	1
Tapbpl	0.34089	-0.690668	0	0.244	1
Thoc7	0.34089	-0.693941	0	0.244	1
Tagap	0.34089	-0.711672	0	0.244	1
Cerk	0.34089	-0.721946	0	0.244	1
Mcur1	0.34089	-0.725642	0	0.244	1
Ccdc50	0.34089	-0.734002	0	0.244	1
Notch1	0.34089	-0.782187	0	0.244	1
Dock4	0.34156	0.3168	0.667	0.395	1
Tacc1	0.341592	-0.626344	0.333	0.513	1
Set	0.341592	-0.6533	0.333	0.513	1
Taz	0.342731	0.573909	0.333	0.16	1
Yif1b	0.342731	0.52732	0.333	0.16	1
Sema4c	0.342731	0.526602	0.333	0.16	1
R3hdm2	0.342731	0.505601	0.333	0.16	1
Fuca2	0.342731	0.455646	0.333	0.16	1
[truncated: 2,084 more rows]

## Sheet: cluster4 - pMG2
	p_val	avg_logFC	pct.1	pct.2	p_val_adj
Net1	8.03242e-09	-1.08442	0	0.357	0.000269102
Lman2	2.46387e-07	-1.16406	0.167	0.786	0.00825446
Pxn	5.4611e-07	-0.80012	0.033	0.429	0.0182958
Tmem176a	1.46369e-06	-1.44526	0.089	0.571	0.0490364
Cst3	9.27821e-06	-0.994389	1	1	0.310839
Tmem9	9.96959e-06	-0.836175	0	0.214	0.334001
Cdkn1a	2.8605e-05	-0.749144	0.033	0.357	0.958324
Cd74	4.80821e-05	1.43465	0.9	0.286	1
Arid1a	6.81595e-05	-0.698534	0.089	0.5	1
Crat	7.14995e-05	-0.942073	0.022	0.286	1
Vezf1	8.70532e-05	-0.78276	0.022	0.286	1
Slc11a2	8.70532e-05	-1.03247	0.022	0.286	1
Rpl32	0.000100043	0.660087	1	0.929	1
Itgb5	0.000123728	-1.15857	0.533	0.857	1
Rps18	0.000141935	0.547159	0.989	1	1
Stt3b	0.00015348	-0.716991	0.067	0.429	1
Fn1	0.000154244	1.95781	0.656	0.071	1
Gatad2a	0.000170279	-0.831428	0.044	0.357	1
Reep5	0.000174921	-0.935433	0.333	0.786	1
Maf	0.000226114	-0.912552	0.156	0.571	1
Phactr4	0.000226569	-0.693283	0.011	0.214	1
Parp4	0.000226569	-0.765836	0.011	0.214	1
Rnf6	0.000226569	-0.797597	0.011	0.214	1
Gigyf2	0.000253397	-0.524926	0.011	0.214	1
Srebf2	0.000253397	-1.38152	0.011	0.214	1
H2-Eb1	0.000267462	1.69996	0.567	0	1
Eef1a1	0.000269628	0.51482	1	0.929	1
Pdhb	0.000283182	-0.458775	0.011	0.214	1
Lrrc8c	0.000283182	-0.703226	0.011	0.214	1
Hspa5	0.000305287	-1.14931	0.611	0.857	1
Apbb2	0.000316224	-0.416245	0.011	0.214	1
Nsun6	0.000339628	-0.296647	0	0.143	1
Gm42031	0.000339628	-0.296647	0	0.143	1
Trmt61a	0.000339628	-0.296647	0	0.143	1
Zfp367	0.000339628	-0.298517	0	0.143	1
Abcc1	0.000339628	-0.298517	0	0.143	1
Gpkow	0.000339628	-0.304969	0	0.143	1
Nbas	0.000339628	-0.398114	0	0.143	1
Slc8b1	0.000339628	-0.412718	0	0.143	1
Ppdpf	0.000339628	-0.41437	0	0.143	1
Foxk2	0.000339628	-0.460052	0	0.143	1
Atg13	0.000339628	-0.477316	0	0.143	1
Cyp51	0.000339628	-0.497451	0	0.143	1
Rnft1	0.000339628	-0.500868	0	0.143	1
Urb2	0.000339628	-0.538727	0	0.143	1
Blcap	0.000339628	-0.54476	0	0.143	1
Zfp942	0.000339628	-0.54476	0	0.143	1
Acvr2a	0.000339628	-0.568231	0	0.143	1
Ppp2r1b	0.000339628	-0.582322	0	0.143	1
Rab39	0.000339628	-0.583727	0	0.143	1
Fra10ac1	0.000339628	-0.588582	0	0.143	1
Elavl4	0.000339628	-0.606311	0	0.143	1
Scrn2	0.000339628	-0.703523	0	0.143	1
Mical3	0.000339628	-0.707573	0	0.143	1
Clcn3	0.000339628	-0.727526	0	0.143	1
Sec24d	0.000339628	-0.923147	0	0.143	1
Zc3h13	0.000469821	-0.667399	0.033	0.286	1
Hist1h4i	0.000509958	-0.741291	0.033	0.286	1
Hadhb	0.000593708	-1.06716	0.067	0.357	1
AC149090.1	0.000822038	-0.680586	0.067	0.357	1
Rpl38	0.000872926	0.417277	1	1	1
C1qc	0.000872926	-0.396348	1	1	1
Rpl41	0.00090325	0.415294	0.989	1	1
Rps27a	0.000966818	0.48232	1	1	1
Tesk1	0.0012561	-0.628519	0.044	0.286	1
Arhgef7	0.0012561	-1.04678	0.044	0.286	1
Rps26	0.00130769	0.436861	1	1	1
Atp6v0e	0.00134335	-0.766301	0.311	0.714	1
Rps11	0.00135174	0.443262	1	0.929	1
Jpt2	0.00144908	-0.65733	0.067	0.357	1
Tmem14c	0.00155842	-0.790894	0.289	0.643	1
C1qa	0.00164601	-0.417074	0.989	1	1
Cul2	0.00164827	-0.681592	0.022	0.214	1
Cstf3	0.00164827	-0.914496	0.022	0.214	1
Ankib1	0.00164827	-1.03402	0.022	0.214	1
Sparc	0.00167844	-0.694887	0.844	1	1
Rps14	0.00175633	0.50961	0.978	0.929	1
Kmt2c	0.00179162	-0.766253	0.044	0.286	1
Ppcdc	0.0017991	-0.645385	0.022	0.214	1
Madd	0.0017991	-0.668009	0.022	0.214	1
Cd36	0.00186985	1.19874	0.522	0.071	1
Phax	0.0019212	-0.649967	0.044	0.286	1
Rpl3	0.00194174	0.731551	0.878	0.786	1
Tbp	0.00196253	-0.393566	0.022	0.214	1
Gtse1	0.00196253	-0.566651	0.022	0.214	1
Phka2	0.00196253	-0.623945	0.022	0.214	1
Flcn	0.00196253	-0.639635	0.022	0.214	1
H2-Aa	0.00202876	1.44701	0.578	0.143	1
Sdc3	0.00202899	-0.803098	0.367	0.714	1
Bex3	0.00205934	-0.58007	0.044	0.286	1
Ubxn2a	0.00213949	-0.486042	0.022	0.214	1
Arl6ip1	0.00219935	-0.958314	0.578	0.786	1
Ebi3	0.00233098	-0.385243	0.022	0.214	1
Tmco3	0.00233098	-0.417601	0.022	0.214	1
Clpx	0.00233098	-0.452915	0.022	0.214	1
Ly86	0.0024547	-0.579411	0.944	0.929	1
Alg8	0.00266226	-0.87692	0.078	0.357	1
Psmb1	0.00273587	1.14105	0.5	0.071	1
Kif2a	0.00308894	-0.783758	0.056	0.286	1
Denr	0.00350204	-0.656791	0.333	0.714	1
Ptprc	0.00358096	-0.7042	0.278	0.643	1
Rpl26	0.00367514	0.472199	0.989	0.929	1
Magt1	0.00368881	-1.22729	0.2	0.5	1
Commd6	0.00372976	-0.639567	0.056	0.286	1
Ell2	0.00372976	-0.702036	0.056	0.286	1
C1qb	0.00384659	-0.471048	1	1	1
Rpl27	0.004148	0.476197	0.989	0.929	1
Sat1	0.00420322	1.03242	0.644	0.286	1
Adgrg1	0.00424408	-0.76182	0.089	0.357	1
Rpf2	0.00448924	-0.558909	0.056	0.286	1
Manf	0.00481037	-0.658932	0.367	0.714	1
Endod1	0.00496342	-0.849848	0.1	0.357	1
Tyrobp	0.00533414	-0.402775	0.922	1	1
Rps3	0.0053383	0.437949	0.944	1	1
Dock8	0.00538624	-0.488062	0.056	0.286	1
Dexi	0.0054184	-0.526647	0.033	0.214	1
Emp3	0.00558271	-0.82702	0.3	0.643	1
Slc35c1	0.00571941	-0.444999	0.056	0.286	1
Aspm	0.00582491	-0.990601	0.033	0.214	1
Zcchc7	0.00582491	-1.21451	0.033	0.214	1
Tspan14	0.00599254	-0.873967	0.189	0.5	1
Zcchc2	0.00609421	-0.277367	0.011	0.143	1
Tent4a	0.00609421	-0.281355	0.011	0.143	1
Slc9a8	0.00609421	-0.291609	0.011	0.143	1
Ghdc	0.00609421	-0.328833	0.011	0.143	1
Kdm4b	0.00609421	-0.405454	0.011	0.143	1
Slf1	0.00609421	-0.42057	0.011	0.143	1
Elp2	0.00609421	-0.423179	0.011	0.143	1
Mtpap	0.00609421	-0.432148	0.011	0.143	1
Rbak	0.00609421	-0.456317	0.011	0.143	1
Poc5	0.00609421	-0.457727	0.011	0.143	1
Abca9	0.00609421	-0.529822	0.011	0.143	1
CAAA01118383.1	0.00609421	-0.553294	0.011	0.143	1
Nbeal1	0.00609421	-0.56741	0.011	0.143	1
Sh3pxd2a	0.00609421	-0.569063	0.011	0.143	1
Taf4	0.00609421	-0.584957	0.011	0.143	1
Accs	0.00609421	-0.590681	0.011	0.143	1
Mast2	0.00609421	-0.599532	0.011	0.143	1
Opa3	0.00609421	-0.600418	0.011	0.143	1
Prmt7	0.00609421	-0.656424	0.011	0.143	1
B3galnt2	0.00609421	-0.670596	0.011	0.143	1
Kntc1	0.00609421	-0.706504	0.011	0.143	1
Dlat	0.00625871	-0.578019	0.033	0.214	1
Ormdl2	0.00625871	-0.665497	0.033	0.214	1
Senp6	0.00625871	-0.682138	0.033	0.214	1
2021-09-07	0.006413	-0.800202	0.256	0.571	1
Abhd12	0.00646934	-0.804417	0.511	0.714	1
Rela	0.00666576	-0.716127	0.1	0.357	1
Cars2	0.00672139	-0.414462	0.033	0.214	1
Myo1e	0.00672139	-0.498382	0.033	0.214	1
Lifr	0.00672139	-0.739175	0.033	0.214	1
Aplp2	0.00672139	-0.891258	0.033	0.214	1
Il7r	0.00673192	-0.267986	0.011	0.143	1
Tagap	0.00673192	-0.269704	0.011	0.143	1
Strada	0.00673192	-0.327874	0.011	0.143	1
Dolk	0.00673192	-0.331538	0.011	0.143	1
Map3k10	0.00673192	-0.331538	0.011	0.143	1
Ppp1r37	0.00673192	-0.344178	0.011	0.143	1
Bod1	0.00673192	-0.361065	0.011	0.143	1
Rnf25	0.00673192	-0.361545	0.011	0.143	1
Siae	0.00673192	-0.371568	0.011	0.143	1
Pex14	0.00673192	-0.375952	0.011	0.143	1
Vps45	0.00673192	-0.417614	0.011	0.143	1
Rnf146	0.00673192	-0.453866	0.011	0.143	1
Tmem245	0.00673192	-0.479042	0.011	0.143	1
Wdr62	0.00673192	-0.520218	0.011	0.143	1
Nicn1	0.00673192	-0.594832	0.011	0.143	1
Cdca8	0.00679119	-0.858347	0.156	0.429	1
Mt1	0.00686955	1.02385	0.556	0.143	1
Rps20	0.0069338	0.394028	1	1	1
2410006H16Rik	0.006988	1.03816	0.489	0.143	1
Stub1	0.00726375	-0.449279	0.122	0.429	1
Cxxc1	0.00742899	-0.250647	0.011	0.143	1
Zfp768	0.00742899	-0.263916	0.011	0.143	1
Grsf1	0.00742899	-0.264483	0.011	0.143	1
Gstcd	0.00742899	-0.286309	0.011	0.143	1
Emilin2	0.00742899	-0.289398	0.011	0.143	1
Cdk10	0.00742899	-0.292459	0.011	0.143	1
Sgsh	0.00742899	-0.326968	0.011	0.143	1
Lipe	0.00742899	-0.333488	0.011	0.143	1
Fos	0.00742899	-0.343306	0.011	0.143	1
Slfn2	0.00753737	1.00824	0.578	0.214	1
Crls1	0.00774001	-0.331454	0.033	0.214	1
Cryzl1	0.00774001	-0.695178	0.033	0.214	1
Ikbkg	0.00829948	-0.32304	0.033	0.214	1
Snx19	0.00829948	-0.456463	0.033	0.214	1
Pam16	0.00842224	-0.558786	0.067	0.286	1
Pld3	0.00858172	-0.573472	0.222	0.571	1
Tbcb	0.0088947	-0.703382	0.222	0.571	1
Epc2	0.00889485	-0.319205	0.033	0.214	1
Lonp1	0.00889485	-0.328564	0.033	0.214	1
Zcchc17	0.00889485	-0.378597	0.033	0.214	1
Nr2c2	0.00889485	-0.479631	0.033	0.214	1
Rpl12	0.00893777	0.43021	0.944	1	1
Atp5g2	0.00911816	0.572955	0.822	0.571	1
Fgl2	0.00926649	1.0369	0.544	0.143	1
Vps35	0.00929881	-0.490743	0.167	0.5	1
Cd81	0.0095824	-0.585539	0.967	0.929	1
Cx3cr1	0.00964331	-0.835991	0.689	0.857	1
Hmmr	0.00991446	-0.87417	0.067	0.286	1
Rab3il1	0.010001	-0.578039	0.311	0.643	1
Cul3	0.0102112	-0.629048	0.1	0.357	1
Noc2l	0.0104618	-0.506999	0.067	0.286	1
Cfh	0.0106138	-0.688461	0.211	0.5	1
H2-Ab1	0.0110447	1.07584	0.578	0.214	1
Yif1b	0.0111815	-0.580418	0.144	0.429	1
Hnrnpa1	0.0114333	0.827598	0.7	0.357	1
H2-D1	0.0114479	0.408645	0.978	0.786	1
Tmem33	0.0116378	-0.483557	0.067	0.286	1
Vrk3	0.0117211	-0.546293	0.1	0.357	1
Esd	0.0119267	-0.684798	0.222	0.5	1
Gpr34	0.0119686	-0.691098	0.156	0.429	1
Kpna3	0.0122687	-0.375557	0.067	0.286	1
Birc5	0.0125445	-0.873572	0.311	0.571	1
Commd8	0.0126146	0.959002	0.333	0	1
Ndufa10	0.012615	-0.489588	0.244	0.571	1
Cenpb	0.0126936	-0.83879	0.167	0.429	1
Knop1	0.0127601	-0.718367	0.256	0.571	1
Dnajc25	0.0128147	-0.830623	0.078	0.286	1
Fcrls	0.0132093	-1.08245	0.367	0.643	1
Rinl	0.0134876	-0.579574	0.111	0.357	1
Hmgn2	0.0135435	-0.63832	0.444	0.786	1
Sike1	0.0136219	-0.508643	0.067	0.286	1
Rpl8	0.0137645	0.571028	0.944	0.571	1
4932438A13Rik	0.0144897	-0.812721	0.044	0.214	1
Cdk1	0.0145542	-0.677008	0.256	0.571	1
Akr1a1	0.0145644	0.759683	0.722	0.357	1
Ncor2	0.0148773	-0.637233	0.078	0.286	1
Vps4a	0.0148773	-0.807379	0.078	0.286	1
Rpn2	0.0153321	-0.83454	0.367	0.643	1
Brd1	0.0153945	-0.65385	0.044	0.214	1
Vps13b	0.0153945	-0.755827	0.044	0.214	1
Acadm	0.015627	-0.80443	0.078	0.286	1
Nme1	0.015718	0.888373	0.422	0.071	1
Ftl1	0.015893	0.588359	0.9	0.786	1
Map3k1	0.0163488	-0.722997	0.044	0.214	1
Slc36a1	0.0164098	-0.872784	0.078	0.286	1
Znfx1	0.0165432	-0.837238	0.122	0.357	1
Rpl27a	0.0166096	0.320583	1	1	1
Rpl31	0.0168017	0.416488	0.922	0.929	1
Mapk3	0.0171089	0.956897	0.311	0	1
Rap1a	0.0171443	-0.619983	0.167	0.429	1
Gusb	0.0173006	-0.512195	0.489	0.786	1
Ndufa2	0.0174796	0.653222	0.822	0.643	1
Rnf130	0.0182326	-0.709249	0.267	0.5	1
Gm10076	0.0182768	0.861355	0.644	0.286	1
Ier3	0.0184127	-0.497567	0.044	0.214	1
Scfd1	0.0184143	-0.448832	0.044	0.214	1
Ndfip2	0.0184143	-0.458063	0.044	0.214	1
Srrd	0.0184143	-0.560505	0.044	0.214	1
Rpl23	0.0184158	0.328467	1	1	1
Pcbd2	0.0187139	-0.679295	0.122	0.357	1
Ssr4	0.0188872	-0.658228	0.544	0.786	1
Lyz2	0.0190535	-0.613725	0.2	0.5	1
Ptgs1	0.0194752	-0.541392	0.444	0.714	1
Cnot4	0.0195302	-0.476185	0.044	0.214	1
Gm43305	0.0195302	-0.521428	0.044	0.214	1
Calhm6	0.0195302	-0.537236	0.044	0.214	1
Rpl11	0.0196303	0.418972	0.989	0.929	1
Swi5	0.0198576	0.87786	0.411	0.071	1
Pdgfb	0.0199417	-0.673762	0.178	0.429	1
Ncln	0.0200932	-0.637968	0.289	0.571	1
Pdia6	0.0205008	-0.3912	0.467	0.786	1
Ciapin1	0.0207047	-0.510596	0.044	0.214	1
Clptm1	0.0208036	-0.663636	0.144	0.357	1
Prpf38b	0.0208625	-0.5074	0.078	0.286	1
Ndufa12	0.0208986	0.728739	0.489	0.143	1
Rps9	0.0214361	0.437764	0.956	0.857	1
P2rx4	0.0214956	-0.42641	0.111	0.357	1
Slc25a4	0.0217383	0.761325	0.422	0.071	1
Tm9sf1	0.0218698	-0.476247	0.078	0.286	1
Trrap	0.0219159	-0.918318	0.089	0.286	1
Map3k4	0.0219404	-0.304203	0.044	0.214	1
Pctp	0.0219404	-0.305167	0.044	0.214	1
Cdc73	0.0219404	-0.453629	0.044	0.214	1
Spcs3	0.0221069	-0.50938	0.167	0.429	1
Trf	0.022186	-0.597725	0.411	0.714	1
Psmd7	0.0223037	-0.681733	0.133	0.357	1
Ggh	0.0223037	-0.684457	0.133	0.357	1
Eif4e	0.0223037	-1.09478	0.133	0.357	1
Itga6	0.0225673	-1.03994	0.233	0.5	1
M6pr	0.0228759	-0.730809	0.467	0.714	1
Socs3	0.0228857	-0.654111	0.122	0.357	1
Selenok	0.0229092	-0.805385	0.167	0.429	1
Aip	0.0229266	-0.7278	0.089	0.286	1
Lamtor2	0.0229752	0.694947	0.411	0.071	1
Nampt	0.0229757	0.920679	0.411	0.071	1
Sdhc	0.0230055	1.07632	0.289	0	1
Iqgap1	0.0232397	-0.337058	0.044	0.214	1
Lrp5	0.0232397	-0.38575	0.044	0.214	1
Galnt2	0.0232397	-0.394841	0.044	0.214	1
Rabac1	0.0237368	-0.578709	0.167	0.429	1
Tmco1	0.0241866	-0.895889	0.444	0.714	1
Zbp1	0.0244265	0.900798	0.367	0.071	1
Ly6a	0.0246802	0.606126	0.689	0.357	1
Rbm22	0.0247682	-0.521308	0.122	0.357	1
Sod1	0.0251605	1.12324	0.367	0.071	1
Fcgr2b	0.0253813	-0.562861	0.389	0.643	1
Ube2c	0.0258021	-0.78595	0.344	0.571	1
Ngdn	0.0260399	-0.268338	0.044	0.214	1
Ccl5	0.026595	1.54315	0.278	0	1
Pik3ap1	0.026595	0.894214	0.278	0	1
Eif3i	0.026595	0.876049	0.278	0	1
Khdrbs1	0.026595	0.804978	0.278	0	1
Gm10790	0.0267401	-0.305106	0.022	0.143	1
Gm2629	0.0267401	-0.308341	0.022	0.143	1
Pithd1	0.0267401	-0.36506	0.022	0.143	1
Plrg1	0.0267401	-0.374422	0.022	0.143	1
Fyttd1	0.0267401	-0.405194	0.022	0.143	1
Plec	0.0267401	-0.423747	0.022	0.143	1
Chd3	0.0267401	-0.441813	0.022	0.143	1
Ggps1	0.0267401	-0.452959	0.022	0.143	1
Tmem159	0.0267401	-0.483215	0.022	0.143	1
Cpsf1	0.0267401	-0.612538	0.022	0.143	1
Gas2l3	0.0267401	-0.638584	0.022	0.143	1
Cdc40	0.0267401	-0.692709	0.022	0.143	1
Chchd1	0.0272789	-0.553224	0.233	0.5	1
Lrp10	0.027385	-0.526995	0.089	0.286	1
Tssc4	0.027385	-0.627727	0.089	0.286	1
Jmjd1c	0.027385	-0.990561	0.089	0.286	1
Actr3	0.0282249	0.947682	0.589	0.286	1
Itm2c	0.0287437	0.711817	0.667	0.357	1
Jak3	0.028764	-0.31045	0.022	0.143	1
Bckdhb	0.028764	-0.343788	0.022	0.143	1
Slc1a4	0.028764	-0.351625	0.022	0.143	1
Ift140	0.028764	-0.451832	0.022	0.143	1
Rtn4rl1	0.028764	-0.491255	0.022	0.143	1
Kif20b	0.028764	-0.532962	0.022	0.143	1
Ppp1r16a	0.028764	-0.539058	0.022	0.143	1
Nlrc5	0.028764	-0.547158	0.022	0.143	1
Fam20b	0.028764	-0.683153	0.022	0.143	1
Haus3	0.028764	-0.848407	0.022	0.143	1
Cmtm8	0.028764	-0.852532	0.022	0.143	1
Fam111a	0.0290308	-0.851873	0.378	0.571	1
Rack1	0.0294885	0.487816	0.933	0.786	1
Tsnax	0.0298819	-0.409997	0.089	0.286	1
Usp34	0.0298819	-0.456078	0.089	0.286	1
Ndufa5	0.0302134	0.786901	0.6	0.286	1
Mki67	0.0302413	-0.651767	0.156	0.429	1
Stxbp3	0.030442	-0.554306	0.056	0.214	1
E2f4	0.030442	-0.687019	0.056	0.214	1
Smarcc2	0.0305244	-0.852496	0.1	0.286	1
Ctnnb1	0.0306849	1.01992	0.267	0	1
Rnf7	0.0306849	0.891544	0.267	0	1
Psmc2	0.0306849	0.818057	0.267	0	1
Gal3st4	0.030725	-0.795	0.222	0.429	1
Iigp1	0.030896	0.744055	0.544	0.214	1
Eif2b3	0.0309184	-0.250265	0.022	0.143	1
Trim21	0.0309184	-0.272513	0.022	0.143	1
Pwwp2a	0.0309184	-0.281069	0.022	0.143	1
Thap12	0.0309184	-0.28443	0.022	0.143	1
Slc4a2	0.0309184	-0.287923	0.022	0.143	1
Stard8	0.0309184	-0.322131	0.022	0.143	1
Mdc1	0.0309184	-0.339073	0.022	0.143	1
Zfp637	0.0309184	-0.339815	0.022	0.143	1
Ptpn23	0.0309184	-0.36574	0.022	0.143	1
Cnpy4	0.0309184	-0.37712	0.022	0.143	1
Dync1li2	0.0309184	-0.379884	0.022	0.143	1
Zfp202	0.0309184	-0.381962	0.022	0.143	1
Gm17092	0.0309184	-0.395839	0.022	0.143	1
Rgs3	0.0309184	-0.395883	0.022	0.143	1
Agtrap	0.0309184	-0.423638	0.022	0.143	1
Gtf3c4	0.0309184	-0.443516	0.022	0.143	1
Lrp12	0.0309184	-0.443519	0.022	0.143	1
Arhgap17	0.0309184	-0.449717	0.022	0.143	1
Man1b1	0.0309184	-0.449919	0.022	0.143	1
Med31	0.0309184	-0.458584	0.022	0.143	1
Fam92a	0.0309184	-0.466291	0.022	0.143	1
Ercc6l2	0.0309184	-0.469152	0.022	0.143	1
Nae1	0.0309184	-0.490046	0.022	0.143	1
Clasp1	0.0309184	-0.492457	0.022	0.143	1
Jkamp	0.0309184	-0.521228	0.022	0.143	1
Pabpc1	0.0318944	0.466097	0.844	0.571	1
Snf8	0.0320586	-0.645255	0.056	0.214	1
Usf1	0.0320586	-0.760152	0.056	0.214	1
Naaa	0.0325118	0.462475	0.544	0.214	1
Gpr183	0.0325722	-0.403289	0.089	0.286	1
Scmh1	0.0332098	-0.282956	0.022	0.143	1
Capn7	0.0332098	-0.307825	0.022	0.143	1
Fbxo34	0.0332098	-0.336015	0.022	0.143	1
Mtf2	0.0332098	-0.33951	0.022	0.143	1
Arf4	0.0334823	-0.525958	0.267	0.571	1
Btg1	0.0335635	-0.673831	0.433	0.643	1
Arglu1	0.0336996	-0.405277	0.122	0.357	1
Chchd4	0.0337482	-0.385766	0.056	0.214	1
C330007P06Rik	0.0337482	-0.551251	0.056	0.214	1
Kansl1	0.0337482	-0.910683	0.056	0.214	1
Ccnb2	0.0338268	-0.582536	0.233	0.5	1
Serp1	0.033992	0.592914	0.522	0.143	1
Dnajc8	0.0345497	-0.648765	0.267	0.5	1
H2-T22	0.0353378	0.854898	0.256	0	1
Slc35e1	0.0355135	-0.568965	0.056	0.214	1
Mak16	0.0355135	-0.653472	0.056	0.214	1
Trmt6	0.0355135	-0.679842	0.056	0.214	1
Dmxl1	0.0356451	-0.276457	0.022	0.143	1
Fli1	0.0360013	-0.644399	0.1	0.286	1
Prpf19	0.0363215	-0.331901	0.122	0.357	1
Pgd	0.0370262	0.827903	0.344	0.071	1
Tmem237	0.0373569	-0.633948	0.056	0.214	1
Selenop	0.0386159	-0.687669	0.5	0.714	1
Kmt5a	0.0390405	-0.608196	0.1	0.286	1
Ier5	0.0390405	-0.633464	0.1	0.286	1
Wfdc17	0.0390845	-0.413313	0.133	0.357	1
Nap1l4	0.0390845	-0.477267	0.133	0.357	1
Rpl36	0.0392168	0.281541	0.989	1	1
Eef1g	0.0392628	0.547111	0.611	0.286	1
Lipo3	0.0392811	-0.419464	0.056	0.214	1
Gtf2e2	0.0392811	-0.486054	0.056	0.214	1
Hook3	0.0392811	-0.52278	0.056	0.214	1
Tmem109	0.0406237	0.778707	0.244	0	1
Dlgap5	0.0406401	-0.70069	0.1	0.286	1
Ccl6	0.0406731	-0.868941	0.111	0.286	1
Stmn1	0.0407477	-0.355234	0.689	0.929	1
Gtpbp1	0.0412888	-0.349202	0.056	0.214	1
Atxn7l3b	0.0412888	-0.788747	0.056	0.214	1
Nisch	0.0414594	-0.502637	0.189	0.429	1
Tpm4	0.0414594	-0.526929	0.189	0.429	1
Dync1i2	0.0415751	-0.650526	0.533	0.714	1
Luc7l2	0.0416465	-0.593342	0.144	0.357	1
Mapre1	0.0416982	-0.800243	0.333	0.571	1
Hnrnpl	0.0429556	-0.497667	0.256	0.5	1
Mrps35	0.0433828	-0.355034	0.056	0.214	1
Rbl1	0.0433828	-0.434681	0.056	0.214	1
Golga3	0.0433828	-0.451282	0.056	0.214	1
Pak1	0.0433828	-0.539285	0.056	0.214	1
Ifnar1	0.0433828	-0.551539	0.056	0.214	1
Pdcd5	0.0434459	0.915426	0.333	0.071	1
Uxs1	0.0436802	-0.34268	0.089	0.286	1
Abi1	0.0440073	-0.741492	0.156	0.357	1
Pld4	0.044109	-0.470561	0.789	0.857	1
mt-Nd1	0.044435	-0.516421	0.689	0.857	1
Rplp0	0.0454939	0.385784	0.967	0.929	1
Lsg1	0.0455631	-0.446916	0.056	0.214	1
Atp5o	0.0463307	0.738103	0.4	0.143	1
Sod2	0.0466209	0.847499	0.233	0	1
Psme2	0.0467436	0.718844	0.522	0.286	1
Bri3	0.0470236	0.874497	0.389	0.143	1
Tmem258	0.0470545	-0.40474	0.633	0.857	1
Wbp1l	0.0474499	-0.671735	0.067	0.214	1
Hsp90b1	0.0474578	-0.562819	0.733	0.857	1
Eif3e	0.0482614	0.688279	0.467	0.214	1
Vdac2	0.0490088	0.667177	0.444	0.143	1
Psmd6	0.0491459	-0.443537	0.178	0.429	1
Pak2	0.0496152	-0.713562	0.211	0.429	1
Atp5b	0.0500624	0.639776	0.744	0.571	1
Csf2rb	0.0511095	-0.658188	0.211	0.429	1
Cnot6l	0.0514478	-0.499037	0.1	0.286	1
Lrrfip1	0.0514478	-0.570622	0.1	0.286	1
Gns	0.0517295	0.813235	0.444	0.214	1
Tmed5	0.0517395	-1.0065	0.244	0.429	1
Irak2	0.0519917	-0.616382	0.067	0.214	1
Nr3c1	0.0519917	-0.628966	0.067	0.214	1
Rtcb	0.0532454	0.735092	0.467	0.214	1
Il2rg	0.0534173	0.741215	0.222	0	1
Tor1aip2	0.0534173	0.719026	0.222	0	1
Gbp4	0.0534173	0.678645	0.222	0	1
Slc35a4	0.0534173	0.65999	0.222	0	1
Rrp1	0.0537035	-0.459888	0.156	0.357	1
Srrm2	0.0542055	-0.61641	0.267	0.5	1
Slc39a1	0.0543956	-0.573443	0.067	0.214	1
Lgals3bp	0.0545368	0.364463	0.889	0.571	1
Eif3b	0.0546739	-0.44012	0.144	0.357	1
Stat1	0.0554138	0.261005	0.589	0.214	1
Runx1	0.0554814	-0.752777	0.156	0.357	1
Cnbp	0.0562062	0.712095	0.311	0.071	1
Rsrc2	0.0562756	-1.0004	0.233	0.429	1
Rps17	0.0568084	0.254992	0.989	0.929	1
Taz	0.0568915	-0.515491	0.067	0.214	1
Zfp467	0.0568915	-0.580971	0.067	0.214	1
Fndc3a	0.0568915	-0.736567	0.067	0.214	1
AY036118	0.0572018	0.770142	0.633	0.357	1
Lfng	0.0573081	-0.560991	0.156	0.357	1
Pla2g4a	0.0573545	-0.281027	0.133	0.357	1
Sf3b5	0.0574685	-0.616404	0.211	0.429	1
Prrc2c	0.0574685	-0.844049	0.211	0.429	1
mt-Nd3	0.0577487	-0.292955	0.578	0.857	1
Zfp91	0.0583355	-0.673299	0.256	0.5	1
Tab2	0.0591845	-0.618869	0.156	0.357	1
Prcp	0.0592531	-0.549824	0.111	0.286	1
Tial1	0.0592531	-0.594136	0.111	0.286	1
Gatm	0.0594597	0.606058	0.722	0.5	1
Oma1	0.059482	-0.54842	0.067	0.214	1
Nab2	0.059482	-0.769494	0.067	0.214	1
Scamp1	0.059482	-0.83357	0.067	0.214	1
Basp1	0.0595281	-0.633178	0.522	0.714	1
Elovl1	0.0596908	-0.78161	0.167	0.357	1
Cyth4	0.0597418	-0.585303	0.378	0.571	1
Il18bp	0.0611102	0.668348	0.211	0	1
Ap1s1	0.0611102	0.665251	0.211	0	1
Sf3b6	0.0611117	0.80882	0.211	0	1
Ankrd49	0.0611117	0.765534	0.211	0	1
Sdhd	0.0611117	0.666057	0.211	0	1
Sumf1	0.0611117	0.643316	0.211	0	1
Cmc1	0.0611117	0.630117	0.211	0	1
Rpl35	0.0612608	-0.268565	0.933	1	1
Ier3ip1	0.0613782	-0.525449	0.378	0.643	1
Gna15	0.0614482	-0.558992	0.111	0.286	1
Rps2	0.0616727	0.545352	0.789	0.643	1
Got1	0.0621697	-0.401272	0.067	0.214	1
Fh1	0.0621697	-0.44729	0.067	0.214	1
Mfng	0.0621697	-0.471238	0.067	0.214	1
Mphosph6	0.0621697	-0.500772	0.067	0.214	1
Ankfy1	0.0622034	-0.269695	0.1	0.286	1
Nono	0.062305	0.617282	0.344	0.071	1
Tmed10	0.0625694	-0.681402	0.456	0.571	1
Gm2000	0.0627808	0.585311	0.544	0.286	1
Comt	0.063349	-0.657685	0.344	0.571	1
Sec11a	0.0635422	-0.432974	0.167	0.357	1
Slamf9	0.0636617	0.622085	0.333	0.071	1
Smim11	0.0637505	-0.839589	0.178	0.357	1
AW112010	0.0642389	0.534861	0.444	0.143	1
Ormdl3	0.0645637	-0.2995	0.1	0.286	1
Rnf126	0.064957	-0.505466	0.067	0.214	1
AI662270	0.064957	-0.59877	0.067	0.214	1
Mrps36	0.0660404	-0.468784	0.111	0.286	1
Ccl4	0.0660404	-0.535439	0.111	0.286	1
Sar1a	0.0660404	-0.54283	0.111	0.286	1
Trit1	0.0662168	-0.351367	0.033	0.143	1
Neat1	0.0662168	-0.374235	0.033	0.143	1
1700025G04Rik	0.0662168	-0.472961	0.033	0.143	1
Tmem183a	0.0662168	-0.487617	0.033	0.143	1
Kcmf1	0.0662168	-0.523051	0.033	0.143	1
Trappc10	0.0662168	-0.54285	0.033	0.143	1
Coq6	0.0662168	-0.610037	0.033	0.143	1
Ptger4	0.0662168	-0.631588	0.033	0.143	1
Ppil1	0.0662168	-0.643686	0.033	0.143	1
Bag1	0.0665305	0.441395	0.411	0.143	1
Ncapd2	0.0669975	-0.345238	0.1	0.286	1
Osgep	0.0678466	-0.318295	0.067	0.214	1
Phb	0.0678466	-0.337933	0.067	0.214	1
Tle3	0.0678466	-0.425369	0.067	0.214	1
Rpe	0.0678466	-0.489622	0.067	0.214	1
Rpl9	0.0681858	0.425454	0.833	0.786	1
Selenow	0.0691101	0.598355	0.522	0.214	1
Fmc1	0.069347	-0.452207	0.156	0.357	1
Jun	0.0695063	-0.322982	0.1	0.286	1
Gbp2	0.0695239	0.640569	0.756	0.5	1
Top2a	0.0696483	-0.446071	0.622	0.857	1
Cisd2	0.0698155	0.766888	0.2	0	1
Itgal	0.0698155	0.648903	0.2	0	1
Stx2	0.0698155	0.64241	0.2	0	1
Napa	0.0698155	0.604022	0.2	0	1
Dnmt3a	0.0701004	-0.280447	0.033	0.143	1
Zswim6	0.0701004	-0.408466	0.033	0.143	1
Sord	0.0701004	-0.43282	0.033	0.143	1
Vps18	0.0701004	-0.460688	0.033	0.143	1
Mtfr2	0.0701004	-0.491759	0.033	0.143	1
Usp50	0.0701004	-0.495858	0.033	0.143	1
P2rx7	0.0701004	-0.517064	0.033	0.143	1
Rbbp8	0.0701004	-0.525631	0.033	0.143	1
Fbxo8	0.0701004	-0.698407	0.033	0.143	1
Gars	0.0702085	0.833555	0.356	0.143	1
Snrnp27	0.0702085	0.792227	0.356	0.143	1
Tnfaip8l2	0.0703224	0.602048	0.322	0.071	1
Ilf2	0.0708411	-0.345125	0.067	0.214	1
Ubqln1	0.0708411	-0.480715	0.067	0.214	1
Selenos	0.0710225	-0.60285	0.311	0.5	1
Ddrgk1	0.0715424	-0.713294	0.156	0.357	1
Dtx3l	0.071701	0.646663	0.311	0.071	1
Atp2b1	0.0718034	-0.716502	0.122	0.286	1
Tpx2	0.0718616	-0.521587	0.167	0.357	1
Txnip	0.0720918	-0.272751	0.1	0.286	1
Rps27l	0.0725354	-0.320961	0.7	0.857	1
Rps8	0.0726158	0.258124	1	1	1
Malat1	0.0739354	-0.936836	0.422	0.643	1
Abcd3	0.0739431	-0.324224	0.067	0.214	1
Caml	0.0739431	-0.362529	0.067	0.214	1
Arhgap25	0.0739431	-0.364119	0.067	0.214	1
Fmr1	0.0739431	-0.398765	0.067	0.214	1
Vrk1	0.0740753	-0.728102	0.167	0.357	1
Gna13	0.0740968	0.635505	0.322	0.071	1
Ino80d	0.0741689	-0.259012	0.033	0.143	1
Taf2	0.0741689	-0.264533	0.033	0.143	1
Ccnt1	0.0741689	-0.279912	0.033	0.143	1
Ppp1r15a	0.0741689	-0.303966	0.033	0.143	1
Guca1a	0.0741689	-0.327565	0.033	0.143	1
Pex2	0.0741689	-0.343155	0.033	0.143	1
Rabggta	0.0741689	-0.355778	0.033	0.143	1
Cspp1	0.0741689	-0.358017	0.033	0.143	1
2310061I04Rik	0.0741689	-0.382223	0.033	0.143	1
Med29	0.0741689	-0.39714	0.033	0.143	1
Castor2	0.0741689	-0.426526	0.033	0.143	1
Aggf1	0.0741689	-0.463417	0.033	0.143	1
Clpb	0.0741689	-0.490831	0.033	0.143	1
Cables1	0.0741689	-0.493004	0.033	0.143	1
Bclaf3	0.0741689	-0.518908	0.033	0.143	1
Mpv17l2	0.0741689	-0.52689	0.033	0.143	1
Coq10b	0.0741689	-0.54865	0.033	0.143	1
Ccl7	0.0741689	-0.550111	0.033	0.143	1
Ebag9	0.0741689	-0.75664	0.033	0.143	1
2021-03-02	0.0742978	-0.673519	0.122	0.286	1
Nucb2	0.0742978	-0.8296	0.122	0.286	1
Dhx15	0.0747483	-0.509146	0.3	0.5	1
Son	0.0753796	-0.42374	0.556	0.714	1
Pdia3	0.0755353	-0.461977	0.611	0.786	1
Fam32a	0.0760522	-0.321464	0.2	0.429	1
Elmo1	0.076074	-0.424295	0.111	0.286	1
Pum1	0.076074	-0.729118	0.111	0.286	1
Atad2	0.0761042	-0.41878	0.156	0.357	1
G3bp2	0.0762309	0.782737	0.289	0.071	1
Cd34	0.0763751	-0.44203	0.267	0.5	1
Srgap2	0.0768626	-0.837666	0.122	0.286	1
Casp3	0.0771553	-0.364927	0.067	0.214	1
Rps13	0.0772683	0.285142	0.956	0.929	1
Rbm3	0.0773587	0.445202	0.656	0.429	1
Nol12	0.0784284	-0.296994	0.033	0.143	1
Tbl2	0.0784284	-0.304198	0.033	0.143	1
Kifap3	0.0784284	-0.316857	0.033	0.143	1
Fam45a	0.0784284	-0.329046	0.033	0.143	1
Svil	0.0784284	-0.338734	0.033	0.143	1
D10Wsu102e	0.0784284	-0.338866	0.033	0.143	1
Elp4	0.0784284	-0.349151	0.033	0.143	1
Slc35b3	0.0784284	-0.355844	0.033	0.143	1
Cnot8	0.0784284	-0.397636	0.033	0.143	1
Fbrs	0.0784284	-0.406862	0.033	0.143	1
Acadvl	0.0784284	-0.415186	0.033	0.143	1
Fkrp	0.0784284	-0.434824	0.033	0.143	1
Gmppb	0.0784284	-0.444316	0.033	0.143	1
Dock11	0.0784284	-0.446902	0.033	0.143	1
Rassf4	0.0787678	-0.352314	0.111	0.286	1
Sbno2	0.0787678	-0.410009	0.111	0.286	1
Ube2j1	0.0796548	0.654871	0.189	0	1
Gsto1	0.0796548	0.615124	0.189	0	1
AB124611	0.0796548	0.600085	0.189	0	1
Epb41l4aos	0.0796548	0.53939	0.189	0	1
Hcls1	0.0796988	0.595234	0.389	0.143	1
Phgdh	0.0801993	0.545321	0.4	0.143	1
Slc25a3	0.0803304	-0.430887	0.533	0.714	1
Cct4	0.0811009	-0.606425	0.267	0.429	1
Asf1b	0.0815387	-0.378048	0.111	0.286	1
Hmox1	0.0815387	-0.400858	0.111	0.286	1
Med1	0.0815387	-0.493257	0.111	0.286	1
Sypl	0.0822086	-0.525712	0.122	0.286	1
Ddx39b	0.0825975	-0.459135	0.289	0.5	1
Gm7072	0.082885	-0.250697	0.033	0.143	1
Slc27a4	0.082885	-0.2567	0.033	0.143	1
Rbm38	0.082885	-0.257235	0.033	0.143	1
Golim4	0.082885	-0.265232	0.033	0.143	1
B020010K11Rik	0.082885	-0.335122	0.033	0.143	1
Ccdc88b	0.082885	-0.340111	0.033	0.143	1
Tpst1	0.082885	-0.355308	0.033	0.143	1
Cox6b1	0.0830856	0.401755	0.844	0.714	1
Psmc5	0.0833315	-0.521282	0.178	0.357	1
Hcar2	0.0843914	-0.583899	0.244	0.429	1
Txn1	0.0845888	0.447892	0.767	0.571	1
Rnaset2a	0.0849283	0.625098	0.522	0.286	1
Cbx3	0.0852894	-0.39836	0.644	0.857	1
H2afz	0.0853661	-0.289493	0.867	1	1
mt-Atp6	0.0856665	-0.483624	0.7	0.857	1
Cfb	0.086168	0.591219	0.278	0.071	1
Ppm1m	0.0867139	-0.516366	0.078	0.214	1
Tmem222	0.0867139	-0.615626	0.078	0.214	1
Ldha	0.0872632	0.513147	0.578	0.286	1
Klf2	0.0873177	-0.367509	0.111	0.286	1
Mthfd1	0.0875445	-0.274688	0.033	0.143	1
Psmb8	0.0875544	0.478639	0.722	0.429	1
Ctsc	0.0876175	-0.317566	0.778	0.857	1
Ly9	0.0878523	-0.478783	0.122	0.286	1
B230219D22Rik	0.0878523	-0.494188	0.122	0.286	1
Cybb	0.0884854	0.781827	0.278	0.071	1
Fkbp2	0.0887472	-0.533448	0.3	0.5	1
Pgk1	0.0889038	0.732854	0.344	0.143	1
Rps21	0.0891309	0.25654	1	1	1
Hnrnpf	0.0902112	0.648	0.611	0.429	1
Plekhf2	0.0903288	-0.305885	0.111	0.286	1
Cbfb	0.0903288	-0.324989	0.111	0.286	1
Dnm2	0.090773	0.631786	0.178	0	1
Rpl9-ps6	0.090773	0.629982	0.178	0	1
U2surp	0.090773	0.628572	0.178	0	1
Zwint	0.090773	0.625874	0.178	0	1
Cbl	0.090773	0.621987	0.178	0	1
Csk	0.090773	0.621702	0.178	0	1
Suclg1	0.090773	0.586572	0.178	0	1
Snx20	0.090773	0.586569	0.178	0	1
Lockd	0.090773	0.584958	0.178	0	1
2610507B11Rik	0.090773	0.570974	0.178	0	1
Magoh	0.090773	0.55971	0.178	0	1
Use1	0.090773	0.550015	0.178	0	1
Cyb5a	0.090773	0.531602	0.178	0	1
Eif6	0.090773	0.529194	0.178	0	1
Bcl2a1a	0.0907891	-0.481035	0.122	0.286	1
Sin3b	0.0908512	0.685663	0.278	0.071	1
Snu13	0.0909035	0.518296	0.467	0.214	1
Rps15a	0.0909352	0.258611	1	1	1
Entpd1	0.0923757	-0.553966	0.322	0.5	1
Itgam	0.0930445	-0.346545	0.611	0.786	1
Csnk2b	0.0931135	-0.409204	0.3	0.5	1
Uggt1	0.0934746	-0.481438	0.178	0.357	1
Cnpy2	0.0937058	-0.928234	0.133	0.286	1
Impa1	0.0937865	-0.397431	0.078	0.214	1
Cadm1	0.0937865	-0.619562	0.078	0.214	1
Otulin	0.0938599	-0.40931	0.167	0.357	1
Pea15a	0.0947216	0.707062	0.267	0.071	1
C4b	0.0950152	0.654181	0.367	0.143	1
Sec61g	0.0963345	0.346482	0.922	0.714	1
Ndufb4	0.096518	0.360558	0.489	0.214	1
Knstrn	0.0968994	-0.422708	0.122	0.286	1
Tpr	0.0969943	-0.435732	0.222	0.429	1
Golga2	0.0974924	-0.309162	0.078	0.214	1
2810004N23Rik	0.0974924	-0.490159	0.078	0.214	1
Brd4	0.0974924	-0.492259	0.078	0.214	1
Mgat5	0.0974924	-0.503224	0.078	0.214	1
Tnks2	0.0974924	-0.554318	0.078	0.214	1
Zfas1	0.0996648	0.470058	0.3	0.071	1
Tlr2	0.099849	0.893625	0.267	0.071	1
Nsf	0.101314	-0.351994	0.078	0.214	1
Mdm4	0.101314	-0.352464	0.078	0.214	1
Secisbp2l	0.101314	-0.514692	0.078	0.214	1
Aprt	0.101614	0.51967	0.289	0.071	1
Zmiz1	0.101714	-0.388273	0.178	0.357	1
Psme1	0.101885	0.41236	0.867	0.786	1
Inpp5d	0.101933	-0.371056	0.311	0.5	1
Cxcl9	0.103334	1.71659	0.167	0	1
Mcrip1	0.103334	0.688	0.167	0	1
H2-Q4	0.103334	0.613226	0.167	0	1
Pkig	0.103334	0.599413	0.167	0	1
Nagk	0.103334	0.589155	0.167	0	1
Khsrp	0.103334	0.568912	0.167	0	1
Brox	0.103334	0.51718	0.167	0	1
Ugp2	0.103334	0.516623	0.167	0	1
Dtnbp1	0.103334	0.51012	0.167	0	1
Cirbp	0.103334	0.385806	0.167	0	1
Ubxn1	0.103463	0.541944	0.278	0.071	1
Cbx1	0.103693	-0.746032	0.189	0.357	1
Samhd1	0.104037	0.576302	0.444	0.214	1
Thoc1	0.105255	-0.449071	0.078	0.214	1
Smarcc1	0.105255	-0.49172	0.078	0.214	1
Psmc3	0.105285	-0.50025	0.511	0.714	1
Rpl24	0.105426	0.285737	0.967	0.929	1
Cst7	0.105817	0.490489	0.5	0.214	1
Dctpp1	0.106791	0.688637	0.256	0.071	1
Ifi27l2a	0.107423	0.307393	0.944	0.786	1
Gmfg	0.107629	0.666993	0.344	0.143	1
Atp5j	0.107872	0.454916	0.778	0.571	1
Lmo4	0.107951	0.679767	0.267	0.071	1
Mrpl52	0.108181	-0.302873	0.756	0.786	1
Hsbp1	0.108644	-0.548322	0.456	0.571	1
Hspa13	0.109316	-0.395828	0.078	0.214	1
Ssh2	0.10948	-0.534601	0.189	0.357	1
Dync1h1	0.109596	-0.7969	0.233	0.429	1
Cux1	0.110602	0.604094	0.322	0.143	1
Abhd17a	0.110602	0.569645	0.322	0.143	1
mt-Co1	0.111709	-0.567536	0.789	1	1
Snrpc	0.112515	0.557346	0.256	0.071	1
Plaat3	0.112517	0.619593	0.256	0.071	1
Hsd17b11	0.112932	-0.59068	0.133	0.286	1
Il6st	0.1135	-0.269786	0.078	0.214	1
Nsd3	0.1135	-0.289787	0.078	0.214	1
Pdha1	0.1135	-0.340598	0.078	0.214	1
Cse1l	0.1135	-0.34876	0.078	0.214	1
Pmpcb	0.1135	-0.372695	0.078	0.214	1
Ap2a2	0.113618	-0.299563	0.122	0.286	1
Hsd17b4	0.113812	-0.265465	0.111	0.286	1
Taf1d	0.114244	-0.715144	0.244	0.429	1
Ndufb9	0.114936	-0.447412	0.3	0.5	1
Ppp1cb	0.115053	-0.274631	0.156	0.357	1
Hspa9	0.115469	0.689903	0.256	0.071	1
Ppp1r11	0.115469	-0.610478	0.211	0.357	1
Ppp2r5c	0.115469	-0.630077	0.211	0.357	1
Sdha	0.115963	-0.532436	0.267	0.5	1
Ppfia4	0.116267	-0.501658	0.444	0.571	1
Nrip1	0.116419	-0.276743	0.133	0.286	1
Capg	0.117427	0.560546	0.278	0.071	1
Hlx	0.117525	0.477625	0.156	0	1
Renbp	0.117528	0.611166	0.156	0	1
Glo1	0.117528	0.58076	0.156	0	1
Gm38843	0.117528	0.566203	0.156	0	1
Pcnp	0.117528	0.547162	0.156	0	1
Lage3	0.117528	0.544125	0.156	0	1
Mrpl14	0.117528	0.540933	0.156	0	1
Irf2bp2	0.117528	0.539059	0.156	0	1
Rbmxl1	0.117528	0.522902	0.156	0	1
Spg21	0.117528	0.519504	0.156	0	1
Maea	0.117528	0.511116	0.156	0	1
Ftl1-ps1	0.117528	0.498489	0.156	0	1
Tspan3	0.117528	0.495521	0.156	0	1
Yy1	0.117528	0.479158	0.156	0	1
Tbc1d14	0.117528	0.472871	0.156	0	1
Pdcd10	0.117528	0.454843	0.156	0	1
Ciao2b	0.117809	-0.331495	0.078	0.214	1
Ptp4a2	0.118041	-0.310181	0.444	0.643	1
Psat1	0.119557	0.610893	0.267	0.071	1
Olfml3	0.120564	-0.467096	0.767	0.786	1
Cks1b	0.120626	-0.707412	0.333	0.5	1
Pnp	0.122211	-0.291141	0.444	0.714	1
Psenen	0.122345	0.562946	0.367	0.143	1
Hcst	0.122606	-0.463587	0.222	0.357	1
Fbxw11	0.122657	-0.260857	0.044	0.143	1
Slc45a4	0.122657	-0.459439	0.044	0.143	1
Lin9	0.122657	-0.556322	0.044	0.143	1
Tomm34	0.122657	-0.642485	0.044	0.143	1
Gar1	0.122657	-0.746522	0.044	0.143	1
Abca3	0.122762	-0.667277	0.089	0.214	1
Uqcrq	0.123659	0.37238	0.889	0.786	1
Pdia4	0.124307	-0.492945	0.422	0.643	1
Mrpl20	0.124313	-0.397165	0.167	0.357	1
Prorsd1	0.124692	-0.289994	0.122	0.286	1
2310009A05Rik	0.124692	-0.31828	0.122	0.286	1
mt-Nd4	0.124978	-0.450307	0.667	0.786	1
Cct7	0.126462	-0.35103	0.289	0.5	1
Creld2	0.126811	-0.306658	0.078	0.214	1
Pcyox1	0.127387	-0.372035	0.133	0.286	1
Itgb1	0.127917	-0.375518	0.311	0.5	1
Ndufb6	0.128383	-0.317338	0.189	0.357	1
Tmem106b	0.128474	-0.320618	0.044	0.143	1
Pdxdc1	0.128474	-0.387652	0.044	0.143	1
Cgrrf1	0.128474	-0.504388	0.044	0.143	1
Luzp1	0.128474	-0.50676	0.044	0.143	1
Thumpd3	0.128474	-0.560232	0.044	0.143	1
Kif20a	0.128565	-0.27801	0.122	0.286	1
Coro1c	0.128885	0.628383	0.267	0.071	1
Tcp1	0.128986	-0.422204	0.267	0.429	1
Ghitm	0.129876	-0.334029	0.278	0.5	1
Elob	0.130167	0.317311	0.844	0.714	1
Psmb6	0.13048	0.635929	0.389	0.214	1
Cwc15	0.131153	-0.560834	0.211	0.357	1
Orai1	0.13122	-0.320992	0.133	0.286	1
Parp12	0.132117	0.499304	0.267	0.071	1
Pmf1	0.133569	0.70163	0.144	0	1
Otub1	0.133569	0.502536	0.144	0	1
Ms4a6b	0.133572	0.609031	0.144	0	1
Top2b	0.133572	0.556497	0.144	0	1
Nadk	0.133572	0.537917	0.144	0	1
Gm21860	0.133572	0.523578	0.144	0	1
Prdx3	0.133572	0.508649	0.144	0	1
Pura	0.133572	0.507214	0.144	0	1
Ncbp2	0.133572	0.506736	0.144	0	1
Fbxw2	0.133572	0.50131	0.144	0	1
Pim1	0.133572	0.49988	0.144	0	1
Arid5b	0.133572	0.4908	0.144	0	1
Furin	0.133572	0.477773	0.144	0	1
Pttg1ip	0.133572	0.473715	0.144	0	1
Kidins220	0.133572	0.458967	0.144	0	1
Ppp2r3c	0.133572	0.457477	0.144	0	1
Arl6ip4	0.133572	0.448603	0.144	0	1
Plekho2	0.133572	0.447058	0.144	0	1
Scimp	0.133572	0.446033	0.144	0	1
Dnajc5	0.133572	0.439994	0.144	0	1
Gm16286	0.133572	0.43656	0.144	0	1
Baz1b	0.133572	0.435279	0.144	0	1
Chchd5	0.133572	0.418591	0.144	0	1
Usp8	0.133572	0.407315	0.144	0	1
Rere	0.133572	0.349237	0.144	0	1
Hexb	0.133613	-0.309699	0.978	1	1
Camkk2	0.134503	-0.289759	0.044	0.143	1
Trip4	0.134503	-0.333453	0.044	0.143	1
Klrg2	0.134503	-0.36754	0.044	0.143	1
Tmem127	0.134503	-0.373415	0.044	0.143	1
BC029722	0.134503	-0.373573	0.044	0.143	1
Ccnh	0.134503	-0.375369	0.044	0.143	1
Tsc1	0.134503	-0.378425	0.044	0.143	1
Abcg2	0.134503	-0.420127	0.044	0.143	1
Tmem106c	0.134503	-0.437831	0.044	0.143	1
Tmem11	0.134503	-0.451233	0.044	0.143	1
Tubgcp3	0.134503	-0.461314	0.044	0.143	1
Ppp4r1	0.134503	-0.490973	0.044	0.143	1
Tmem185b	0.134503	-0.718958	0.044	0.143	1
Osbp	0.134503	-0.757751	0.044	0.143	1
Cdca3	0.13522	-0.392709	0.189	0.357	1
Ctsl	0.135246	-0.291306	0.822	0.929	1
Havcr2	0.135411	0.46031	0.267	0.071	1
1600014C10Rik	0.13609	0.345676	0.278	0.071	1
Dkc1	0.136288	-0.397954	0.089	0.214	1
Babam1	0.136288	-0.504486	0.089	0.214	1
Exosc8	0.136288	-0.676441	0.089	0.214	1
Ckap2l	0.136288	-0.749453	0.089	0.214	1
Bzw1	0.137011	0.445616	0.444	0.214	1
Ttyh3	0.137157	-0.635277	0.144	0.286	1
Tsn	0.138741	-0.393602	0.189	0.357	1
Ube2n	0.138769	0.519952	0.267	0.071	1
Skil	0.139149	-0.300272	0.133	0.286	1
Hps3	0.139149	-0.361894	0.133	0.286	1
Sdhb	0.13941	0.297042	0.278	0.071	1
Lysmd3	0.140748	-0.287736	0.044	0.143	1
Aimp2	0.140748	-0.331922	0.044	0.143	1
Zc3h14	0.140748	-0.336543	0.044	0.143	1
Klf10	0.140748	-0.363911	0.044	0.143	1
Kdm2b	0.140748	-0.374161	0.044	0.143	1
Galnt12	0.140748	-0.379543	0.044	0.143	1
Clock	0.140748	-0.388151	0.044	0.143	1
Tsen34	0.140748	-0.388518	0.044	0.143	1
Rgs12	0.140748	-0.402766	0.044	0.143	1
Churc1	0.140748	-0.414035	0.044	0.143	1
Mepce	0.140748	-0.432892	0.044	0.143	1
Prr14l	0.140748	-0.435066	0.044	0.143	1
Kmt2e	0.140748	-0.466603	0.044	0.143	1
Zfp36	0.140748	-0.494343	0.044	0.143	1
Hist1h4h	0.140748	-0.539129	0.044	0.143	1
Tlk1	0.141043	-0.392507	0.089	0.214	1
Gfer	0.141043	-0.469699	0.089	0.214	1
Stab1	0.141043	-0.496249	0.089	0.214	1
Tatdn2	0.141043	-0.843222	0.089	0.214	1
Eif2s2	0.141871	-0.31459	0.778	0.857	1
Tram1	0.143276	-0.404305	0.256	0.429	1
Ppp1ca	0.145873	0.473738	0.567	0.357	1
Gba	0.145925	-0.386602	0.089	0.214	1
Ccdc47	0.145925	-0.464235	0.089	0.214	1
Psmd1	0.145925	-0.672128	0.089	0.214	1
Cdyl	0.147214	-0.266322	0.044	0.143	1
Tubg1	0.147214	-0.283064	0.044	0.143	1
Map3k11	0.147214	-0.321962	0.044	0.143	1
Kat6a	0.147214	-0.334199	0.044	0.143	1
BC035044	0.147214	-0.376364	0.044	0.143	1
Cnep1r1	0.147214	-0.389391	0.044	0.143	1
Faf1	0.147214	-0.403666	0.044	0.143	1
Cdc25b	0.147214	-0.51684	0.044	0.143	1
Rab10os	0.147214	-0.519478	0.044	0.143	1
Dst	0.147372	0.554124	0.244	0.071	1
Rab2a	0.147374	0.588083	0.244	0.071	1
Nabp2	0.147441	-0.318235	0.133	0.286	1
Prkcd	0.147441	-0.571375	0.133	0.286	1
Rpl10-ps3	0.148442	0.436409	0.256	0.071	1
Ssr3	0.149184	-0.573688	0.278	0.429	1
Tgm2	0.150581	-0.524796	0.156	0.286	1
Fcgr1	0.150858	-0.521454	0.467	0.643	1
Lbr	0.150936	-0.419635	0.089	0.214	1
Pebp1	0.151354	0.591624	0.311	0.143	1
Bcap29	0.151726	-0.317268	0.133	0.286	1
Ttc28	0.151726	0.666629	0.133	0	1
Mapre2	0.151726	0.553576	0.133	0	1
Lgals3	0.151726	0.548931	0.133	0	1
Smim26	0.151726	0.545161	0.133	0	1
Rcn2	0.151726	0.53468	0.133	0	1
Crip1	0.151726	0.525424	0.133	0	1
Plaa	0.151726	0.511854	0.133	0	1
Tmem134	0.151726	0.509428	0.133	0	1
Ndufs1	0.151726	0.499353	0.133	0	1
Pdk3	0.151726	0.496256	0.133	0	1
Ift20	0.151726	0.495267	0.133	0	1
Trappc4	0.151726	0.484429	0.133	0	1
Mrps5	0.151726	0.480494	0.133	0	1
Twf1	0.151726	0.477938	0.133	0	1
Pkn1	0.151726	0.476552	0.133	0	1
Chrac1	0.151726	0.471158	0.133	0	1
Bloc1s1	0.151726	0.469582	0.133	0	1
Cln6	0.151726	0.468252	0.133	0	1
Snhg1	0.151726	0.466736	0.133	0	1
Hacd4	0.151726	0.456166	0.133	0	1
Trappc1	0.151726	0.454685	0.133	0	1
Commd9	0.151726	0.446221	0.133	0	1
Gyg	0.151726	0.441356	0.133	0	1
Copz1	0.151726	0.439415	0.133	0	1
Actr10	0.151726	0.43757	0.133	0	1
Wtap	0.151726	0.428253	0.133	0	1
Cdc123	0.151726	0.427591	0.133	0	1
Med10	0.151726	0.427325	0.133	0	1
Rcbtb2	0.151726	0.426535	0.133	0	1
Eif4a2	0.151726	0.425981	0.133	0	1
Slc25a17	0.151726	0.415568	0.133	0	1
Prex1	0.151726	0.373792	0.133	0	1
Srp9	0.152097	-0.698718	0.211	0.357	1
Pon2	0.152099	0.416675	0.256	0.071	1
Arl8b	0.152099	-0.502435	0.211	0.357	1
mt-Cytb	0.152271	-0.342115	0.689	0.857	1
Cfl1	0.153033	0.294806	0.944	0.786	1
Prpf40a	0.153539	0.789145	0.233	0.071	1
mt-Nd6	0.153904	-0.296675	0.044	0.143	1
Unc93b1	0.154132	0.499524	0.667	0.571	1
Anapc11	0.154839	0.489853	0.244	0.071	1
Dnajc3	0.155825	-0.517252	0.211	0.357	1
Kif4	0.156076	-0.294822	0.089	0.214	1
Itgav	0.156076	-0.344943	0.089	0.214	1
Ubtf	0.156076	-0.349185	0.089	0.214	1
Brip1os	0.156105	-0.37823	0.133	0.286	1
Cd63	0.156116	0.308897	0.789	0.643	1
Cbx5	0.156525	-0.428792	0.222	0.357	1
Hp1bp3	0.156919	-0.327384	0.256	0.429	1
Ilf3	0.157801	-0.43466	0.144	0.286	1
Bub3	0.157801	-0.77481	0.144	0.286	1
Fxr1	0.158678	0.468289	0.244	0.071	1
Slc25a5	0.15882	0.379717	0.833	0.714	1
Ncl	0.159349	0.25426	0.644	0.429	1
Rab8b	0.159399	-0.649179	0.278	0.429	1
Ndufa4	0.160194	-0.439165	0.689	0.786	1
Tomm5	0.161348	-0.295797	0.089	0.214	1
Usf2	0.161373	0.640025	0.233	0.071	1
Tmem30a	0.161373	-0.275434	0.189	0.357	1
Plxdc2	0.162919	-0.453363	0.278	0.429	1
Tomm7	0.163291	-0.267851	0.811	0.929	1
Usp14	0.163881	0.535556	0.222	0.071	1
Tap2	0.163883	0.581714	0.222	0.071	1
Psap	0.164344	0.302433	0.944	0.929	1
Ctsf	0.164364	-0.504936	0.1	0.214	1
Sp100	0.164435	-0.633152	0.233	0.357	1
Tle4	0.165151	-0.259383	0.133	0.286	1
Psmd11	0.165151	-0.299187	0.133	0.286	1
Lyn	0.166015	-0.347721	0.689	0.786	1
Pgls	0.166278	0.900491	0.289	0.143	1
Npnt	0.16657	-0.38414	0.2	0.357	1
Txn2	0.16657	-0.443225	0.2	0.357	1
Wdr70	0.166754	-0.252329	0.089	0.214	1
Eci2	0.166754	-0.327674	0.089	0.214	1
Nfe2l2	0.167458	-0.444107	0.389	0.571	1
Eif3d	0.167681	-0.960635	0.156	0.286	1
Ubald2	0.16867	0.452673	0.356	0.143	1
Plbd2	0.169635	-0.548566	0.1	0.214	1
Creb1	0.169635	-0.809928	0.1	0.214	1
Psmd12	0.170625	-0.381043	0.2	0.357	1
Capza2	0.170918	-0.322635	0.622	0.786	1
Spcs1	0.171049	-0.272821	0.322	0.5	1
Ppm1g	0.17193	-0.488768	0.222	0.357	1
Dazap1	0.17229	0.595651	0.122	0	1
Acp1	0.172294	0.645149	0.122	0	1
Ppil4	0.172294	0.580914	0.122	0	1
Rfc5	0.172294	0.553791	0.122	0	1
Prkd3	0.172294	0.538396	0.122	0	1
Dock10	0.172294	0.525871	0.122	0	1
Pdia5	0.172294	0.518635	0.122	0	1
Pop4	0.172294	0.504122	0.122	0	1
Hnrnph2	0.172294	0.502066	0.122	0	1
Kdm1a	0.172294	0.484239	0.122	0	1
Sdhaf4	0.172294	0.483091	0.122	0	1
Rexo2	0.172294	0.460991	0.122	0	1
Il1a	0.172294	0.457399	0.122	0	1
Hist1h2af	0.172294	0.45146	0.122	0	1
Washc2	0.172294	0.44919	0.122	0	1
Csrp1	0.172294	0.448449	0.122	0	1
Clcn7	0.172294	0.447075	0.122	0	1
Exoc6	0.172294	0.446008	0.122	0	1
Mrpl58	0.172294	0.439609	0.122	0	1
Man2a1	0.172294	0.436502	0.122	0	1
Nsmce4a	0.172294	0.428738	0.122	0	1
Oip5os1	0.172294	0.427979	0.122	0	1
Txndc12	0.172294	0.425233	0.122	0	1
4833439L19Rik	0.172294	0.42187	0.122	0	1
Rab18	0.172294	0.419376	0.122	0	1
Gemin6	0.172294	0.418011	0.122	0	1
Sipa1l2	0.172294	0.414991	0.122	0	1
Scarb1	0.172294	0.413234	0.122	0	1
Eps15	0.172294	0.411989	0.122	0	1
Abcf2	0.172294	0.4101	0.122	0	1
Rrp7a	0.172294	0.407865	0.122	0	1
Cklf	0.172294	0.405568	0.122	0	1
2021-03-01	0.172294	0.405531	0.122	0	1
Srrt	0.172294	0.392192	0.122	0	1
Dpp8	0.172294	0.391951	0.122	0	1
Uhrf1bp1	0.172294	0.390403	0.122	0	1
Tsc22d3	0.172294	0.388511	0.122	0	1
Rpp21	0.172294	0.380697	0.122	0	1
Mospd2	0.172294	0.379846	0.122	0	1
Idnk	0.172294	0.379757	0.122	0	1
Smarcb1	0.172294	0.376032	0.122	0	1
Tpd52l2	0.172294	0.370263	0.122	0	1
Tnfrsf21	0.172294	0.351175	0.122	0	1
Prpf38a	0.172294	0.333269	0.122	0	1
Maged1	0.172294	-0.287294	0.089	0.214	1
Tpcn2	0.172294	-0.376873	0.089	0.214	1
Dnajc9	0.172294	-0.49729	0.089	0.214	1
Limd2	0.173368	0.535171	0.444	0.286	1
Scp2	0.173686	0.575787	0.233	0.071	1
Nusap1	0.174034	-0.314416	0.3	0.5	1
Ubl5	0.17446	-0.35326	0.667	0.857	1
Crnkl1	0.175033	-0.702821	0.1	0.214	1
mt-Co3	0.175728	-0.36407	0.856	0.929	1
Ddx46	0.175945	-0.321982	0.144	0.286	1
Ccar1	0.175945	-0.428647	0.144	0.286	1
Larp1	0.176563	0.56565	0.311	0.143	1
Utp11	0.17657	0.475379	0.222	0.071	1
Cenpx	0.176572	0.622172	0.222	0.071	1
Atf6b	0.176759	-0.432089	0.156	0.286	1
Timp2	0.176955	0.55239	0.578	0.429	1
Itgb2	0.178616	-0.468397	0.578	0.714	1
Ndufaf8	0.178957	0.490494	0.244	0.071	1
Acadl	0.178957	0.394176	0.244	0.071	1
Csf1r	0.179914	-0.399811	0.822	0.929	1
Timm23	0.180404	0.491252	0.311	0.143	1
Ube2i	0.180406	0.503373	0.311	0.143	1
Eif4a3	0.180557	-0.387162	0.1	0.214	1
AC160336.1	0.180557	-0.464421	0.1	0.214	1
Macf1	0.180716	-0.387918	0.144	0.286	1
Sun2	0.180961	0.630995	0.222	0.071	1
Phb2	0.180961	0.464807	0.222	0.071	1
Vsir	0.181818	-0.354264	0.322	0.5	1
2021-03-05	0.182276	0.459173	0.233	0.071	1
Grn	0.18238	0.308054	0.944	0.929	1
Rbbp7	0.183129	0.651309	0.3	0.143	1
Ckap5	0.183235	0.413948	0.244	0.071	1
Dck	0.183235	0.396002	0.244	0.071	1
Dars	0.183787	-0.256337	0.089	0.214	1
Hpgds	0.18528	-0.349847	0.278	0.429	1
Rab32	0.185429	0.639289	0.222	0.071	1
Ssbp4	0.185429	0.4344	0.222	0.071	1
Ctsb	0.185553	0.281038	0.967	0.929	1
Pcm1	0.18621	-0.365264	0.1	0.214	1
Tbc1d9	0.18621	-0.42308	0.1	0.214	1
Ube2b	0.18621	-0.452233	0.1	0.214	1
Rpl4	0.186604	0.351824	0.722	0.643	1
Snx18	0.186688	-0.286719	0.189	0.357	1
Hspe1	0.186881	0.279602	0.778	0.571	1
Snrpb2	0.187213	-0.37073	0.511	0.714	1
Emc10	0.187587	0.358237	0.244	0.071	1
1110004F10Rik	0.188277	0.411243	0.311	0.143	1
Edem2	0.18838	0.495403	0.211	0.071	1
Bmyc	0.188382	0.593142	0.211	0.071	1
Crybb1	0.188382	0.508763	0.211	0.071	1
Ccr5	0.188455	-0.506397	0.233	0.357	1
Chmp2a	0.190707	0.48227	0.444	0.286	1
Ndufv3	0.190708	0.263855	0.656	0.5	1
Lag3	0.191183	0.573112	0.3	0.143	1
Hist1h4c	0.192005	-0.581804	0.056	0.143	1
Rnmt	0.192005	-0.601904	0.056	0.143	1
Ndufb11	0.192836	0.639915	0.344	0.214	1
Fkbp3	0.193076	0.677584	0.211	0.071	1
Rtn4	0.194892	-0.433737	0.333	0.5	1
Mbtps1	0.195647	0.653999	0.111	0	1
Atad1	0.195647	0.62365	0.111	0	1
Mcee	0.195647	0.566673	0.111	0	1
Rnf4	0.195647	0.539135	0.111	0	1
Glipr1	0.195647	0.534388	0.111	0	1
Fez2	0.195647	0.523125	0.111	0	1
Sirt2	0.195647	0.514791	0.111	0	1
Zfand3	0.195647	0.508631	0.111	0	1
Ubr4	0.195647	0.505532	0.111	0	1
Armc1	0.195647	0.491548	0.111	0	1
Alas1	0.195647	0.481918	0.111	0	1
Ago2	0.195647	0.480016	0.111	0	1
Mrpl44	0.195647	0.478195	0.111	0	1
Psen2	0.195647	0.473655	0.111	0	1
Slc9a3r1	0.195647	0.463688	0.111	0	1
Itch	0.195647	0.445609	0.111	0	1
Blmh	0.195647	0.438669	0.111	0	1
Synj1	0.195647	0.430994	0.111	0	1
Thoc2	0.195647	0.424504	0.111	0	1
Rit1	0.195647	0.420762	0.111	0	1
Hpcal1	0.195647	0.417953	0.111	0	1
Paip2	0.195647	0.41052	0.111	0	1
Anxa6	0.195647	0.404223	0.111	0	1
Bola1	0.195647	0.403235	0.111	0	1
Smim14	0.195647	0.402628	0.111	0	1
Vps13c	0.195647	0.402419	0.111	0	1
Gtf3a	0.195647	0.399413	0.111	0	1
Emc2	0.195647	0.39403	0.111	0	1
Dusp7	0.195647	0.393273	0.111	0	1
Serpina3g	0.195647	0.392736	0.111	0	1
Pdcl3	0.195647	0.391342	0.111	0	1
Dcakd	0.195647	0.391219	0.111	0	1
Tfe3	0.195647	0.390675	0.111	0	1
Ube2j2	0.195647	0.386385	0.111	0	1
Ppih	0.195647	0.386329	0.111	0	1
2310009B15Rik	0.195647	0.38364	0.111	0	1
Mrps17	0.195647	0.374345	0.111	0	1
Cr1l	0.195647	0.37166	0.111	0	1
Ulk2	0.195647	0.351975	0.111	0	1
Upf1	0.195647	0.350438	0.111	0	1
Arhgef2	0.195647	0.346215	0.111	0	1
Sgpp1	0.195647	0.345254	0.111	0	1
Ptpro	0.195647	0.342729	0.111	0	1
Camk2n1	0.195647	0.342665	0.111	0	1
Cul4b	0.195647	0.333376	0.111	0	1
P2ry14	0.195647	0.326687	0.111	0	1
Rnpepl1	0.195647	0.32595	0.111	0	1
Mrpl28	0.195647	0.325095	0.111	0	1
Atp7a	0.195647	0.324612	0.111	0	1
Rab6a	0.195647	0.323671	0.111	0	1
Gatd1	0.195647	0.321969	0.111	0	1
Dda1	0.195647	0.321961	0.111	0	1
Nup98	0.195647	0.314813	0.111	0	1
Rbm7	0.195647	0.313965	0.111	0	1
Lpl	0.195647	0.313954	0.111	0	1
Mvp	0.195837	-0.258645	0.089	0.214	1
Nckap1l	0.196399	-0.360335	0.267	0.429	1
Eef2	0.197439	0.292742	0.778	0.714	1
Snrpa1	0.197855	0.597338	0.211	0.071	1
Nkiras2	0.197906	-0.328077	0.1	0.214	1
Tubb4b	0.197992	-0.450141	0.4	0.571	1
Tap1	0.198752	0.499901	0.378	0.214	1
Xrn2	0.199323	0.406501	0.222	0.071	1
Oasl2	0.199325	0.469084	0.222	0.071	1
St13	0.199552	-0.394166	0.478	0.643	1
Chchd2	0.19958	-0.472956	0.489	0.643	1
Akt1s1	0.199582	-0.608837	0.056	0.143	1
Crkl	0.199582	-0.719295	0.056	0.143	1
U2af2	0.200392	0.407194	0.233	0.071	1
Klhl6	0.200395	0.397884	0.233	0.071	1
Rnh1	0.200555	0.46154	0.311	0.143	1
mt-Nd4l	0.200759	-0.409758	0.3	0.5	1
Smap1	0.200869	-0.45543	0.167	0.286	1
Slc6a6	0.20105	-0.387818	0.156	0.286	1
Snrnp70	0.201575	-0.483957	0.222	0.357	1
Selplg	0.202368	-0.287839	0.667	0.714	1
Uqcrc2	0.202487	0.510312	0.289	0.143	1
Rad51ap1	0.202719	0.693633	0.211	0.071	1
Clec5a	0.202719	0.651882	0.211	0.071	1
Hnrnpul2	0.202719	0.647139	0.211	0.071	1
Cmtm7	0.202892	-0.432355	0.322	0.429	1
Cerk	0.203952	-0.252307	0.1	0.214	1
Ruvbl1	0.203952	-0.328835	0.1	0.214	1
Cnpy3	0.203952	-0.39078	0.1	0.214	1
Cln5	0.203952	-0.405885	0.1	0.214	1
Gm1673	0.203952	-0.44162	0.1	0.214	1
Rfc2	0.204122	0.399911	0.222	0.071	1
Ino80b	0.205123	0.427229	0.233	0.071	1
Apobec3	0.205582	-0.287198	0.278	0.429	1
Slbp	0.20589	0.613799	0.2	0.071	1
Irf5	0.206077	-0.272464	0.211	0.357	1
Fuca2	0.206188	-0.306619	0.156	0.286	1
Ep300	0.207375	-0.250519	0.056	0.143	1
Fanca	0.207375	-0.29594	0.056	0.143	1
Akip1	0.207375	-0.409018	0.056	0.143	1
Syt11	0.207375	-0.419198	0.056	0.143	1
Gm8797	0.207375	-0.428916	0.056	0.143	1
Abhd17c	0.207375	-0.434161	0.056	0.143	1
Ubqln2	0.207375	-0.451956	0.056	0.143	1
Clstn1	0.210131	-0.375385	0.1	0.214	1
Nudt5	0.210131	-0.434503	0.1	0.214	1
Parp1	0.210693	-0.357317	0.222	0.357	1
Cs	0.211003	0.560141	0.2	0.071	1
Serbp1	0.21203	0.252072	0.822	0.643	1
Tuba1c	0.212288	-0.380866	0.344	0.5	1
Phyhd1	0.212709	0.405304	0.211	0.071	1
Dbnl	0.215196	0.488927	0.356	0.214	1
Galnt7	0.215386	-0.27088	0.056	0.143	1
Mapk9	0.215386	-0.29515	0.056	0.143	1
Med13l	0.215386	-0.307284	0.056	0.143	1
Ahsa1	0.215386	-0.316615	0.056	0.143	1
Atf7ip	0.215386	-0.326578	0.056	0.143	1
Chmp2b	0.215386	-0.331307	0.056	0.143	1
Aldh2	0.215386	-0.367414	0.056	0.143	1
Pmp22	0.215386	-0.367628	0.056	0.143	1
Tmem37	0.215386	-0.391482	0.056	0.143	1
Neil3	0.215386	-0.687805	0.056	0.143	1
Arfgef1	0.216444	-0.468944	0.1	0.214	1
Il13ra1	0.216853	-0.558389	0.111	0.214	1
Myl12b	0.217821	0.531522	0.5	0.357	1
Ifi47	0.217836	0.557247	0.211	0.071	1
Casp1	0.221501	0.439324	0.2	0.071	1
Vkorc1	0.222171	-0.355529	0.156	0.286	1
Bhlhe41	0.222299	0.364812	0.311	0.143	1
Cltb	0.222378	-0.285202	0.144	0.286	1
Ppib	0.222434	-0.387822	0.578	0.643	1
Cops2	0.222893	-0.265674	0.1	0.214	1
Spg7	0.222893	-0.287922	0.1	0.214	1
Med25	0.222893	-0.290999	0.1	0.214	1
Pigk	0.222893	-0.409425	0.1	0.214	1
Cenpf	0.22305	0.501499	0.211	0.071	1
Rfc3	0.223086	-0.551268	0.111	0.214	1
Pcbp1	0.223382	0.628032	0.422	0.286	1
Mfsd1	0.223415	0.344094	0.333	0.143	1
Gpi1	0.223415	0.316786	0.333	0.143	1
Zfp638	0.223618	-0.258617	0.056	0.143	1
Gins4	0.223618	-0.260198	0.056	0.143	1
Gatd3a	0.223618	-0.268648	0.056	0.143	1
Smarca4	0.223618	-0.284413	0.056	0.143	1
Tbc1d10b	0.223618	-0.290075	0.056	0.143	1
Hpgd	0.223618	-0.303916	0.056	0.143	1
Kmt2a	0.223618	-0.379643	0.056	0.143	1
Tada1	0.223618	-0.382397	0.056	0.143	1
Nup107	0.223618	-0.420296	0.056	0.143	1
Vav2	0.223618	-0.424934	0.056	0.143	1
Rgs10	0.224447	0.383172	0.689	0.643	1
Ndufab1	0.225605	0.366681	0.367	0.214	1
Hprt	0.226005	0.543339	0.3	0.143	1
Ndufa1	0.226675	0.369752	0.678	0.571	1
Naca	0.226836	-0.296676	0.567	0.643	1
Trem2	0.22756	-0.665906	0.467	0.571	1
Morf4l2	0.22769	-0.326272	0.156	0.286	1
Atraid	0.229446	-0.445961	0.111	0.214	1
Scamp3	0.229478	-0.52963	0.1	0.214	1
Lsm4	0.230173	-0.291076	0.211	0.357	1
Actr2	0.231219	-0.541419	0.6	0.571	1
Zmat5	0.232073	-0.251621	0.056	0.143	1
Ptdss2	0.232073	-0.261907	0.056	0.143	1
2310011J03Rik	0.232073	-0.269445	0.056	0.143	1
Lrpprc	0.232073	-0.273592	0.056	0.143	1
Paox	0.232073	-0.282319	0.056	0.143	1
Rnf216	0.232073	-0.321426	0.056	0.143	1
Fignl1	0.232073	-0.341621	0.056	0.143	1
Dgcr2	0.232073	-0.399243	0.056	0.143	1
Vamp4	0.232073	-0.637387	0.056	0.143	1
Etf1	0.232369	0.481951	0.2	0.071	1
Psmb10	0.23243	0.507236	0.356	0.214	1
Slc7a5	0.233746	0.453142	0.211	0.071	1
Fcgr4	0.234625	0.275198	0.4	0.214	1
Cryba4	0.234784	-0.351864	0.222	0.357	1
Prelid3b	0.234844	-0.642624	0.122	0.214	1
Gm42418	0.235735	0.854802	1	1	1
Rsl24d1	0.235934	-0.47379	0.111	0.214	1
Arhgap45	0.235934	-0.478762	0.111	0.214	1
Usp12	0.236152	0.428554	0.189	0.071	1
Mtdh	0.236989	-0.297255	0.289	0.429	1
Zfp706	0.237088	-0.455243	0.311	0.429	1
Mrps12	0.237942	-0.769384	0.167	0.286	1
Rpn1	0.238842	-0.543462	0.4	0.5	1
Arpc2	0.239181	0.31441	0.678	0.5	1
Klhdc4	0.240752	-0.273047	0.056	0.143	1
Rbm8a	0.242279	-0.443258	0.389	0.5	1
Nudcd2	0.242551	-0.39565	0.111	0.214	1
2510039O18Rik	0.242551	-0.604166	0.111	0.214	1
Vav1	0.242978	-0.377383	0.244	0.357	1
Lmf2	0.243609	-0.376641	0.167	0.286	1
Ppp2ca	0.244127	0.430193	0.289	0.143	1
Eloc	0.244437	-0.400332	0.422	0.5	1
Samm50	0.244797	0.365044	0.211	0.071	1
Cnot1	0.2448	0.324943	0.211	0.071	1
Fth1	0.247213	0.344387	0.989	1	1
Eif3l	0.247777	0.461385	0.189	0.071	1
Gbp3	0.248	0.440571	0.278	0.143	1
Pgam1	0.249101	0.421688	0.289	0.143	1
Actr1a	0.249297	-0.337931	0.111	0.214	1
Jund	0.249297	-0.5698	0.111	0.214	1
Nav3	0.249371	-0.414323	0.167	0.286	1
Prc1	0.250142	-0.315627	0.222	0.357	1
Atp6v1b2	0.250462	0.286457	0.211	0.071	1
Me2	0.250745	-0.270391	0.156	0.286	1
Park7	0.252327	0.342979	0.4	0.214	1
Dctn2	0.253738	0.531478	0.189	0.071	1
Mtln	0.253738	0.485743	0.189	0.071	1
Ndufs3	0.253738	0.451937	0.189	0.071	1
Ptges3	0.254571	0.458839	0.411	0.286	1
Cfdp1	0.255227	0.43898	0.2	0.071	1
Dap	0.256173	-0.374307	0.111	0.214	1
Ufm1	0.256216	0.308866	0.211	0.071	1
Eif4a1	0.257106	-0.3271	0.644	0.714	1
Ostc	0.259794	0.496718	0.189	0.071	1
Pfdn6	0.259797	0.487602	0.189	0.071	1
P2ry12	0.260656	-0.303267	0.444	0.571	1
Mta2	0.261115	-0.453978	0.122	0.214	1
Mertk	0.261175	0.377994	0.2	0.071	1
Mrpl48	0.261178	-0.38157	0.167	0.286	1
Pycard	0.261401	0.322598	0.767	0.643	1
mt-Nd2	0.261493	-0.445884	0.6	0.714	1
Atp6v0b	0.261519	-0.401336	0.356	0.5	1
Smim4	0.26206	0.333487	0.211	0.071	1
Ak2	0.26206	0.279079	0.211	0.071	1
Atp5h	0.262283	0.343132	0.578	0.429	1
Snx1	0.262864	-0.308721	0.156	0.286	1
Polr2b	0.26318	-0.377071	0.111	0.214	1
Ctnna1	0.26318	-0.612969	0.111	0.214	1
Ndufs7	0.265132	0.383802	0.3	0.143	1
Rbbp4	0.265827	-0.318709	0.278	0.429	1
Slc35b1	0.265956	0.452469	0.189	0.071	1
Capzb	0.26722	0.397054	0.589	0.5	1
Psma5	0.267336	0.294421	0.411	0.214	1
Psmb9	0.267754	0.359662	0.556	0.429	1
Dgkz	0.268331	-0.404845	0.189	0.286	1
Plod1	0.268813	-0.311331	0.244	0.357	1
Adgre1	0.268813	-0.425809	0.244	0.357	1
Cxcl10	0.269701	0.48434	0.289	0.143	1
Gnb2	0.269925	0.264063	0.567	0.357	1
Lpcat3	0.270132	-0.488754	0.067	0.143	1
Vps52	0.270132	-0.538767	0.067	0.143	1
Cit	0.270132	-1.12088	0.067	0.143	1
Txnrd1	0.272215	0.533584	0.189	0.071	1
Pnpla7	0.272215	0.475936	0.189	0.071	1
Wdr45b	0.272356	-0.329344	0.256	0.357	1
Atp5l	0.272899	0.276806	0.8	0.643	1
Sugt1	0.273366	0.35687	0.2	0.071	1
Eif3h	0.273978	-0.331474	0.333	0.429	1
Ogdh	0.274986	-0.47236	0.122	0.214	1
C1d	0.274986	-0.507323	0.122	0.214	1
Lrpap1	0.275739	-0.378817	0.356	0.5	1
Pacsin2	0.276984	0.494305	0.178	0.071	1
Kif5b	0.277267	0.426903	0.256	0.143	1
Map2k3	0.277588	-0.272304	0.111	0.214	1
Anapc16	0.277588	-0.290977	0.111	0.214	1
Ext2	0.278573	0.320226	0.189	0.071	1
Tulp4	0.279188	-0.261898	0.067	0.143	1
Ppp6c	0.279188	-0.372114	0.067	0.143	1
Ethe1	0.279188	-0.437647	0.067	0.143	1
Snapc1	0.279188	-0.444713	0.067	0.143	1
Bod1l	0.279188	-0.601363	0.067	0.143	1
Arhgap18	0.279188	-0.674261	0.067	0.143	1
Tmem214	0.279188	-0.720357	0.067	0.143	1
Eif1ad	0.279603	-0.258246	0.167	0.286	1
Emc3	0.279603	-0.305458	0.167	0.286	1
H2-Q7	0.280168	0.297911	0.533	0.357	1
Retreg1	0.280427	0.435215	0.289	0.143	1
Bptf	0.28499	-0.261771	0.111	0.214	1
H2afv	0.285937	0.397344	0.2	0.071	1
Eif1ax	0.285937	0.278584	0.2	0.071	1
Elk3	0.285937	0.257968	0.2	0.071	1
Ndufb8	0.286035	-0.302102	0.3	0.429	1
Higd2a	0.286353	0.304009	0.3	0.143	1
Mrpl24	0.28713	0.505699	0.244	0.143	1
Rab10	0.2883	-0.452956	0.156	0.286	1
Mogs	0.288448	-0.279607	0.067	0.143	1
Hsph1	0.288448	-0.327522	0.067	0.143	1
Zcchc24	0.288448	-0.386802	0.067	0.143	1
Gnl3l	0.288448	-0.479377	0.067	0.143	1
Junb	0.288984	-0.751959	0.2	0.286	1
Sec13	0.289496	-0.279558	0.178	0.286	1
Slfn8	0.290269	0.507596	0.178	0.071	1
Nucks1	0.290476	-0.447898	0.367	0.429	1
Banf1	0.290677	-0.299699	0.311	0.429	1
Necap2	0.290793	0.393067	0.278	0.143	1
Trir	0.290795	0.347859	0.278	0.143	1
Dynll2	0.290795	-0.310083	0.244	0.357	1
Plekho1	0.291276	-0.287808	0.3	0.429	1
Ubl3	0.291592	0.320158	0.189	0.071	1
Prkcb	0.292364	0.274508	0.2	0.071	1
Ubxn4	0.292524	-0.27218	0.111	0.214	1
Lypla2	0.292524	-0.355366	0.111	0.214	1
Rad21	0.294479	-0.25581	0.222	0.357	1
Uqcrfs1	0.294479	-0.576364	0.222	0.357	1
Ccl2	0.295007	-0.412739	0.433	0.571	1
Zeb2	0.295844	-0.387229	0.178	0.286	1
G3bp1	0.296474	-0.28323	0.244	0.357	1
Cflar	0.296721	-0.394285	0.122	0.214	1
Bnip3l	0.296721	-0.42395	0.122	0.214	1
Tlr7	0.296721	-0.488352	0.122	0.214	1
Wdr43	0.296721	-0.622206	0.122	0.214	1
Mpdu1	0.297068	0.482536	0.178	0.071	1
Csf3r	0.297068	0.38138	0.178	0.071	1
Prdx1	0.297188	0.255777	0.767	0.571	1
Arfrp1	0.297912	-0.290456	0.067	0.143	1
Fip1l1	0.300191	-0.356877	0.111	0.214	1
Rpia	0.300191	-0.472675	0.111	0.214	1
Echs1	0.301446	0.478251	0.267	0.143	1
Uhrf1	0.30229	-0.3229	0.178	0.286	1
Sdf4	0.303642	-0.423545	0.4	0.5	1
Sptssa	0.303973	0.34347	0.178	0.071	1
Rad23b	0.304215	-0.289262	0.122	0.214	1
Arhgap4	0.307582	-0.254545	0.067	0.143	1
Trmt2a	0.307582	-0.270808	0.067	0.143	1
Hmgn3	0.307582	-0.285185	0.067	0.143	1
Tbl1xr1	0.307582	-0.293741	0.067	0.143	1
Mib1	0.307582	-0.293968	0.067	0.143	1
Slc2a5	0.307582	-0.303111	0.067	0.143	1
Nmral1	0.307582	-0.334327	0.067	0.143	1
Mis12	0.307582	-0.401706	0.067	0.143	1
Mrpl36	0.308823	-0.36199	0.178	0.286	1
Cript	0.310984	0.45928	0.178	0.071	1
Nans	0.311833	-0.341884	0.122	0.214	1
Kif23	0.311833	-0.427304	0.122	0.214	1
Hcfc1r1	0.311876	0.252243	0.189	0.071	1
Naip2	0.313317	0.313631	0.267	0.143	1
Pa2g4	0.314456	0.253643	0.3	0.143	1
Stt3a	0.315454	-0.257531	0.178	0.286	1
Crlf2	0.31583	-0.444975	0.211	0.286	1
Tgfbr1	0.316332	-0.328334	0.233	0.357	1
Nptn	0.316755	0.576393	0.167	0.071	1
Hcfc1	0.316755	0.518491	0.167	0.071	1
Mif	0.317171	0.289934	0.633	0.5	1
Mid1	0.317457	-0.301921	0.067	0.143	1
Kif22	0.317457	-0.341802	0.067	0.143	1
Spred1	0.317457	-0.36387	0.067	0.143	1
Med11	0.317457	-0.43544	0.067	0.143	1
Ptpn11	0.317457	-0.512538	0.067	0.143	1
Hirip3	0.317457	-0.57907	0.067	0.143	1
Cox17	0.317829	0.302656	0.656	0.571	1
Srsf3	0.31783	-0.300536	0.378	0.5	1
Ndufb2	0.319527	0.270665	0.456	0.286	1
Xist	0.319576	-0.40166	0.122	0.214	1
Psmg4	0.320287	-0.40192	0.267	0.357	1
Ms4a6c	0.322372	-0.260855	0.367	0.5	1
Polr2l	0.324143	0.448668	0.167	0.071	1
Fnbp1	0.324143	0.431679	0.167	0.071	1
Rpl22l1	0.324706	0.276735	0.744	0.714	1
Ube2d2a	0.324717	0.489958	0.256	0.143	1
Pomp	0.324811	0.439405	0.556	0.5	1
F11r	0.324811	0.336508	0.567	0.429	1
Ilrun	0.325903	0.273433	0.189	0.071	1
Mgrn1	0.327444	-0.296014	0.122	0.214	1
Nomo1	0.327444	-0.312871	0.122	0.214	1
Gm47754	0.327538	-0.295748	0.067	0.143	1
Med14	0.327538	-0.646192	0.067	0.143	1
Snhg3	0.32899	-0.306593	0.178	0.286	1
Sppl2a	0.330269	-0.365171	0.344	0.429	1
Npl	0.331643	0.439677	0.167	0.071	1
Vars	0.331643	0.427521	0.167	0.071	1
Uimc1	0.331643	0.412669	0.167	0.071	1
Ap1b1	0.331643	0.406843	0.167	0.071	1
Gpx4	0.33317	0.324332	0.356	0.214	1
Ucp2	0.33473	0.350745	0.567	0.429	1
Camk1	0.334821	-0.448869	0.278	0.357	1
Diaph2	0.335436	-0.360249	0.122	0.214	1
Safb	0.337359	0.413011	0.256	0.143	1
Hadh	0.337825	-0.372482	0.067	0.143	1
Mpc1	0.338855	0.263898	0.356	0.214	1
Tuba1a	0.339253	0.424205	0.167	0.071	1
Csnk1d	0.339253	0.372331	0.167	0.071	1
Cox7b	0.339951	0.369947	0.778	0.643	1
Nmt1	0.343463	0.327792	0.811	0.643	1
Gas6	0.345204	-0.387717	0.189	0.286	1
mt-Atp8	0.347057	-0.481813	0.2	0.286	1
Etv5	0.347622	0.268291	0.178	0.071	1
Ranbp2	0.347625	0.271124	0.178	0.071	1
Ube2k	0.347677	-0.254332	0.256	0.357	1
Npm1	0.34788	0.346045	0.667	0.571	1
Ppp1r18	0.347903	0.290761	0.422	0.286	1
Ran	0.348865	-0.255292	0.733	0.786	1
Spp1	0.348915	0.289343	0.344	0.214	1
Srrm1	0.35091	0.276631	0.278	0.143	1
Npm3	0.35091	-0.289076	0.244	0.357	1
Ckb	0.352718	-0.264828	0.5	0.643	1
Cebpd	0.353584	-0.41718	0.078	0.143	1
G6pdx	0.353584	-0.454839	0.078	0.143	1
Mark2	0.353584	-0.491497	0.078	0.143	1
0610010K14Rik	0.353688	-0.401066	0.133	0.214	1
Hist1h2ap	0.353939	-0.358329	0.2	0.286	1
Sec11c	0.353972	-0.334518	0.256	0.357	1
H2-Q6	0.354808	0.333479	0.167	0.071	1
Ddx17	0.354808	0.331601	0.167	0.071	1
Extl3	0.35527	0.288362	0.178	0.071	1
Cacybp	0.35527	0.250699	0.178	0.071	1
Polr1d	0.356279	-0.250947	0.356	0.214	1
Fxyd5	0.35665	0.482119	0.433	0.357	1
Cox20	0.357361	0.321071	0.322	0.214	1
Tpst2	0.360159	-0.25218	0.122	0.214	1
Psmd4	0.360343	-0.291955	0.256	0.357	1
Stoml2	0.361836	0.522037	0.156	0.071	1
Casp8	0.361836	0.324749	0.156	0.071	1
Pepd	0.361836	-0.398898	0.133	0.214	1
Brd8	0.361836	-0.519894	0.133	0.214	1
Srsf6	0.362751	0.3404	0.167	0.071	1
Ndufs4	0.362751	0.336511	0.167	0.071	1
Polr2f	0.363579	0.385784	0.256	0.143	1
Esyt2	0.36381	-0.36352	0.078	0.143	1
Exosc5	0.36381	-0.707159	0.078	0.143	1
Smim7	0.36381	-0.713489	0.078	0.143	1
Hacd2	0.363817	-0.265341	0.244	0.357	1
Lst1	0.364114	0.342079	0.522	0.429	1
Psmb5	0.365513	-0.319055	0.278	0.357	1
Lamtor4	0.366783	-0.445938	0.256	0.357	1
Tgoln1	0.370101	0.463728	0.156	0.071	1
Atg3	0.370101	0.417163	0.156	0.071	1
Mrpl15	0.370101	0.3875	0.156	0.071	1
Apex1	0.370101	0.340102	0.156	0.071	1
Cops4	0.370101	-0.269108	0.133	0.214	1
Lsm3	0.370101	-0.503674	0.133	0.214	1
Il10rb	0.370101	-0.585445	0.133	0.214	1
Ddx1	0.370805	0.379352	0.167	0.071	1
Snw1	0.370805	0.269928	0.167	0.071	1
Usp2	0.370805	0.257933	0.167	0.071	1
Arhgdia	0.371335	0.354935	0.533	0.429	1
Ppp1cc	0.371853	-0.300471	0.278	0.357	1
Ost4	0.373416	-0.273932	0.422	0.5	1
Ywhaq	0.374002	0.408679	0.311	0.214	1
Snrnp200	0.374218	-0.279688	0.078	0.143	1
Ltbr	0.374218	-0.296386	0.078	0.143	1
Ptk2b	0.374218	-0.405288	0.078	0.143	1
Ncapg2	0.374218	-0.448853	0.078	0.143	1
Gtf2h1	0.374218	-0.463448	0.078	0.143	1
Ubap2l	0.375915	-0.307897	0.267	0.357	1
Man2b2	0.376127	-0.804734	0.211	0.286	1
Cct3	0.376798	-0.644183	0.222	0.286	1
Fkbp1a	0.377601	0.364011	0.333	0.214	1
Tcirg1	0.378482	0.368157	0.156	0.071	1
Bud31	0.378482	0.284276	0.156	0.071	1
Tut7	0.378482	0.277471	0.156	0.071	1
Orc3	0.378482	-0.303785	0.133	0.214	1
Brd2	0.378969	0.325661	0.167	0.071	1
Cd302	0.378969	0.266531	0.167	0.071	1
Rab11a	0.381017	-0.285071	0.189	0.286	1
Cttnbp2nl	0.383239	0.437761	0.233	0.143	1
Ogfrl1	0.383239	0.344041	0.233	0.143	1
Psma6	0.383806	0.43071	0.244	0.143	1
Nucb1	0.38402	0.281928	0.267	0.143	1
Map4k1	0.384809	-0.303574	0.078	0.143	1
Ccdc124	0.384809	-0.311781	0.078	0.143	1
Eri3	0.384809	-0.312958	0.078	0.143	1
Prrc1	0.384809	-0.413339	0.078	0.143	1
Nrd1	0.384809	-0.489586	0.078	0.143	1
Iqgap3	0.384809	-0.635871	0.078	0.143	1
Tep1	0.386979	0.463306	0.156	0.071	1
Pak1ip1	0.386979	0.416879	0.156	0.071	1
Pbxip1	0.386979	0.389041	0.156	0.071	1
Crk	0.386979	0.281827	0.156	0.071	1
Sptlc2	0.386979	-0.316717	0.133	0.214	1
Gcnt1	0.386979	-0.403508	0.133	0.214	1
Snhg9	0.387243	-0.304383	0.144	0.214	1
Hsp90aa1	0.387768	-0.333019	0.511	0.571	1
Bbip1	0.390433	-0.291099	0.211	0.286	1
Timm22	0.39558	-0.250606	0.078	0.143	1
Chchd3	0.39558	-0.257892	0.078	0.143	1
Eif2b4	0.39558	-0.271683	0.078	0.143	1
Gpr107	0.39558	-0.323264	0.078	0.143	1
Ppid	0.39558	-0.337815	0.078	0.143	1
Nup205	0.39558	-0.376013	0.078	0.143	1
Spag9	0.39558	-0.835513	0.078	0.143	1
Tlr12	0.395591	0.442717	0.156	0.071	1
Agpat3	0.395591	0.30082	0.156	0.071	1
Tnfsf13b	0.395626	0.28086	0.167	0.071	1
Diaph3	0.395626	0.273979	0.167	0.071	1
Msantd4	0.395626	0.273544	0.167	0.071	1
Ufc1	0.395626	0.256572	0.167	0.071	1
Zmpste24	0.395626	-0.828591	0.144	0.214	1
Psma4	0.3979	0.39085	0.3	0.214	1
Lilrb4a	0.398055	0.323652	0.244	0.143	1
Siglech	0.400668	-0.303168	0.6	0.643	1
Fus	0.402587	0.343664	0.433	0.357	1
Ppig	0.403834	0.462589	0.144	0.071	1
Ak6	0.403834	0.429154	0.144	0.071	1
Psip1	0.403834	0.281297	0.144	0.071	1
Commd7	0.404117	0.285793	0.167	0.071	1
Pin1	0.404117	-0.34479	0.144	0.214	1
Mycbp	0.404117	-0.388372	0.144	0.214	1
Slc38a10	0.404117	-0.463983	0.144	0.214	1
Nudt4	0.404117	-0.480323	0.144	0.214	1
Srek1ip1	0.404318	0.255867	0.156	0.071	1
Zfp710	0.404318	-0.31508	0.133	0.214	1
Mbd3	0.4045	-0.396211	0.2	0.286	1
Sec61b	0.404638	0.316806	0.533	0.429	1
Axl	0.405226	-0.488306	0.256	0.143	1
Bak1	0.405297	0.399781	0.244	0.143	1
Chsy1	0.406533	-0.251143	0.078	0.143	1
Rbm5	0.406533	-0.291918	0.078	0.143	1
Tmod3	0.406533	-0.307301	0.078	0.143	1
Tbc1d5	0.406533	-0.350645	0.078	0.143	1
Klhl9	0.406533	-0.376206	0.078	0.143	1
Csde1	0.40956	-0.328387	0.333	0.429	1
Cd84	0.41206	-0.261309	0.2	0.286	1
Ncor1	0.412435	0.322615	0.256	0.143	1
Rpl7l1	0.412503	-0.268602	0.211	0.286	1
Rgs2	0.412503	-0.366758	0.211	0.286	1
Gtf2h5	0.412618	0.357878	0.244	0.143	1
Aup1	0.412618	-0.563126	0.222	0.286	1
Stip1	0.412717	-0.415634	0.144	0.214	1
P4ha1	0.412717	-0.802335	0.144	0.214	1
Nub1	0.412935	0.53563	0.144	0.071	1
Clcc1	0.412935	0.356049	0.144	0.071	1
Myl12a	0.413155	-0.428686	0.289	0.357	1
Ang	0.413159	-0.354347	0.133	0.214	1
Msl3	0.417664	-0.409582	0.078	0.143	1
Akirin2	0.419703	0.389363	0.222	0.143	1
Coa5	0.419719	0.257483	0.256	0.143	1
Ms4a6d	0.419719	-0.471627	0.233	0.286	1
Vasp	0.419909	-0.294816	0.289	0.357	1
Ywhab	0.420155	0.449468	0.511	0.5	1
Rasal3	0.422114	0.301279	0.156	0.071	1
Lamtor5	0.422157	0.372143	0.144	0.071	1
Lsm2	0.422157	0.350571	0.144	0.071	1
Rnf115	0.422157	0.34565	0.144	0.071	1
Rcc2	0.422157	0.335326	0.144	0.071	1
Slc25a11	0.422157	0.304853	0.144	0.071	1
Cops3	0.422157	0.294661	0.144	0.071	1
Mtx1	0.422157	0.271675	0.144	0.071	1
Cd53	0.42312	-0.300498	0.478	0.5	1
Arf3	0.427492	0.315898	0.244	0.143	1
Mrpl57	0.427619	0.29773	0.233	0.143	1
Sri	0.427619	0.289669	0.233	0.143	1
Tmem119	0.427801	-0.349546	0.511	0.571	1
Cd47	0.427923	-0.38108	0.256	0.357	1
Tsc22d4	0.428172	0.312522	0.544	0.5	1
Tpd52	0.429981	0.394922	0.378	0.286	1
Lgals8	0.430238	-0.302908	0.144	0.214	1
Ino80e	0.431494	0.396268	0.144	0.071	1
Ripk1	0.431498	0.409341	0.144	0.071	1
Usp25	0.431498	0.398331	0.144	0.071	1
Shisa5	0.433345	-0.280454	0.4	0.5	1
Sumo1	0.435238	0.34633	0.222	0.143	1
Ddb1	0.439159	-0.31856	0.144	0.214	1
Mapk1ip1l	0.439159	-0.353657	0.144	0.214	1
Ap1s2	0.439159	-0.358385	0.144	0.214	1
Cir1	0.439695	-0.670392	0.089	0.143	1
B930036N10Rik	0.439695	-0.849799	0.089	0.143	1
Gng10	0.439958	0.377487	0.544	0.5	1
Ube2e3	0.440957	0.375439	0.144	0.071	1
Mfsd12	0.440957	0.341321	0.144	0.071	1
Ech1	0.440957	0.283265	0.144	0.071	1
Surf4	0.441925	0.288746	0.322	0.214	1
Hnrnpdl	0.443127	0.407204	0.222	0.143	1
Snx5	0.443757	0.270612	0.467	0.357	1
Smdt1	0.444226	0.293192	0.489	0.429	1
App	0.44596	0.420308	0.367	0.286	1
Uqcc2	0.445963	-0.501534	0.411	0.429	1
Fyb	0.447566	-0.260182	0.289	0.357	1
Lcp1	0.448916	-0.284681	0.533	0.571	1
Mydgf	0.453181	-0.255258	0.278	0.357	1
Psmb3	0.454859	0.270202	0.567	0.5	1
Lrrc3	0.457314	-0.271399	0.144	0.214	1
Sft2d1	0.457314	-0.293907	0.144	0.214	1
Pbk	0.45915	0.398926	0.222	0.143	1
Rnaseh2c	0.459175	0.356086	0.211	0.143	1
Drg1	0.462054	-0.363777	0.089	0.143	1
Pnpt1	0.462054	-0.39035	0.089	0.143	1
Aqr	0.462054	-0.492875	0.089	0.143	1
P2ry13	0.464309	0.507585	0.278	0.214	1
Stag1	0.466548	-0.307099	0.144	0.214	1
Smchd1	0.46679	-0.469175	0.211	0.286	1
Sae1	0.467456	0.378088	0.211	0.143	1
Zdhhc21	0.470865	0.443476	0.133	0.071	1
Vapb	0.470865	0.427319	0.133	0.071	1
Zcchc9	0.470865	0.326613	0.133	0.071	1
Rbm42	0.470865	0.309951	0.133	0.071	1
Glrx3	0.470865	0.299135	0.133	0.071	1
Rpl36a-ps1	0.470865	0.296608	0.133	0.071	1
Golt1b	0.470865	0.29604	0.133	0.071	1
Mef2c	0.472665	0.336973	0.411	0.286	1
Dok1	0.473467	-0.275689	0.089	0.143	1
Bicd2	0.473467	-0.356757	0.089	0.143	1
Rapgef1	0.473467	-0.365799	0.089	0.143	1
Cyb5b	0.473467	-0.644205	0.089	0.143	1
Sdf2l1	0.473503	-0.463573	0.267	0.357	1
Akt1	0.475492	0.375911	0.222	0.143	1
Tmx1	0.475492	0.313905	0.222	0.143	1
Acaa1a	0.475492	0.312463	0.222	0.143	1
Rab7	0.479849	0.302762	0.389	0.286	1
Resf1	0.479962	0.309173	0.144	0.071	1
Dram2	0.479962	0.28743	0.144	0.071	1
Sla	0.48097	0.461769	0.289	0.214	1
Sp3	0.481124	0.372666	0.133	0.071	1
Pmpca	0.481124	0.324577	0.133	0.071	1
Suds3	0.481124	0.279987	0.133	0.071	1
Rpa2	0.481124	0.278772	0.133	0.071	1
Map2k2	0.483781	0.358472	0.222	0.143	1
Actn4	0.483781	0.282891	0.222	0.143	1
Cept1	0.484264	0.38693	0.211	0.143	1
Dbt	0.485033	-0.261715	0.089	0.143	1
Mapk1	0.485033	-0.280687	0.089	0.143	1
Pigt	0.485321	-0.296405	0.144	0.214	1
Nudc	0.489853	-0.330308	0.378	0.429	1
Tomm70a	0.491503	0.362212	0.133	0.071	1
Ptpre	0.491503	0.318626	0.133	0.071	1
Ahcyl1	0.491503	0.296878	0.133	0.071	1
Ncstn	0.491503	0.292531	0.133	0.071	1
Bri3bp	0.491503	0.267716	0.133	0.071	1
Akirin1	0.492148	0.279544	0.222	0.143	1
Elavl1	0.492148	0.272167	0.222	0.143	1
Wls	0.492148	0.262836	0.222	0.143	1
Celf2	0.493482	0.27583	0.344	0.286	1
Sf1	0.494859	-0.272732	0.144	0.214	1
Mea1	0.496751	-0.251577	0.089	0.143	1
Pds5a	0.496751	-0.29749	0.089	0.143	1
Mettl23	0.496751	-0.312838	0.089	0.143	1
Scpep1	0.498479	0.336303	0.422	0.357	1
Mthfd2	0.502002	0.380579	0.133	0.071	1
Cdk2ap1	0.502002	0.314653	0.133	0.071	1
Snrpa	0.502002	0.293538	0.133	0.071	1
Anxa2	0.502002	0.288767	0.133	0.071	1
Bag6	0.502002	0.278964	0.133	0.071	1
Snx3	0.506391	-0.334711	0.222	0.286	1
Rtn3	0.506633	-0.380746	0.3	0.357	1
Adipor1	0.507873	-0.460481	0.233	0.143	1
Eif3k	0.507879	-0.593496	0.333	0.357	1
Tyk2	0.508618	-0.29183	0.089	0.143	1
Ecpas	0.508618	-0.300103	0.089	0.143	1
Pts	0.508618	-0.309198	0.089	0.143	1
Adipor2	0.508618	-0.350478	0.089	0.143	1
Akap9	0.508618	-0.58375	0.089	0.143	1
Wbp11	0.510079	0.357702	0.211	0.143	1
Cd86	0.510737	0.426179	0.2	0.143	1
Susd3	0.512618	0.322211	0.133	0.071	1
Aurkaip1	0.512618	0.262855	0.133	0.071	1
Vps26a	0.512618	0.258286	0.133	0.071	1
Nhp2	0.514228	-0.378052	0.144	0.214	1
Mob1a	0.515109	-0.313876	0.344	0.429	1
Wdr61	0.515616	-0.316249	0.167	0.214	1
Cltc	0.518829	0.348673	0.356	0.286	1
Eif4e2	0.518841	0.288486	0.211	0.143	1
Nop53	0.519677	0.304096	0.2	0.143	1
Il21r	0.519969	-0.300002	0.156	0.214	1
Coro2a	0.520632	-0.255966	0.089	0.143	1
Ggnbp2	0.520632	-0.322062	0.089	0.143	1
Slc39a14	0.520632	-0.458509	0.089	0.143	1
Snrnp40	0.523349	0.340187	0.133	0.071	1
Ipo5	0.523349	0.26436	0.133	0.071	1
Ctc1	0.525307	0.327252	0.122	0.071	1
Msrb1	0.525307	0.310407	0.122	0.071	1
Peli1	0.526492	-0.410075	0.1	0.143	1
Slfn5	0.526492	-0.563681	0.1	0.143	1
Arsb	0.52704	-0.513437	0.244	0.286	1
Rbm17	0.528696	0.331064	0.2	0.143	1
Ccdc12	0.529257	-0.257882	0.3	0.357	1
Rbx1	0.529329	0.351637	0.533	0.5	1
Xaf1	0.529609	-0.457025	0.156	0.214	1
Capns1	0.533574	0.361788	0.333	0.286	1
Atf1	0.534195	0.285491	0.133	0.071	1
Kif2c	0.534195	0.279257	0.133	0.071	1
Acp2	0.536562	0.390074	0.122	0.071	1
Nipbl	0.536562	0.3315	0.122	0.071	1
Cmtr1	0.536562	0.316272	0.122	0.071	1
Slc2a6	0.536562	0.298757	0.122	0.071	1
Aurka	0.536562	0.288111	0.122	0.071	1
Cnp	0.536562	0.26105	0.122	0.071	1
Emc4	0.538206	-0.401957	0.1	0.143	1
Psmb4	0.539924	0.316223	0.422	0.357	1
Tecr	0.540809	-0.302431	0.256	0.286	1
Mrps14	0.542943	0.254851	0.289	0.214	1
Rrm1	0.545585	0.381282	0.211	0.143	1
Cnot3	0.545585	0.251396	0.211	0.143	1
Rlim	0.547938	0.29217	0.122	0.071	1
Hax1	0.547938	0.256589	0.122	0.071	1
Mcm3	0.548058	0.371267	0.189	0.143	1
Eid1	0.548058	0.299107	0.189	0.143	1
Hnrnpa0	0.549282	0.319422	0.533	0.5	1
Myl6	0.550046	0.260086	0.6	0.5	1
Mier1	0.550049	-0.257024	0.1	0.143	1
Ttc13	0.550049	-0.32808	0.1	0.143	1
B4galnt1	0.550049	-0.395478	0.1	0.143	1
Arf6	0.556224	0.371491	0.2	0.143	1
Polr2g	0.559432	0.313927	0.122	0.071	1
Parp14	0.559432	0.311085	0.122	0.071	1
Cdk9	0.559432	0.309738	0.122	0.071	1
Pcif1	0.559432	0.307078	0.122	0.071	1
Nfu1	0.559432	0.275866	0.122	0.071	1
Vbp1	0.559432	0.252818	0.122	0.071	1
Arpc4	0.559849	0.294153	0.511	0.5	1
Atp6v0a2	0.560279	-0.536138	0.244	0.286	1
Cdk2ap2	0.562018	-0.32763	0.1	0.143	1
Atp6v1a	0.563341	-0.332405	0.167	0.214	1
Ube2q1	0.563341	-0.376451	0.167	0.214	1
Mrpl12	0.565553	0.299949	0.2	0.143	1
Lcp2	0.565615	0.294017	0.267	0.214	1
Gatad1	0.571042	0.267472	0.122	0.071	1
Atrx	0.571042	0.262011	0.122	0.071	1
Dnase2a	0.573138	-0.431528	0.167	0.214	1
Cks2	0.574003	-0.720833	0.256	0.286	1
Gsap	0.574113	-0.255581	0.1	0.143	1
Plk1	0.574113	-0.278707	0.1	0.143	1
Tgfbi	0.575902	0.34898	0.322	0.286	1
Lpcat2	0.576448	0.303482	0.533	0.5	1
Ccdc34	0.57727	-0.319509	0.244	0.286	1
Bcl10	0.582765	0.281539	0.122	0.071	1
Ddi2	0.586329	-0.271297	0.1	0.143	1
Tmem189	0.586329	-0.278879	0.1	0.143	1
Chst1	0.586341	-0.269601	0.211	0.286	1
Cers2	0.590071	-0.353877	0.133	0.071	1
Pkm	0.591222	0.300642	0.633	0.643	1
Pfdn1	0.592967	-0.266859	0.167	0.214	1
Prdx4	0.593982	0.301383	0.2	0.143	1
Rbm25	0.5945	-0.261912	0.244	0.286	1
Pum3	0.598665	0.331224	0.111	0.071	1
Usp1	0.598665	0.317996	0.111	0.071	1
Ccdc50	0.598665	-0.377205	0.1	0.143	1
Atic	0.598665	-0.397035	0.1	0.143	1
Prkcsh	0.598665	-0.496168	0.1	0.143	1
Commd3	0.598665	-0.567122	0.1	0.143	1
Mdh2	0.598844	0.418031	0.256	0.214	1
Canx	0.603402	-0.275351	0.667	0.643	1
Ddx3x	0.605944	-0.416955	0.178	0.214	1
Cndp2	0.607779	0.283602	0.322	0.286	1
Mrps18c	0.608484	0.287368	0.278	0.214	1
Skap2	0.610303	-0.471253	0.222	0.286	1
Pkib	0.611117	0.32834	0.111	0.071	1
Supt20	0.611117	0.320191	0.111	0.071	1
Ndufaf7	0.611117	0.315979	0.111	0.071	1
Pfdn2	0.611117	0.2813	0.111	0.071	1
Rnf181	0.611117	0.254115	0.111	0.071	1
Sel1l	0.611117	-0.559558	0.1	0.143	1
Bfar	0.611117	-0.781104	0.1	0.143	1
Atp2a2	0.611962	-0.269752	0.244	0.286	1
Apoc1	0.612553	-0.743053	0.111	0.143	1
Commd10	0.623682	0.323277	0.111	0.071	1
Srprb	0.623682	0.313177	0.111	0.071	1
Hivep3	0.623682	0.289897	0.111	0.071	1
Srsf10	0.623682	0.279958	0.111	0.071	1
1110059G10Rik	0.623682	0.272518	0.111	0.071	1
Pole4	0.623682	0.2701	0.111	0.071	1
Ythdc1	0.623682	0.26436	0.111	0.071	1
Smn1	0.623682	0.251551	0.111	0.071	1
Cdkn2d	0.624654	-0.449946	0.111	0.143	1
Ndufs8	0.62583	0.353509	0.189	0.143	1
BC031181	0.62583	-0.260678	0.178	0.214	1
Abr	0.62583	-0.288094	0.178	0.214	1
Eif3j1	0.628013	0.289873	0.456	0.429	1
Snd1	0.628403	0.347714	0.178	0.143	1
Prkar1a	0.633703	0.399893	0.244	0.214	1
Eif1b	0.638691	0.382816	0.178	0.143	1
Kdelr2	0.642781	0.3979	0.244	0.214	1
Tmem167	0.643052	0.290924	0.256	0.214	1
Aimp1	0.64666	-0.522989	0.333	0.357	1
Uchl3	0.649159	-0.294024	0.111	0.143	1
Mindy2	0.649159	-0.307174	0.111	0.143	1
Qars	0.649159	-0.379008	0.111	0.143	1
Edf1	0.651913	-0.270271	0.233	0.286	1
Dad1	0.653577	-0.484488	0.344	0.357	1
Lin7c	0.655346	-0.386277	0.122	0.071	1
Ifit2	0.655346	-0.929428	0.122	0.071	1
Wnk1	0.655957	-0.349897	0.322	0.357	1
Dnajb6	0.661097	0.301679	0.244	0.214	1
Ncaph	0.661558	-0.276598	0.111	0.143	1
Tnfrsf1b	0.662028	0.28614	0.111	0.071	1
Rnaset2b	0.667755	-0.31748	0.189	0.214	1
Lrp1	0.671237	0.253575	0.344	0.286	1
Psmd2	0.672521	0.320778	0.289	0.286	1
Prr11	0.67405	-0.474143	0.111	0.143	1
Sbf1	0.67405	-0.497703	0.111	0.143	1
Mtus1	0.67769	-0.443192	0.278	0.286	1
Tle5	0.679509	-0.321189	0.333	0.357	1
Ccl12	0.680326	-0.275747	0.667	0.714	1
Ywhah	0.683621	0.336635	0.478	0.429	1
Ogfr	0.684197	0.376372	0.167	0.143	1
Tapbpl	0.684197	0.277763	0.167	0.143	1
Irf8	0.684681	-0.388158	0.633	0.571	1
Tomm20	0.687821	-0.404842	0.333	0.357	1
Szrd1	0.688023	-0.513379	0.189	0.214	1
Eif4b	0.688952	0.333919	0.244	0.214	1
Dnaja1	0.693509	0.261188	0.333	0.286	1
Sbno1	0.696873	-0.419346	0.122	0.143	1
Ifngr2	0.69752	-0.307707	0.178	0.214	1
Nuf2	0.699302	-0.368447	0.111	0.143	1
Ndfip1	0.70495	0.284468	0.311	0.286	1
Pdcd6	0.706053	0.339561	0.167	0.143	1
Sirpa	0.707778	0.307292	0.322	0.286	1
Tent5c	0.708635	0.3906	0.222	0.214	1
Herc2	0.708776	-0.268588	0.2	0.214	1
Nudt19	0.709172	-0.36846	0.122	0.143	1
H2afy	0.711189	-0.262231	0.344	0.357	1
Tm2d1	0.712057	-0.543969	0.111	0.143	1
Gpr84	0.715498	-0.292151	0.256	0.286	1
Tra2b	0.716488	-0.456831	0.289	0.286	1
Ube2l3	0.717641	-0.369042	0.367	0.286	1
Mef2a	0.717902	0.312689	0.233	0.214	1
Ccnb1	0.718909	-0.363508	0.2	0.214	1
Mia3	0.721547	-0.492376	0.122	0.143	1
Hvcn1	0.723374	0.29371	0.178	0.143	1
Trafd1	0.728155	0.393359	0.167	0.143	1
Bub1b	0.728155	0.368549	0.167	0.143	1
Rbpj	0.728322	0.25128	0.3	0.286	1
Lair1	0.733103	0.258108	0.544	0.5	1
Zfp385a	0.733995	-0.264207	0.122	0.143	1
Zbtb18	0.733995	-0.319984	0.122	0.143	1
Asnsd1	0.734229	0.252084	0.178	0.143	1
Tcn2	0.734351	0.292338	0.289	0.286	1
Dazap2	0.737185	0.309127	0.3	0.286	1
Dnajc10	0.739293	0.376678	0.167	0.143	1
Yipf3	0.746514	-0.258348	0.122	0.143	1
Erp44	0.746514	-0.745175	0.122	0.143	1
Creg1	0.748887	-0.343281	0.211	0.214	1
Phf5a	0.749597	-0.458491	0.2	0.214	1
Plgrkt	0.750136	-0.282809	0.189	0.214	1
Aamp	0.765682	0.258358	0.367	0.357	1
Mrpl42	0.770505	0.307385	0.289	0.286	1
Sash3	0.77175	-0.480418	0.122	0.143	1
Trpc4ap	0.778757	-0.422518	0.133	0.143	1
Cox6a2	0.780354	0.296043	0.511	0.5	1
Zfhx3	0.781543	-0.347322	0.333	0.357	1
Tmem179b	0.784461	-0.353057	0.122	0.143	1
Mrpl10	0.784461	-0.404783	0.122	0.143	1
Edem1	0.788358	-0.280721	0.333	0.286	1
H3f3b	0.788749	-0.277469	0.789	0.786	1
Tpp1	0.796371	0.265642	0.233	0.214	1
Mtmr6	0.802365	0.253582	0.156	0.143	1
Trim35	0.80349	-0.659603	0.133	0.143	1
Dpm3	0.80653	-0.381029	0.556	0.5	1
Zfand5	0.810053	-0.304106	0.122	0.143	1
Mapkapk2	0.814275	-0.250439	0.278	0.286	1
Cul1	0.815933	-0.334654	0.133	0.143	1
Pdcd2l	0.815933	-0.341758	0.133	0.143	1
Laptm4a	0.824455	-0.312909	0.478	0.429	1
Tmem9b	0.824673	-0.318682	0.189	0.214	1
Mcur1	0.825911	0.28869	0.156	0.143	1
Twf2	0.828717	0.287322	0.222	0.214	1
Mlec	0.83709	-0.296129	0.322	0.357	1
Slc38a1	0.837744	0.322351	0.156	0.143	1
Tcf19	0.840956	-0.298433	0.133	0.143	1
Smc2	0.841428	0.332478	0.211	0.214	1
Ndufb5	0.862344	-0.414258	0.211	0.214	1
Slc15a3	0.866032	-0.563295	0.489	0.5	1
Nras	0.869991	0.252846	0.144	0.143	1
P4hb	0.870304	-0.327202	0.433	0.429	1
Vdac1	0.870807	-0.334847	0.278	0.286	1
Cd300lf	0.878945	-0.284798	0.189	0.214	1
Mycbp2	0.882278	0.322511	0.144	0.143	1
Eef1d	0.882436	0.267899	0.367	0.429	1
Mcl1	0.882985	-0.36257	0.3	0.286	1
Anapc5	0.885366	-0.250037	0.322	0.286	1
Txnl1	0.897336	0.284124	0.2	0.214	1
Uap1	0.906934	-0.305146	0.144	0.143	1
Mybbp1a	0.909423	0.255969	0.156	0.143	1
Pou2f2	0.910246	-0.325597	0.256	0.214	1
Hist1h2ae	0.920184	-0.708943	0.256	0.214	1
Slc35c2	0.921663	-0.306142	0.222	0.214	1
Sf3a3	0.93168	0.252194	0.144	0.143	1
Sall3	0.93351	-0.28933	0.156	0.143	1
Hist2h2ac	0.93351	-0.457034	0.156	0.143	1
Tyms	0.93351	-0.709573	0.156	0.143	1
Cdkn2c	0.944079	0.336885	0.144	0.143	1
Srsf7	0.944281	-0.430637	0.244	0.214	1
Lsm12	0.957452	-0.307803	0.211	0.214	1
9530068E07Rik	0.957659	-0.254028	0.156	0.143	1
Rab21	0.96975	-0.489517	0.156	0.143	1
Nfe2l1	0.981847	-0.255436	0.156	0.143	1
Nars	0.983285	0.306847	0.433	0.5	1
H2afj	0.985908	-0.394606	0.3	0.286	1
Rab43	0.993949	-0.304516	0.156	0.143	1
Txndc15	0.993949	-0.309132	0.156	0.143	1
Psmd13	0.994099	-0.475882	0.167	0.143	1
Lap3	1	-0.31958	0.578	0.571	1

## Sheet: cluster5 - pMG1
	p_val	avg_logFC	pct.1	pct.2	p_val_adj
Gm43259	1.06776e-05	-1.25247	0	0.273	0.35772
Ccl2	3.8079e-05	-1.58858	0.271	0.818	1
Ppp2r5a	6.54118e-05	-1.27406	0.029	0.364	1
Dusp1	0.000204014	-1.3775	0.114	0.545	1
Ccl3	0.000221563	-1.61896	0.114	0.545	1
Mdfic	0.000224105	-1.22979	0.014	0.273	1
Tigd2	0.000224105	-1.34438	0.014	0.273	1
Wdr90	0.000258739	-1.20592	0.014	0.273	1
Adgrl1	0.000258739	-1.25379	0.014	0.273	1
Egr2	0.000298344	-0.946899	0.014	0.273	1
Scfd1	0.000327595	-1.36117	0.043	0.364	1
Med12l	0.000347918	-1.3284	0.086	0.455	1
Caap1	0.000365083	-0.747468	0	0.182	1
Gm42702	0.000365083	-0.747468	0	0.182	1
Tc2n	0.000365083	-0.777396	0	0.182	1
Tspan18	0.000365083	-0.834121	0	0.182	1
Magi1	0.000365083	-0.834121	0	0.182	1
Pitpnb	0.000365083	-0.842978	0	0.182	1
Rexo2	0.000365083	-0.854174	0	0.182	1
Mcrs1	0.000365083	-0.854174	0	0.182	1
Prr3	0.000365083	-0.854174	0	0.182	1
B3gnt2	0.000365083	-0.861598	0	0.182	1
Fam184b	0.000365083	-0.864473	0	0.182	1
Cyp4f16	0.000365083	-0.870216	0	0.182	1
Mast2	0.000365083	-0.928086	0	0.182	1
Mib2	0.000365083	-0.937263	0	0.182	1
Eif3k	0.000365083	-0.949874	0	0.182	1
Tex30	0.000365083	-1.00946	0	0.182	1
Fam129b	0.000365083	-1.0169	0	0.182	1
Atn1	0.000365083	-1.0169	0	0.182	1
Slu7	0.000365083	-1.01726	0	0.182	1
Ccdc84	0.000365083	-1.01954	0	0.182	1
Gm41764	0.000365083	-1.06964	0	0.182	1
Amt	0.000365083	-1.12946	0	0.182	1
Dip2c	0.000365083	-1.12965	0	0.182	1
Ppie	0.000365083	-1.14743	0	0.182	1
Prdm9	0.000365083	-1.22889	0	0.182	1
Stx18	0.000365083	-1.40927	0	0.182	1
Ccl12	0.000399557	-1.59499	0.129	0.545	1
Cdk5r1	0.00040644	-1.15005	0.043	0.364	1
Brd1	0.000584642	-1.19207	0.129	0.545	1
Fcrls	0.000775816	-1.16225	0.143	0.545	1
Rhob	0.00104252	-1.28967	0.329	0.727	1
Gmfb	0.00110613	-1.08219	0.057	0.364	1
Zfp36	0.00131892	-1.05485	0.2	0.636	1
Arhgap35	0.00142662	-1.03927	0.029	0.273	1
Styx	0.00142662	-1.17292	0.029	0.273	1
Jpx	0.00142662	-1.20377	0.029	0.273	1
D430042O09Rik	0.00142662	-1.27161	0.029	0.273	1
Adamts1	0.00142662	-1.88115	0.029	0.273	1
Zw10	0.00146184	-1.15763	0.057	0.364	1
Rgs14	0.0015986	-1.14944	0.029	0.273	1
Rrp1b	0.00178949	-0.941227	0.029	0.273	1
Bmt2	0.00178949	-1.13964	0.029	0.273	1
Elmsan1	0.00178949	-1.16027	0.029	0.273	1
Gm49797	0.00178949	-1.16362	0.029	0.273	1
Zmym1	0.00178949	-1.22054	0.029	0.273	1
Evi2	0.00200114	-0.778579	0.029	0.273	1
Large1	0.00200114	-0.918916	0.029	0.273	1
Kdm6b	0.00223553	-1.04705	0.029	0.273	1
Rpl27a	0.0022589	2.16155	0.529	0	1
Irf9	0.00242919	-1.81351	0.071	0.364	1
Map3k14	0.00249484	-0.893098	0.029	0.273	1
Rapgef5	0.00249675	-0.771196	0.271	0.727	1
Tra2b	0.00265209	-0.875892	0.686	0.909	1
Id2	0.00267701	-1.65714	0.129	0.455	1
Rpl39	0.00277947	2.20009	0.514	0	1
Sh3kbp1	0.00286849	-1.03868	0.071	0.364	1
Kctd12	0.00295993	-0.918837	0.229	0.636	1
Smg6	0.00311431	-1.15007	0.071	0.364	1
Cks2	0.00366444	-1.1095	0.071	0.364	1
Mpeg1	0.00369304	1.70682	0.586	0.091	1
Tbc1d10b	0.00430156	-0.942333	0.071	0.364	1
Riok1	0.00430156	-1.04443	0.071	0.364	1
Btg2	0.00436413	-0.973704	0.229	0.636	1
Nav2	0.00481122	-0.888381	0.357	0.727	1
Hivep2	0.00546994	-0.949666	0.043	0.273	1
Ier5	0.00583313	-1.13525	0.143	0.455	1
Cab39	0.00600311	-1.05196	0.043	0.273	1
Neat1	0.00612894	-1.37294	0.314	0.636	1
Fam214a	0.00616839	-0.768343	0.014	0.182	1
Spata1	0.00616839	-0.793778	0.014	0.182	1
Ctnnbip1	0.00616839	-0.798504	0.014	0.182	1
Armc10	0.00616839	-0.813719	0.014	0.182	1
Bicral	0.00616839	-0.839776	0.014	0.182	1
9330151L19Rik	0.00616839	-0.886651	0.014	0.182	1
Hcfc2	0.00616839	-0.898559	0.014	0.182	1
Slc17a5	0.00616839	-0.911652	0.014	0.182	1
Nrde2	0.00616839	-0.925387	0.014	0.182	1
Tubg1	0.00616839	-0.938398	0.014	0.182	1
Fyttd1	0.00616839	-0.952225	0.014	0.182	1
Arhgef11	0.00616839	-0.986401	0.014	0.182	1
Aarsd1	0.00616839	-1.03806	0.014	0.182	1
Slc35a3	0.00616839	-1.08861	0.014	0.182	1
Lrp12	0.00616839	-1.1241	0.014	0.182	1
Fbxo34	0.00616839	-1.17297	0.014	0.182	1
Sec22a	0.00616839	-1.2149	0.014	0.182	1
Mast4	0.00616839	-1.40289	0.014	0.182	1
Egr1	0.00620582	-1.87896	0.229	0.545	1
Smyd2	0.00658266	-1.06604	0.043	0.273	1
Ogdh	0.00664753	-0.934437	0.086	0.364	1
Sipa1l1	0.00664753	-1.0529	0.086	0.364	1
Sap30bp	0.00700598	-0.728938	0.014	0.182	1
Gm45733	0.00700598	-0.789387	0.014	0.182	1
Reep3	0.00700598	-0.841493	0.014	0.182	1
Zcchc2	0.00700598	-0.927212	0.014	0.182	1
Exoc6b	0.00700598	-0.977402	0.014	0.182	1
Ap1s2	0.00700598	-1.26156	0.014	0.182	1
Junb	0.00712013	-1.22846	0.571	0.727	1
Ikzf2	0.00721205	-0.918561	0.043	0.273	1
Gmppa	0.00721205	-0.978519	0.043	0.273	1
Zhx1	0.00721205	-1.02561	0.043	0.273	1
Zcchc7	0.00736701	1.76689	0.443	0	1
Dennd5b	0.00794435	-0.513319	0.014	0.182	1
Dcakd	0.00794435	-0.520369	0.014	0.182	1
Phf1	0.00794435	-0.761186	0.014	0.182	1
Plau	0.00794435	-0.883981	0.014	0.182	1
Parp10	0.0082508	-1.04069	0.086	0.364	1
Stag1	0.00964644	-0.805296	0.286	0.636	1
Rptor	0.010179	-0.915772	0.1	0.364	1
Cct6a	0.0101917	-0.915102	0.086	0.364	1
Hspa5	0.0105104	-0.664757	0.629	1	1
Nfat5	0.0108272	-1.18466	0.157	0.455	1
Tmem63a	0.0108797	-1.0036	0.1	0.364	1
Hnrnpd	0.0112068	-0.660042	0.243	0.636	1
Cst3	0.0119155	-1.20537	0.5	0.818	1
Pms2	0.0123009	-1.01076	0.057	0.273	1
Dnajb11	0.0123009	-1.18472	0.057	0.273	1
Mrs2	0.0133196	-0.944962	0.057	0.273	1
Ogfrl1	0.0133196	-1.08599	0.057	0.273	1
St3gal6	0.0133196	-1.23753	0.057	0.273	1
Nbea	0.0134074	-0.647684	0.086	0.364	1
Oga	0.01343	-0.82473	0.143	0.455	1
Iigp1	0.0145004	1.60094	0.514	0.091	1
Inpp5d	0.0145739	-0.466977	0.6	1	1
Haus3	0.0145746	-1.02438	0.114	0.364	1
Rpl37	0.0149809	1.75566	0.486	0.091	1
Gbp4	0.0150101	1.87306	0.386	0	1
Gbp7	0.0150101	1.81607	0.386	0	1
Rab14	0.0150101	1.45347	0.386	0	1
Otud4	0.015066	-0.967712	0.1	0.364	1
Utp3	0.015066	-1.06167	0.1	0.364	1
Fgd2	0.0150669	-0.809793	0.4	0.727	1
Jun	0.0151135	-1.35868	0.457	0.636	1
Psen1	0.0155832	-1.06639	0.057	0.273	1
Platr25	0.0155832	-1.07432	0.057	0.273	1
Mcur1	0.0155832	-1.10364	0.057	0.273	1
C4b	0.0156238	1.37347	0.486	0.091	1
Ubc	0.0161681	-0.785842	0.557	0.909	1
H3f3b	0.0161704	-1.13464	0.586	0.818	1
Rbm28	0.0175952	-0.839589	0.243	0.545	1
Hnrnpl	0.0177805	1.55526	0.371	0	1
Nipbl	0.0178161	-0.750208	0.414	0.727	1
Fos	0.0179273	-1.05937	0.229	0.545	1
Twf2	0.0181787	-0.795216	0.057	0.273	1
Lamtor1	0.0181787	-0.928136	0.057	0.273	1
Siglech	0.0186267	-1.0801	0.171	0.455	1
Gpat4	0.0196129	-0.759823	0.057	0.273	1
Aplp2	0.0197408	-0.918852	0.114	0.364	1
Irf8	0.0200724	-0.404757	0.629	0.909	1
Stat1	0.0204375	1.08202	0.571	0.182	1
Chd9	0.0206589	-0.892914	0.257	0.545	1
Hs6st1	0.021145	-0.713433	0.057	0.273	1
Cnot8	0.021145	-0.736501	0.057	0.273	1
Pde3b	0.0214226	-0.779746	0.371	0.636	1
Rpl41	0.0224276	1.55065	0.543	0.182	1
9930111J21Rik2	0.0226588	1.15123	0.514	0.091	1
Ildr2	0.0227804	-0.606603	0.057	0.273	1
Cd164	0.0227804	-0.661382	0.057	0.273	1
Nup205	0.0231712	-0.683061	0.157	0.455	1
Ipo7	0.0234637	-0.759581	0.171	0.455	1
Atp6ap2	0.0235549	-0.716061	0.114	0.364	1
Rps20	0.0241976	1.45001	0.457	0.091	1
Max	0.0244399	-1.1583	0.071	0.273	1
Rufy2	0.0245245	-0.708338	0.057	0.273	1
Gm47863	0.0245245	-0.724011	0.057	0.273	1
Arid5b	0.0247139	1.79505	0.343	0	1
Peli1	0.0247139	1.35332	0.343	0	1
Tle4	0.0253031	-0.909408	0.2	0.455	1
Arhgap31	0.0260135	-0.875382	0.186	0.455	1
Camta1	0.0263208	-0.637642	0.029	0.182	1
Anapc15	0.0263208	-0.650384	0.029	0.182	1
Per1	0.0263208	-0.721178	0.029	0.182	1
Selenos	0.0263208	-0.748414	0.029	0.182	1
Nacc1	0.0263208	-0.754627	0.029	0.182	1
Abi2	0.0263208	-0.762224	0.029	0.182	1
Il15	0.0263208	-0.762307	0.029	0.182	1
Sh2b2	0.0263208	-0.772998	0.029	0.182	1
Alg6	0.0263208	-0.820324	0.029	0.182	1
Kdsr	0.0263208	-0.822862	0.029	0.182	1
Card19	0.0263208	-0.826554	0.029	0.182	1
Gm32849	0.0263208	-0.871316	0.029	0.182	1
Mpp5	0.0263208	-0.907055	0.029	0.182	1
Gpr157	0.0263208	-0.948093	0.029	0.182	1
Lrig2	0.0263208	-1.01399	0.029	0.182	1
Rab35	0.0263208	-1.07643	0.029	0.182	1
Slc2a3	0.0263208	-1.19704	0.029	0.182	1
Timm21	0.0263208	-1.49554	0.029	0.182	1
Arid1b	0.0263832	-0.61074	0.057	0.273	1
Slf2	0.0264394	-0.872334	0.114	0.364	1
9930021J03Rik	0.0280287	-0.862352	0.071	0.273	1
Lcor	0.0280287	-1.04745	0.071	0.273	1
Atad2	0.0280619	-0.573245	0.386	0.727	1
Cspp1	0.0281874	-0.967581	0.214	0.455	1
Dlg4	0.0289089	-0.701695	0.029	0.182	1
Fnbp1l	0.0289089	-0.714791	0.029	0.182	1
Wdpcp	0.0289089	-0.7293	0.029	0.182	1
Smurf2	0.0289089	-0.739388	0.029	0.182	1
Hfe	0.0289089	-0.742883	0.029	0.182	1
Efemp2	0.0289089	-0.782442	0.029	0.182	1
Ano8	0.0289089	-0.785337	0.029	0.182	1
Tmem128	0.0289089	-0.806201	0.029	0.182	1
Mdm1	0.0289089	-0.810447	0.029	0.182	1
Dph5	0.0289089	-0.825293	0.029	0.182	1
Mcm3ap	0.0289089	-0.879239	0.029	0.182	1
Ate1	0.0289089	-0.925979	0.029	0.182	1
Gpsm1	0.0289089	-0.956555	0.029	0.182	1
Lemd3	0.0289089	-0.967216	0.029	0.182	1
Rps23	0.0290054	1.5789	0.329	0	1
Actr2	0.0290054	1.4874	0.329	0	1
Rps3a1	0.0290054	1.41922	0.329	0	1
Bcl2l11	0.0299875	-0.960689	0.071	0.273	1
Cplane1	0.0299875	-0.971196	0.071	0.273	1
Ppp4r3a	0.0303047	-0.855956	0.243	0.545	1
Psmc1	0.0303399	-1.1712	0.143	0.364	1
Rpn2	0.03058	-1.1146	0.2	0.455	1
Clcf1	0.031713	-0.448434	0.029	0.182	1
Enkd1	0.031713	-0.48906	0.029	0.182	1
Mybl1	0.031713	-0.539189	0.029	0.182	1
Plekhn1	0.031713	-0.577201	0.029	0.182	1
Nol12	0.031713	-0.638647	0.029	0.182	1
Sirt1	0.031713	-0.649485	0.029	0.182	1
Gt(ROSA)26Sor	0.031713	-0.751706	0.029	0.182	1
Igfbp4	0.031713	-0.797265	0.029	0.182	1
Gm37305	0.031713	-0.798944	0.029	0.182	1
Tmem176a	0.031713	-0.803646	0.029	0.182	1
C1d	0.031713	-0.817768	0.029	0.182	1
Tagap	0.031713	-0.919343	0.029	0.182	1
Kif14	0.031713	-0.95469	0.029	0.182	1
Fmr1	0.0320628	-0.827641	0.071	0.273	1
Suco	0.0320628	-0.870488	0.071	0.273	1
C1qc	0.0325465	0.923413	0.771	0.455	1
Rcsd1	0.0327031	-0.847218	0.129	0.364	1
Rnf213	0.0331677	1.19466	0.457	0.091	1
Nav3	0.0333434	-0.565748	0.529	0.818	1
Cacna1d	0.0334787	-0.646042	0.257	0.545	1
Rpl6	0.0336277	1.41709	0.414	0.091	1
Basp1	0.0337742	-1.13564	0.271	0.545	1
E230029C05Rik	0.0339449	1.49506	0.314	0	1
Oas2	0.0339449	1.43672	0.314	0	1
Rps10	0.0339449	1.37419	0.314	0	1
Arpc1b	0.0339449	1.32819	0.314	0	1
Rnpep	0.0339449	1.32124	0.314	0	1
Rhoq	0.03426	-0.659378	0.071	0.273	1
Taf6	0.03426	-0.815864	0.071	0.273	1
Dglucy	0.03426	-0.976553	0.071	0.273	1
Dock10	0.0345445	-0.648174	0.4	0.818	1
Zfp644	0.0346572	-0.731446	0.186	0.455	1
Psrc1	0.0347473	-0.540191	0.029	0.182	1
Ppm1b	0.0347473	-0.585201	0.029	0.182	1
Psmd9	0.0347473	-0.652295	0.029	0.182	1
Tmem259	0.0365846	-0.68334	0.071	0.273	1
Psip1	0.0365846	-0.759609	0.071	0.273	1
Adipor2	0.0365846	-0.853712	0.071	0.273	1
Nfyc	0.0380261	-0.48891	0.029	0.182	1
Zfp275	0.0380261	-0.545872	0.029	0.182	1
Filip1l	0.0380261	-0.591197	0.029	0.182	1
Zfp709	0.0380261	-0.67163	0.029	0.182	1
Qser1	0.0380261	-0.682246	0.029	0.182	1
Pik3cd	0.0382454	-0.718221	0.271	0.545	1
Arhgap25	0.0390423	-0.509033	0.071	0.273	1
Kat2b	0.0390423	-0.595784	0.071	0.273	1
Nedd1	0.0390423	-0.653382	0.071	0.273	1
Clip1	0.0390423	-0.852366	0.071	0.273	1
H2-Q7	0.0396172	1.49266	0.3	0	1
Ctsa	0.0396172	1.38471	0.3	0	1
Il15ra	0.0396172	1.27832	0.3	0	1
Jund	0.0399594	-1.07942	0.3	0.545	1
Ifi204	0.0407603	1.22753	0.5	0.182	1
Rpl37a	0.0407603	1.11009	0.5	0.182	1
Sap25	0.0413422	-1.01283	0.143	0.364	1
Trpc4ap	0.0416389	-0.697054	0.071	0.273	1
Epb41	0.0416389	-0.7024	0.071	0.273	1
Itm2b	0.041722	0.819542	0.471	0.091	1
Fyco1	0.0419533	-1.00034	0.086	0.273	1
Ppp1r21	0.0419533	-1.37764	0.086	0.273	1
Nit1	0.0434709	-0.849058	0.143	0.364	1
Zbtb18	0.0440097	-0.727575	0.2	0.455	1
Rtf1	0.0445672	-0.899373	0.086	0.273	1
Srrt	0.0447769	-0.478164	0.257	0.545	1
Hmgb2	0.0448884	-0.492517	0.543	0.727	1
Sipa1	0.0449816	-0.636019	0.271	0.545	1
Selplg	0.0449816	-0.962562	0.271	0.545	1
Ckb	0.0450338	-0.564424	0.171	0.455	1
Baz1a	0.0456438	-0.638278	0.186	0.455	1
Anp32b	0.0456914	-1.06571	0.143	0.364	1
Lilrb4a	0.0461165	1.68647	0.286	0	1
Ncf2	0.0461165	1.5963	0.286	0	1
Pros1	0.0461165	1.44592	0.286	0	1
Csf2rb	0.0461165	1.44149	0.286	0	1
Parp12	0.0461165	1.35286	0.286	0	1
Itm2c	0.0461165	1.35073	0.286	0	1
Ggnbp2	0.0461165	1.31491	0.286	0	1
Gbp6	0.0461165	1.31458	0.286	0	1
Cdk12	0.0461165	1.31249	0.286	0	1
Casp8	0.0461165	1.25354	0.286	0	1
Arhgap11a	0.0461165	1.24707	0.286	0	1
Epn1	0.0461165	1.21289	0.286	0	1
Heatr5a	0.0461165	1.11737	0.286	0	1
Pnrc1	0.0471779	-0.746127	0.129	0.364	1
Arhgap39	0.0473172	-1.25237	0.086	0.273	1
Zranb1	0.0473172	-1.35165	0.086	0.273	1
Gns	0.0478938	1.05671	0.429	0.091	1
Rgs2	0.0478991	-0.72995	0.429	0.636	1
Dek	0.048142	-0.773804	0.214	0.455	1
Psap	0.0493174	0.658974	0.914	0.727	1
Irf5	0.0496315	-0.565292	0.129	0.364	1
Cenpa	0.0499043	-0.601437	0.186	0.455	1
Pycard	0.050321	-0.48502	0.071	0.273	1
Polq	0.050321	-0.495759	0.071	0.273	1
Akap13	0.0503697	-0.554131	0.571	0.818	1
Rps3	0.0508051	1.13135	0.4	0.091	1
Nin	0.0529337	-0.676681	0.143	0.364	1
Ipo9	0.0532406	-1.09356	0.157	0.364	1
Tpi1	0.0532466	-0.756697	0.086	0.273	1
Cnot4	0.0532466	-0.761395	0.086	0.273	1
Nadk	0.0532466	-0.872716	0.086	0.273	1
Amz1	0.0535489	1.41522	0.271	0	1
Gm4951	0.0535489	1.28051	0.271	0	1
Ino80d	0.0535489	1.23159	0.271	0	1
Atp2c1	0.0535489	1.1771	0.271	0	1
Srgap2	0.0560209	-0.512066	0.471	0.727	1
Ubtf	0.0564366	-0.721225	0.086	0.273	1
Rassf2	0.0564366	-0.920189	0.086	0.273	1
Pitpnm1	0.0564366	-1.01339	0.086	0.273	1
Trim33	0.0564366	-1.07623	0.086	0.273	1
Rnf167	0.0564366	-1.11124	0.086	0.273	1
Abhd12	0.0572087	-0.77167	0.343	0.545	1
Tial1	0.0598879	1.07634	0.371	0.091	1
Dync1h1	0.0611033	0.98254	0.4	0.091	1
Ifnar2	0.0620331	1.46418	0.257	0	1
Arfgef1	0.0620331	1.33986	0.257	0	1
Rps19	0.0620331	1.28231	0.257	0	1
Pnn	0.0620331	1.20352	0.257	0	1
Ncapg2	0.0620331	1.20299	0.257	0	1
Tgoln1	0.0632948	-0.675352	0.086	0.273	1
Troap	0.0632948	-0.962826	0.086	0.273	1
Rpl28	0.0633578	1.04639	0.4	0.091	1
Wipf1	0.0640335	-0.687451	0.229	0.455	1
Bub1b	0.0640594	-0.541904	0.143	0.364	1
Man1a	0.0642079	-0.68534	0.043	0.182	1
Noc3l	0.0642079	-0.689817	0.043	0.182	1
Ublcp1	0.0642079	-0.773027	0.043	0.182	1
Yars	0.0642079	-0.783213	0.043	0.182	1
Lfng	0.0642079	-0.939308	0.043	0.182	1
Tle5	0.0642079	-0.939697	0.043	0.182	1
Plbd2	0.0642079	-0.992407	0.043	0.182	1
Egln1	0.0642079	-1.05101	0.043	0.182	1
Mrpl15	0.0642079	-1.05828	0.043	0.182	1
Dclre1a	0.0642079	-1.07774	0.043	0.182	1
Slc39a9	0.0642079	-1.09185	0.043	0.182	1
Dym	0.0642079	-1.0961	0.043	0.182	1
Mfsd10	0.0642079	-1.11545	0.043	0.182	1
Sort1	0.0642079	-1.17611	0.043	0.182	1
Mlf2	0.0642079	-1.25609	0.043	0.182	1
Ddx5	0.0644623	-0.353366	0.771	0.909	1
Ptprc	0.0653332	-0.768878	0.571	0.818	1
Mnt	0.066974	-0.652502	0.086	0.273	1
Rnaset2a	0.066974	-0.798435	0.086	0.273	1
Maz	0.0670664	-0.893781	0.157	0.364	1
Tnfaip8	0.0674931	-0.565351	0.2	0.455	1
Rpl35a	0.0680732	1.11926	0.4	0.091	1
Gm43305	0.0681367	-0.628844	0.3	0.545	1
Ier2	0.0685463	-1.2181	0.1	0.273	1
Fn1	0.0686562	0.505208	0.429	0.091	1
Setd2	0.0688342	-0.591709	0.271	0.545	1
Cnst	0.0691124	-0.654567	0.043	0.182	1
Aurka	0.0691124	-0.7862	0.043	0.182	1
Insyn2b	0.0691124	-0.818984	0.043	0.182	1
Gm49494	0.0691124	-0.850989	0.043	0.182	1
Gm45184	0.0691124	-0.859185	0.043	0.182	1
Lipa	0.0691124	-0.903445	0.043	0.182	1
Dut	0.0691124	-1.06113	0.043	0.182	1
Marcks	0.0694734	0.836934	0.543	0.273	1
Gon4l	0.0701591	-0.721546	0.157	0.364	1
Ywhaz	0.0701591	-0.834321	0.157	0.364	1
Lars2	0.0706969	0.942816	0.814	0.636	1
Ccdc18	0.0708276	-0.71477	0.086	0.273	1
Csmd3	0.0708276	-0.836883	0.086	0.273	1
Tubb5	0.0710884	0.695391	0.429	0.091	1
Rps12	0.0711299	1.29448	0.357	0.091	1
Smc6	0.0715768	-0.486783	0.257	0.545	1
Cd274	0.0717029	1.54176	0.243	0	1
Rpl26	0.0717029	1.25383	0.243	0	1
Chd6	0.0717029	1.19216	0.243	0	1
Gapdh	0.0717029	1.14845	0.243	0	1
Rpl35	0.0717029	1.10233	0.243	0	1
Crlf3	0.0717029	1.09783	0.243	0	1
Dicer1	0.0717029	1.08609	0.243	0	1
Rpl18a	0.0719473	1.0641	0.371	0.091	1
Cbx5	0.0721347	-0.570756	0.229	0.455	1
Phf12	0.072816	-0.591876	0.214	0.455	1
Gripap1	0.0733679	-0.685323	0.157	0.364	1
Sgo2a	0.0733679	-0.817224	0.157	0.364	1
Ubn2	0.0740447	-0.963135	0.243	0.455	1
Rnf168	0.0743204	-0.459721	0.043	0.182	1
Mlh1	0.0743204	-0.514832	0.043	0.182	1
Vps37a	0.0743204	-0.54274	0.043	0.182	1
Klhdc8b	0.0743204	-0.549469	0.043	0.182	1
Chn2	0.0743204	-0.589462	0.043	0.182	1
Ddah2	0.0743204	-0.598889	0.043	0.182	1
Zmym2	0.0743204	-0.615672	0.043	0.182	1
Oser1	0.0743204	-0.630199	0.043	0.182	1
Fam210a	0.0743204	-0.688734	0.043	0.182	1
Mettl16	0.0743204	-0.694292	0.043	0.182	1
Scaf1	0.0743204	-0.704226	0.043	0.182	1
Htatsf1	0.0743204	-0.724026	0.043	0.182	1
Rnh1	0.0743204	-0.768001	0.043	0.182	1
Gtf2a1	0.0743204	-0.778222	0.043	0.182	1
Dyrk2	0.0743204	-0.804622	0.043	0.182	1
Tecr	0.0743204	-0.936283	0.043	0.182	1
Trps1	0.0743204	-1.09682	0.043	0.182	1
Ldlr	0.0743204	-1.25717	0.043	0.182	1
Sash3	0.0743204	-1.4181	0.043	0.182	1
Nusap1	0.0748611	-0.568842	0.086	0.273	1
Cfl1	0.0764973	1.17496	0.357	0.091	1
Ncl	0.0783862	-0.716183	0.414	0.727	1
Snrpc	0.0790803	-0.47757	0.086	0.273	1
Diaph3	0.0793023	-0.506895	0.286	0.545	1
Tbl1x	0.0798449	-0.369657	0.043	0.182	1
Cpeb4	0.0798449	-0.481581	0.043	0.182	1
Tiprl	0.0798449	-0.503374	0.043	0.182	1
Xrcc4	0.0798449	-0.505274	0.043	0.182	1
Fbrs	0.0798449	-0.534306	0.043	0.182	1
Dnajb4	0.0798449	-0.577092	0.043	0.182	1
Dpm2	0.0798449	-0.583039	0.043	0.182	1
Ptpn11	0.0798449	-0.588654	0.043	0.182	1
Aggf1	0.0798449	-0.617014	0.043	0.182	1
Pitpnc1	0.0798449	-0.62927	0.043	0.182	1
Snrpd1	0.0798449	-0.632558	0.043	0.182	1
Ppox	0.0798449	-0.730009	0.043	0.182	1
Atf3	0.0798449	-0.781037	0.043	0.182	1
Gm47283	0.0807281	-0.817099	0.514	0.727	1
Phip	0.0825112	-0.474609	0.457	0.727	1
Ttc28	0.0827098	1.34849	0.229	0	1
Snx6	0.0827098	1.31412	0.229	0	1
Rpl22	0.0827098	1.22354	0.229	0	1
Adap2	0.0827098	1.18027	0.229	0	1
Atf7ip	0.0827098	1.15557	0.229	0	1
Gm4070	0.0827098	1.13248	0.229	0	1
M6pr	0.0827098	1.11219	0.229	0	1
Rpl21	0.0827098	1.07634	0.229	0	1
Wdr70	0.0827098	1.05564	0.229	0	1
Rpl3	0.0827098	1.0413	0.229	0	1
Atp5g2	0.0827098	0.952013	0.229	0	1
Smarcd2	0.0834909	-0.495732	0.086	0.273	1
Mast3	0.0837207	-0.835827	0.157	0.364	1
Prc1	0.0842226	-0.45044	0.229	0.455	1
Arcn1	0.0845454	-0.772774	0.1	0.273	1
Ctsb	0.0847128	0.609551	0.657	0.364	1
Rps28	0.0847838	0.998928	0.471	0.182	1
Nsd2	0.0851564	-0.353496	0.443	0.818	1
Med15	0.0852272	-0.53321	0.214	0.455	1
Patl1	0.0856985	-0.377933	0.043	0.182	1
Ddx31	0.0856985	-0.462526	0.043	0.182	1
Cant1	0.0856985	-0.487754	0.043	0.182	1
Haus6	0.0856985	-0.488972	0.043	0.182	1
Akap7	0.0856985	-0.537011	0.043	0.182	1
Mms22l	0.0856985	-0.537889	0.043	0.182	1
Kif2a	0.0856985	-0.539354	0.043	0.182	1
Epg5	0.0856985	-0.642473	0.043	0.182	1
Ilkap	0.0856985	-0.644212	0.043	0.182	1
Zfp609	0.0856985	-0.646176	0.043	0.182	1
Pfkl	0.0856985	-0.800784	0.043	0.182	1
Rps9	0.0859272	0.995904	0.371	0.091	1
Rps11	0.086501	0.910112	0.386	0.091	1
Slco2b1	0.0872661	1.09809	0.343	0.091	1
Ranbp2	0.087306	0.834674	0.643	0.455	1
Hsp90aa1	0.0878697	-0.494861	0.471	0.636	1
Chd4	0.0886711	1.10077	0.414	0.182	1
Serbp1	0.0889709	0.825393	0.371	0.091	1
Arhgef12	0.0889851	-0.706343	0.1	0.273	1
Syne2	0.0889851	-1.0131	0.1	0.273	1
Rps25	0.0892574	1.14375	0.329	0.091	1
Vmp1	0.0912577	-0.627394	0.157	0.364	1
Cln3	0.092026	-0.785851	0.186	0.364	1
Ikzf1	0.0928015	-0.342338	0.371	0.636	1
Usp1	0.0932688	-1.04802	0.114	0.273	1
Upf1	0.0936107	-0.538244	0.1	0.273	1
Clint1	0.0936107	-0.663034	0.1	0.273	1
Bbip1	0.0936107	-0.776438	0.1	0.273	1
Samhd1	0.0936786	1.09127	0.343	0.091	1
Extl3	0.0938002	-0.615233	0.171	0.364	1
Arl4c	0.0938002	-0.685021	0.171	0.364	1
Zfp292	0.0943244	-0.462676	0.229	0.455	1
Smc5	0.0952258	1.37617	0.214	0	1
Cox8a	0.0952258	1.25463	0.214	0	1
Tnrc6c	0.0952258	1.233	0.214	0	1
Mapk1ip1l	0.0952258	1.22662	0.214	0	1
Entpd1	0.0952258	1.21959	0.214	0	1
Klf10	0.0952258	1.20105	0.214	0	1
Rps4x	0.0952258	1.1829	0.214	0	1
Cttnbp2nl	0.0952258	1.17883	0.214	0	1
Heca	0.0952258	1.17719	0.214	0	1
Psme1	0.0952258	1.1721	0.214	0	1
Ap3b1	0.0952258	1.15398	0.214	0	1
Kdm2b	0.0952258	1.13278	0.214	0	1
Zswim8	0.0952258	1.10416	0.214	0	1
Ube2d2a	0.0952258	1.05595	0.214	0	1
Ehbp1l1	0.0952258	1.05207	0.214	0	1
Aars	0.0952258	1.02901	0.214	0	1
H2-Q4	0.0952258	1.01812	0.214	0	1
Prkd3	0.0952258	1.00649	0.214	0	1
Gbp8	0.0952258	0.976025	0.214	0	1
Sass6	0.0952258	0.945363	0.214	0	1
Rab5a	0.0952258	0.896688	0.214	0	1
Ankle2	0.0952258	0.88685	0.214	0	1
Bora	0.0952258	-0.674343	0.157	0.364	1
Chuk	0.0952258	-0.714149	0.157	0.364	1
Abr	0.0958787	1.13617	0.329	0.091	1
Nrp1	0.0958787	-0.7187	0.271	0.455	1
Fam50a	0.0984272	-0.840945	0.1	0.273	1
Rcc1	0.0984448	-0.271475	0.043	0.182	1
Bclaf3	0.0984448	-0.39414	0.043	0.182	1
Vps13c	0.0993108	0.97943	0.429	0.182	1
Rps29	0.101247	0.733221	0.657	0.364	1
Tab2	0.101513	-0.604423	0.257	0.455	1
Pkn1	0.101513	-0.765508	0.257	0.455	1
Crybg3	0.101513	-0.787642	0.257	0.455	1
Arhgap30	0.101835	-0.664133	0.171	0.364	1
Morc3	0.102887	1.05791	0.329	0.091	1
Phf20	0.10344	-0.640314	0.1	0.273	1
Fcho2	0.103537	-0.842183	0.243	0.455	1
Fam111a	0.10487	-0.728061	0.3	0.455	1
Picalm	0.105494	-0.519796	0.557	0.727	1
Ktn1	0.105919	0.442719	0.471	0.182	1
Plxdc2	0.105951	-0.526105	0.314	0.545	1
Tgfbi	0.106015	-0.640922	0.1	0.273	1
Taf1	0.106053	-0.546296	0.171	0.364	1
Synj1	0.107323	-0.674228	0.243	0.455	1
Rab24	0.107627	-0.854355	0.114	0.273	1
Ncln	0.107635	0.96594	0.343	0.091	1
Zfand5	0.107635	-0.65431	0.286	0.455	1
Kmt2b	0.108653	-0.508515	0.1	0.273	1
Rb1	0.108653	-0.586386	0.1	0.273	1
Rpl34	0.108956	1.09245	0.314	0.091	1
Psme4	0.109448	1.23247	0.2	0	1
Prpf40a	0.109448	1.19468	0.2	0	1
Lgals9	0.109448	1.16482	0.2	0	1
Camk1	0.109448	1.13788	0.2	0	1
Cd63	0.109448	1.08922	0.2	0	1
Naaa	0.109448	1.0657	0.2	0	1
Cybb	0.109448	1.04618	0.2	0	1
BC005561	0.109448	1.04599	0.2	0	1
Slc15a4	0.109448	1.03697	0.2	0	1
Sfswap	0.109448	1.03191	0.2	0	1
Rps6	0.109448	1.00954	0.2	0	1
H2-Q6	0.109448	1.00532	0.2	0	1
Fip1l1	0.109448	1.00434	0.2	0	1
Adar	0.109448	0.976164	0.2	0	1
Zcrb1	0.109448	0.974743	0.2	0	1
Brpf1	0.109448	0.965243	0.2	0	1
Actn4	0.109448	0.962113	0.2	0	1
Rpl7	0.109448	0.960056	0.2	0	1
Gars	0.109448	0.954565	0.2	0	1
Ube2k	0.109448	0.944161	0.2	0	1
Daam1	0.109448	0.937574	0.2	0	1
Trio	0.109448	0.906249	0.2	0	1
Atxn7l3b	0.109448	0.877511	0.2	0	1
Tsc22d4	0.110578	0.802628	0.443	0.182	1
Rps15	0.111361	0.868149	0.414	0.182	1
Tm6sf1	0.112785	-0.734569	0.114	0.273	1
Gm47664	0.112785	-0.962248	0.114	0.273	1
Csf1r	0.113206	0.477984	0.686	0.455	1
Aspm	0.113296	-0.695665	0.229	0.455	1
Plk3	0.114072	-0.708782	0.1	0.273	1
Dnaja1	0.114295	-0.348535	0.086	0.273	1
Grn	0.114462	0.620702	0.729	0.545	1
Cenpe	0.115999	-0.395367	0.286	0.545	1
Tln1	0.116394	0.899935	0.429	0.182	1
Gpx1	0.116738	-1.04172	0.186	0.364	1
Qk	0.116774	-0.451852	0.343	0.636	1
Wdfy3	0.117181	-0.318379	0.157	0.364	1
Jmjd6	0.117921	-0.76217	0.057	0.182	1
Cep68	0.117921	-0.793004	0.057	0.182	1
Tmem167	0.117921	-0.877689	0.057	0.182	1
Arfgap2	0.117921	-0.889608	0.057	0.182	1
Ppp2r5e	0.117921	-0.971352	0.057	0.182	1
Ccdc77	0.117921	-0.988095	0.057	0.182	1
Mknk2	0.117921	-1.03919	0.057	0.182	1
Tm9sf4	0.117921	-1.18454	0.057	0.182	1
Gm43221	0.117921	-1.4497	0.057	0.182	1
Mlxipl	0.119003	-0.991265	0.471	0.636	1
Ago2	0.119341	-0.612858	0.243	0.455	1
Ythdc1	0.121322	-1.03985	0.186	0.364	1
Gm2629	0.123683	-0.607219	0.114	0.273	1
Zgrf1	0.123683	-0.635253	0.114	0.273	1
Clptm1l	0.123683	-0.649062	0.114	0.273	1
Rbm5	0.123842	-0.535543	0.371	0.545	1
Lcp1	0.124614	-0.60152	0.343	0.545	1
Rbm10	0.125227	-0.831644	0.057	0.182	1
Ttll5	0.125227	-0.837967	0.057	0.182	1
Banp	0.125227	-1.1123	0.057	0.182	1
Ddx39	0.125546	-0.326241	0.1	0.273	1
Topors	0.125546	-0.500611	0.1	0.273	1
Rpl15	0.125604	1.19861	0.186	0	1
Gnb2	0.125604	1.15547	0.186	0	1
Ssrp1	0.125604	1.14368	0.186	0	1
Serf2	0.125604	1.14114	0.186	0	1
Gsdmd	0.125604	1.12692	0.186	0	1
Slfn9	0.125604	1.11543	0.186	0	1
Glyr1	0.125604	1.08158	0.186	0	1
Irgm1	0.125604	1.07237	0.186	0	1
H2-Aa	0.125604	1.06023	0.186	0	1
2410006H16Rik	0.125604	1.05068	0.186	0	1
Cfl2	0.125604	1.05047	0.186	0	1
Nup88	0.125604	1.03761	0.186	0	1
Fbxo11	0.125604	1.03384	0.186	0	1
AI506816	0.125604	1.02886	0.186	0	1
Tmem268	0.125604	1.00465	0.186	0	1
Pald1	0.125604	0.995799	0.186	0	1
Rsrc1	0.125604	0.986411	0.186	0	1
Fryl	0.125604	0.984327	0.186	0	1
Acsl4	0.125604	0.980849	0.186	0	1
Magt1	0.125604	0.974022	0.186	0	1
Il10ra	0.125604	0.973424	0.186	0	1
Gm2a	0.125604	0.970395	0.186	0	1
Rbbp8	0.125604	0.965588	0.186	0	1
Trpm2	0.125604	0.951619	0.186	0	1
Trrap	0.125604	0.944972	0.186	0	1
Tmed9	0.125604	0.941109	0.186	0	1
Cyba	0.125604	0.939401	0.186	0	1
Rab8b	0.125604	0.925179	0.186	0	1
Arpp19	0.125604	0.920069	0.186	0	1
Ehmt1	0.125604	0.914567	0.186	0	1
Rpl36al	0.125604	0.89256	0.186	0	1
Aamp	0.125604	0.892252	0.186	0	1
Ppp1r15b	0.125604	0.871566	0.186	0	1
Tmem243	0.125604	0.852812	0.186	0	1
Tm9sf2	0.125604	0.845483	0.186	0	1
Plekha1	0.125604	0.822902	0.186	0	1
Arpc5	0.125604	0.822153	0.186	0	1
Pi4ka	0.125604	0.800672	0.186	0	1
G3bp2	0.125604	0.799351	0.186	0	1
Ptpn18	0.125604	0.793464	0.186	0	1
Npc2	0.126046	-0.448549	0.186	0.364	1
Pcm1	0.126046	-0.640928	0.186	0.364	1
Ptbp3	0.126378	0.982894	0.329	0.091	1
Pag1	0.127339	0.84853	0.343	0.091	1
Ccr5	0.127922	-0.571242	0.243	0.455	1
Spc25	0.129431	-0.565005	0.114	0.273	1
Slc25a36	0.129431	-0.63205	0.114	0.273	1
Nsd3	0.129454	-0.724818	0.257	0.455	1
Ccdc88a	0.131598	-0.601464	0.286	0.455	1
Sgk1	0.132112	-1.11357	0.129	0.273	1
Cep112	0.13215	-0.436893	0.157	0.364	1
Dnajc13	0.132857	0.843971	0.371	0.182	1
Dhx32	0.132881	-0.584023	0.057	0.182	1
Itfg1	0.132881	-0.603364	0.057	0.182	1
Braf	0.132881	-0.607623	0.057	0.182	1
Qsox1	0.132881	-0.619403	0.057	0.182	1
Slc30a9	0.132881	-0.626128	0.057	0.182	1
Vkorc1l1	0.132881	-0.633943	0.057	0.182	1
Stk10	0.132881	-0.667464	0.057	0.182	1
Ndufa13	0.132881	-0.69412	0.057	0.182	1
Fbxo28	0.132881	-0.701718	0.057	0.182	1
Cmas	0.132881	-0.709409	0.057	0.182	1
Kdm3a	0.132881	-0.710363	0.057	0.182	1
Zbtb40	0.132881	-0.713056	0.057	0.182	1
Tcf20	0.132881	-0.727716	0.057	0.182	1
Leprot	0.132881	-0.812588	0.057	0.182	1
Ccne2	0.132881	-0.855674	0.057	0.182	1
Czib	0.132881	-0.864567	0.057	0.182	1
Kif23	0.133765	-0.820122	0.286	0.455	1
Rpl13a	0.133892	0.944203	0.314	0.091	1
Msl2	0.134339	-0.426411	0.171	0.364	1
Gm42418	0.134711	0.3373	1	1	1
2021-09-07	0.135385	-0.549609	0.114	0.273	1
Atp2b1	0.135705	0.763535	0.429	0.182	1
Mtus1	0.135922	-0.691829	0.186	0.364	1
Man2b1	0.136764	-0.414602	0.343	0.545	1
Tap1	0.137667	0.650058	0.543	0.364	1
Stag2	0.1379	-0.42406	0.1	0.273	1
Pnpla7	0.139594	0.831053	0.329	0.091	1
Tapbp	0.139849	0.662984	0.429	0.182	1
Nfatc1	0.140892	-0.4645	0.057	0.182	1
Bicra	0.140892	-0.47849	0.057	0.182	1
Fem1b	0.140892	-0.543518	0.057	0.182	1
Notch2	0.140892	-0.546432	0.057	0.182	1
Gm34455	0.140892	-0.566699	0.057	0.182	1
Ccdc134	0.140892	-0.569496	0.057	0.182	1
Usp4	0.140892	-0.587346	0.057	0.182	1
Ip6k1	0.140892	-0.625465	0.057	0.182	1
Ttc37	0.140892	-0.63638	0.057	0.182	1
Zfp532	0.140892	-0.665814	0.057	0.182	1
Endod1	0.140892	-0.721893	0.057	0.182	1
Cdkn2aip	0.140892	-0.736658	0.057	0.182	1
Apbb2	0.140892	-0.757702	0.057	0.182	1
1110059E24Rik	0.140892	-0.773162	0.057	0.182	1
Npat	0.140892	-0.883057	0.057	0.182	1
Arl6ip1	0.141079	-0.369169	0.186	0.364	1
Zfp326	0.141549	-0.623592	0.114	0.273	1
Nemf	0.141549	-0.705031	0.114	0.273	1
Prpf39	0.141684	0.897842	0.3	0.091	1
Eif4g2	0.142649	0.833549	0.414	0.182	1
Luzp1	0.143959	1.17642	0.171	0	1
Nampt	0.143959	1.1634	0.171	0	1
Atp5a1	0.143959	1.15321	0.171	0	1
Camta2	0.143959	1.13443	0.171	0	1
Cbx3	0.143959	1.10093	0.171	0	1
F830016B08Rik	0.143959	1.07499	0.171	0	1
Sin3a	0.143959	1.06005	0.171	0	1
Rpl17	0.143959	1.05702	0.171	0	1
Cnot6	0.143959	1.01524	0.171	0	1
Sfxn1	0.143959	1.00662	0.171	0	1
Cbfb	0.143959	0.982693	0.171	0	1
Ccnf	0.143959	0.974435	0.171	0	1
Tspan14	0.143959	0.969954	0.171	0	1
Kmt5c	0.143959	0.964981	0.171	0	1
Vps41	0.143959	0.957962	0.171	0	1
Xaf1	0.143959	0.956624	0.171	0	1
Virma	0.143959	0.951664	0.171	0	1
H3f3a	0.143959	0.945426	0.171	0	1
Zfp131	0.143959	0.930758	0.171	0	1
Rpl31	0.143959	0.913536	0.171	0	1
Txnrd1	0.143959	0.907856	0.171	0	1
Clcn7	0.143959	0.890343	0.171	0	1
Ikbkb	0.143959	0.875823	0.171	0	1
Ifi27l2a	0.143959	0.858608	0.171	0	1
Cdk19	0.143959	0.856615	0.171	0	1
Azin1	0.143959	0.853046	0.171	0	1
Gsk3b	0.143959	0.845397	0.171	0	1
Usp40	0.143959	0.838758	0.171	0	1
Slfn2	0.143959	0.826341	0.171	0	1
Hdlbp	0.143959	0.824941	0.171	0	1
Brox	0.143959	0.820246	0.171	0	1
Rreb1	0.143959	0.817852	0.171	0	1
Snrpb	0.143959	0.81526	0.171	0	1
Tbc1d31	0.143959	0.80308	0.171	0	1
Angel2	0.143959	0.797886	0.171	0	1
Dnajc5	0.143959	0.740884	0.171	0	1
Safb	0.144089	0.677473	0.429	0.182	1
Casp8ap2	0.144965	-0.639117	0.171	0.364	1
Cd300lf	0.145359	0.781868	0.4	0.182	1
Stmn1	0.146385	-0.646204	0.186	0.364	1
Kdm3b	0.147926	-0.499543	0.114	0.273	1
Ints13	0.149269	-0.320407	0.057	0.182	1
2510039O18Rik	0.149269	-0.335442	0.057	0.182	1
Gpsm3	0.149269	-0.412477	0.057	0.182	1
Ndfip2	0.149269	-0.439614	0.057	0.182	1
2021-09-11	0.149269	-0.499953	0.057	0.182	1
Plcl1	0.149269	-0.547364	0.057	0.182	1
Gtpbp1	0.149269	-0.548492	0.057	0.182	1
Tmco3	0.149269	-0.553786	0.057	0.182	1
Acvr1	0.149269	-0.588087	0.057	0.182	1
Mvb12b	0.149269	-0.617713	0.057	0.182	1
Ap2m1	0.149269	-0.632091	0.057	0.182	1
Mir99ahg	0.149269	-0.723388	0.057	0.182	1
G3bp1	0.149742	-0.892784	0.286	0.455	1
Add1	0.150179	-0.702367	0.129	0.273	1
Vcpip1	0.150179	-0.845891	0.129	0.273	1
Ubr5	0.150452	1.08431	0.371	0.182	1
Cltc	0.150452	-0.501714	0.329	0.455	1
Pgd	0.150515	-0.523293	0.171	0.364	1
Uvrag	0.151473	0.84772	0.3	0.091	1
Rab3il1	0.151843	-0.538742	0.186	0.364	1
Zkscan3	0.151843	-0.601177	0.186	0.364	1
Zc3h18	0.151843	-0.679864	0.186	0.364	1
Scamp2	0.152827	0.807561	0.314	0.091	1
Rplp1	0.152865	0.758855	0.429	0.182	1
Nfic	0.152921	-1.06577	0.214	0.364	1
Cdk11b	0.154101	-0.623105	0.386	0.545	1
Stil	0.15452	-0.499972	0.114	0.273	1
Ubr1	0.15452	-0.612219	0.114	0.273	1
Zfp638	0.154564	0.257119	0.343	0.091	1
Stat3	0.154878	1.04954	0.286	0.091	1
Hspa8	0.155155	-0.644277	0.4	0.545	1
Aff4	0.156603	-0.706673	0.129	0.273	1
2021-03-06	0.158022	-0.382627	0.057	0.182	1
Rars	0.158022	-0.410561	0.057	0.182	1
Mxi1	0.158022	-0.414685	0.057	0.182	1
Lonrf3	0.158022	-0.424807	0.057	0.182	1
E2f4	0.158022	-0.433376	0.057	0.182	1
Aig1	0.158022	-0.470278	0.057	0.182	1
Ttc7	0.158022	-0.475371	0.057	0.182	1
Spast	0.158022	-0.481847	0.057	0.182	1
Maea	0.158022	-0.488797	0.057	0.182	1
Lin9	0.161335	-0.604313	0.114	0.273	1
Hjurp	0.161924	-0.662378	0.514	0.727	1
Naa16	0.163233	-0.656003	0.129	0.273	1
Cdca2	0.163233	-0.758455	0.129	0.273	1
Ckap5	0.16353	1.08276	0.271	0.091	1
Ncapd3	0.163789	-0.731927	0.2	0.364	1
Rps24	0.16428	0.805625	0.443	0.273	1
Chmp4b	0.164826	1.13119	0.157	0	1
Ifi213	0.164826	1.08981	0.157	0	1
Gbp9	0.164826	1.08961	0.157	0	1
Rbm47	0.164826	1.0634	0.157	0	1
Sgpl1	0.164826	1.04368	0.157	0	1
Atp5g3	0.164826	1.02131	0.157	0	1
Trim12a	0.164826	1.01747	0.157	0	1
Rps2	0.164826	0.986611	0.157	0	1
Man2a1	0.164826	0.984419	0.157	0	1
Ensa	0.164826	0.955625	0.157	0	1
Npepps	0.164826	0.950656	0.157	0	1
Dnase2a	0.164826	0.948533	0.157	0	1
Fam193a	0.164826	0.930409	0.157	0	1
Itgal	0.164826	0.924989	0.157	0	1
Pdcd6ip	0.164826	0.924345	0.157	0	1
Mtmr3	0.164826	0.915103	0.157	0	1
Cherp	0.164826	0.909546	0.157	0	1
Apaf1	0.164826	0.907613	0.157	0	1
Ndfip1	0.164826	0.901309	0.157	0	1
Prmt5	0.164826	0.899013	0.157	0	1
Eif3c	0.164826	0.898872	0.157	0	1
Ints6	0.164826	0.898615	0.157	0	1
Tlr3	0.164826	0.893097	0.157	0	1
Oxct1	0.164826	0.890307	0.157	0	1
Coro1c	0.164826	0.878852	0.157	0	1
Rpl4	0.164826	0.872599	0.157	0	1
Atp5j2	0.164826	0.871149	0.157	0	1
Gm46224	0.164826	0.87056	0.157	0	1
Pias2	0.164826	0.869308	0.157	0	1
Anks1	0.164826	0.867839	0.157	0	1
P4ha1	0.164826	0.859757	0.157	0	1
Tcp1	0.164826	0.854984	0.157	0	1
Naga	0.164826	0.85331	0.157	0	1
Dnajc3	0.164826	0.848349	0.157	0	1
Stk4	0.164826	0.834269	0.157	0	1
Icam1	0.164826	0.830722	0.157	0	1
Hgf	0.164826	0.816036	0.157	0	1
Eif4b	0.164826	0.814627	0.157	0	1
Pkd1	0.164826	0.812163	0.157	0	1
Stt3b	0.164826	0.807828	0.157	0	1
Abca3	0.164826	0.804874	0.157	0	1
Ilk	0.164826	0.801495	0.157	0	1
Plod3	0.164826	0.795321	0.157	0	1
Nagk	0.164826	0.794393	0.157	0	1
Gm43813	0.164826	0.78911	0.157	0	1
Ppib	0.164826	0.786393	0.157	0	1
Cited2	0.164826	0.785425	0.157	0	1
Rpl29	0.164826	0.779558	0.157	0	1
Ifitm3	0.164826	0.772144	0.157	0	1
Pdia4	0.164826	0.769295	0.157	0	1
G2e3	0.164826	0.761647	0.157	0	1
Fcgr2b	0.164826	0.72258	0.157	0	1
Pbx3	0.164826	0.722201	0.157	0	1
Dpy19l4	0.164826	0.696782	0.157	0	1
Taf1d	0.165242	-0.39842	0.714	0.727	1
Rbm26	0.165526	0.828608	0.286	0.091	1
Tcirg1	0.166782	0.491721	0.429	0.182	1
Ercc6l	0.167157	-0.379852	0.057	0.182	1
Nova1	0.167157	-0.404317	0.057	0.182	1
Rad9a	0.167157	-0.422649	0.057	0.182	1
Rbm33	0.167157	-0.44572	0.057	0.182	1
Nbn	0.167157	-0.516665	0.057	0.182	1
Arglu1	0.167467	0.70197	0.457	0.273	1
Fam49b	0.167981	-0.570426	0.386	0.545	1
Hspa4	0.168374	-0.419814	0.114	0.273	1
Myo9b	0.168374	-0.443887	0.114	0.273	1
Calm2	0.168992	0.869066	0.443	0.273	1
Rpl11	0.169106	1.04752	0.271	0.091	1
Ptpra	0.169106	0.942838	0.271	0.091	1
Arf4	0.170072	-0.664106	0.129	0.273	1
Xbp1	0.170072	-0.752467	0.129	0.273	1
Nmt1	0.170245	0.792671	0.414	0.182	1
Cbl	0.171052	0.882412	0.286	0.091	1
Zeb2	0.17247	-0.251591	0.671	0.818	1
Tns3	0.173735	0.567487	0.314	0.091	1
Ubp1	0.173735	0.510354	0.314	0.091	1
Sall3	0.174823	0.896584	0.271	0.091	1
Uggt1	0.174823	-0.648767	0.229	0.364	1
Slk	0.175405	-0.800101	0.214	0.364	1
Purb	0.175561	-0.592696	0.2	0.364	1
Rap1gds1	0.175561	-0.787086	0.2	0.364	1
Impdh2	0.175642	-0.387976	0.114	0.273	1
Cdc7	0.175642	-0.515821	0.114	0.273	1
Usp47	0.177124	-0.713272	0.129	0.273	1
Kif21b	0.177562	-0.782465	0.143	0.273	1
Itgav	0.177562	-1.20734	0.143	0.273	1
Gbp2	0.179281	0.685149	0.314	0.091	1
Gna13	0.179281	0.556665	0.314	0.091	1
Pip4p1	0.180026	-0.469429	0.271	0.455	1
Flna	0.180682	0.935632	0.271	0.091	1
Cd86	0.182517	0.696134	0.286	0.091	1
Rsrp1	0.18331	0.626615	0.629	0.455	1
Arhgef39	0.183688	-0.664521	0.071	0.182	1
Lemd2	0.183688	-0.73681	0.071	0.182	1
Tbck	0.183688	-0.776813	0.071	0.182	1
Dcun1d1	0.183688	-0.777967	0.071	0.182	1
Slc30a5	0.183688	-1.2606	0.071	0.182	1
Usp33	0.184599	-0.886059	0.143	0.273	1
Adam10	0.184958	0.544056	0.314	0.091	1
Prex1	0.186687	0.821573	0.271	0.091	1
Adgre1	0.188582	1.22039	0.143	0	1
Exosc8	0.188582	1.05363	0.143	0	1
Ttc13	0.188582	1.05143	0.143	0	1
Fkbp8	0.188582	1.01461	0.143	0	1
Rpl36a	0.188582	0.997321	0.143	0	1
Afg3l1	0.188582	0.969281	0.143	0	1
Cpeb2	0.188582	0.951028	0.143	0	1
Oasl2	0.188582	0.933287	0.143	0	1
Esrra	0.188582	0.929859	0.143	0	1
Tm9sf1	0.188582	0.929721	0.143	0	1
Coro7	0.188582	0.915736	0.143	0	1
Mbd6	0.188582	0.909333	0.143	0	1
Zfp706	0.188582	0.898231	0.143	0	1
Cfb	0.188582	0.895844	0.143	0	1
Ap3d1	0.188582	0.885779	0.143	0	1
Ap1b1	0.188582	0.884878	0.143	0	1
Nucks1	0.188582	0.881241	0.143	0	1
Rbm27	0.188582	0.862346	0.143	0	1
Rer1	0.188582	0.855421	0.143	0	1
Map7d1	0.188582	0.850045	0.143	0	1
Nap1l4	0.188582	0.847884	0.143	0	1
Brcc3	0.188582	0.841684	0.143	0	1
Klhl6	0.188582	0.836768	0.143	0	1
Cox7c	0.188582	0.829694	0.143	0	1
Abcb1b	0.188582	0.825781	0.143	0	1
Mprip	0.188582	0.821965	0.143	0	1
Lpp	0.188582	0.806646	0.143	0	1
Fam172a	0.188582	0.802497	0.143	0	1
Cop1	0.188582	0.801737	0.143	0	1
Fancm	0.188582	0.800734	0.143	0	1
Ssr4	0.188582	0.799474	0.143	0	1
Tpst2	0.188582	0.797206	0.143	0	1
Tpcn2	0.188582	0.784646	0.143	0	1
Nr2c2	0.188582	0.784523	0.143	0	1
Syngr1	0.188582	0.782239	0.143	0	1
Ppcdc	0.188582	0.78118	0.143	0	1
Mau2	0.188582	0.775618	0.143	0	1
Cfap20	0.188582	0.773072	0.143	0	1
Bst2	0.188582	0.762613	0.143	0	1
Sema4d	0.188582	0.762082	0.143	0	1
Ugcg	0.188582	0.756429	0.143	0	1
Srp9	0.188582	0.756302	0.143	0	1
Rbx1	0.188582	0.753874	0.143	0	1
Cs	0.188582	0.752479	0.143	0	1
Cd47	0.188582	0.750778	0.143	0	1
Mthfr	0.188582	0.741748	0.143	0	1
Ino80e	0.188582	0.741745	0.143	0	1
Phactr4	0.188582	0.73659	0.143	0	1
Ltn1	0.188582	0.735464	0.143	0	1
Sdad1	0.188582	0.735167	0.143	0	1
Tgfbr2	0.188582	0.731274	0.143	0	1
H2-DMa	0.188582	0.726156	0.143	0	1
Dnajc11	0.188582	0.718668	0.143	0	1
Slc38a10	0.188582	0.714012	0.143	0	1
Stx16	0.188582	0.712751	0.143	0	1
Eif3f	0.188582	0.71183	0.143	0	1
Rbm17	0.188582	0.71106	0.143	0	1
Zbtb7b	0.188582	0.708132	0.143	0	1
Ssr1	0.188582	0.703873	0.143	0	1
Cdc40	0.188582	0.701799	0.143	0	1
Tmx4	0.188582	0.701197	0.143	0	1
Ddx18	0.188582	0.697691	0.143	0	1
R3hdm2	0.188582	0.695831	0.143	0	1
Gbp3	0.188582	0.689194	0.143	0	1
Pip5k1c	0.188582	0.686764	0.143	0	1
Ganc	0.188582	0.681248	0.143	0	1
Pnp	0.188582	0.680965	0.143	0	1
Tada1	0.188582	0.680779	0.143	0	1
Sh3bp2	0.188582	0.678672	0.143	0	1
Elf1	0.188582	0.654632	0.143	0	1
Snrpg	0.188582	0.651887	0.143	0	1
Kansl3	0.188582	0.64696	0.143	0	1
Mob1a	0.188582	0.616844	0.143	0	1
Fbxw2	0.188582	0.603113	0.143	0	1
Atp5b	0.189806	0.744806	0.3	0.091	1
Stk38	0.191376	-0.626521	0.271	0.455	1
Zfp652	0.191877	-0.511896	0.129	0.273	1
Atp6v0e	0.191877	-0.650108	0.129	0.273	1
Rev3l	0.191877	-0.655555	0.129	0.273	1
Mier1	0.192838	0.658287	0.271	0.091	1
Thrap3	0.193159	0.636096	0.486	0.273	1
Plekhm2	0.19319	-0.885406	0.071	0.182	1
Gxylt1	0.19319	-0.900345	0.071	0.182	1
Brwd1	0.194385	-0.498621	0.2	0.364	1
Bin2	0.194385	-0.597508	0.2	0.364	1
Trip11	0.194461	-0.453929	0.186	0.364	1
N4bp1	0.194543	0.857458	0.286	0.091	1
Wdr26	0.194543	0.764622	0.286	0.091	1
Ly6e	0.194637	0.640575	0.4	0.182	1
Mdm4	0.195979	-0.305588	0.443	0.636	1
Brca1	0.198846	-0.270512	0.114	0.273	1
Trpm7	0.199136	-0.612711	0.229	0.364	1
Aftph	0.199584	-0.430179	0.129	0.273	1
Med1	0.199584	-0.501943	0.129	0.273	1
Ctbp2	0.199584	-0.945984	0.129	0.273	1
Elk3	0.200977	-0.426192	0.2	0.364	1
Etnk1	0.201971	0.548712	0.3	0.091	1
Slc25a28	0.203049	-0.464362	0.071	0.182	1
Cox5b	0.203049	-0.513359	0.071	0.182	1
Spc24	0.203049	-0.526054	0.071	0.182	1
Tsc1	0.203049	-0.544395	0.071	0.182	1
C9orf72	0.203049	-0.56837	0.071	0.182	1
Gpr107	0.203049	-0.578202	0.071	0.182	1
Myl12a	0.203049	-0.580059	0.071	0.182	1
Trmt2a	0.203049	-0.58586	0.071	0.182	1
Btf3	0.203049	-0.605018	0.071	0.182	1
Ano6	0.203049	-0.613016	0.071	0.182	1
Mcm9	0.203049	-0.615416	0.071	0.182	1
Rel	0.203049	-0.660096	0.071	0.182	1
Ctso	0.203049	-0.679305	0.071	0.182	1
Zmiz2	0.203049	-0.686044	0.071	0.182	1
Stard3	0.203049	-0.755194	0.071	0.182	1
Becn1	0.203049	-0.827417	0.071	0.182	1
Selenot	0.203049	-0.870889	0.071	0.182	1
Ubap2l	0.203547	0.845206	0.257	0.091	1
Hck	0.205583	0.800469	0.271	0.091	1
Cd84	0.206393	0.925933	0.329	0.182	1
Madd	0.206945	-0.539866	0.143	0.273	1
Nipa2	0.207139	0.614902	0.286	0.091	1
Ddrgk1	0.207514	-0.452012	0.129	0.273	1
Acaa1a	0.207514	-0.512559	0.129	0.273	1
Foxm1	0.207514	-0.625158	0.129	0.273	1
Slc6a6	0.208263	0.483064	0.3	0.091	1
Olfml3	0.208263	-0.975973	0.257	0.364	1
Mef2c	0.208637	-0.62219	0.643	0.818	1
Gsap	0.212181	0.707549	0.271	0.091	1
Axl	0.212181	0.683093	0.271	0.091	1
Ppp2ca	0.213142	-0.969421	0.157	0.273	1
Nrip1	0.213194	-0.614278	0.4	0.545	1
Zc3h4	0.21327	-0.499047	0.071	0.182	1
Pcnx3	0.21327	-0.506009	0.071	0.182	1
Gen1	0.21327	-0.518015	0.071	0.182	1
Rbbp7	0.21327	-0.540081	0.071	0.182	1
Gna15	0.21327	-0.554809	0.071	0.182	1
Nmt2	0.21327	-0.636957	0.071	0.182	1
Usf2	0.21327	-0.694173	0.071	0.182	1
Naip2	0.213622	-0.466588	0.214	0.364	1
Snx5	0.213655	0.721926	0.286	0.091	1
Apc	0.213655	0.691254	0.286	0.091	1
Psmb8	0.213655	0.556192	0.286	0.091	1
Irak1	0.213655	0.536486	0.286	0.091	1
Ifi30	0.214497	0.591106	0.4	0.182	1
Mafb	0.215271	0.610496	0.557	0.455	1
Cchcr1	0.215671	-0.312902	0.129	0.273	1
Stag3	0.215671	-0.424584	0.129	0.273	1
Alas1	0.215688	0.955013	0.129	0	1
Ddb1	0.215688	0.940055	0.129	0	1
Pclaf	0.215688	0.938239	0.129	0	1
Ralb	0.215688	0.898645	0.129	0	1
Ctnna1	0.215688	0.881975	0.129	0	1
Mark2	0.215688	0.880996	0.129	0	1
Pom121	0.215688	0.874396	0.129	0	1
Kdm6a	0.215688	0.872723	0.129	0	1
Arhgef7	0.215688	0.871484	0.129	0	1
Cers2	0.215688	0.862608	0.129	0	1
Stt3a	0.215688	0.861572	0.129	0	1
Rapgef1	0.215688	0.850441	0.129	0	1
Phf11d	0.215688	0.848437	0.129	0	1
Cep135	0.215688	0.845368	0.129	0	1
Rab8a	0.215688	0.835451	0.129	0	1
Lmo2	0.215688	0.830013	0.129	0	1
Polr1a	0.215688	0.82976	0.129	0	1
Dhx16	0.215688	0.829542	0.129	0	1
Gm15503	0.215688	0.826715	0.129	0	1
Mapk8ip3	0.215688	0.814584	0.129	0	1
Lrrcc1	0.215688	0.812395	0.129	0	1
Diaph1	0.215688	0.8068	0.129	0	1
Wdfy1	0.215688	0.802192	0.129	0	1
Atp5j	0.215688	0.800229	0.129	0	1
Ifngr2	0.215688	0.794014	0.129	0	1
Rbms1	0.215688	0.790343	0.129	0	1
Mphosph9	0.215688	0.787742	0.129	0	1
Adap1	0.215688	0.786824	0.129	0	1
Qrich1	0.215688	0.784484	0.129	0	1
Rbm8a	0.215688	0.783709	0.129	0	1
Dync2h1	0.215688	0.781991	0.129	0	1
Magi3	0.215688	0.780142	0.129	0	1
Acly	0.215688	0.778372	0.129	0	1
Sdha	0.215688	0.77202	0.129	0	1
Lag3	0.215688	0.76021	0.129	0	1
Hnrnph3	0.215688	0.755349	0.129	0	1
Secisbp2l	0.215688	0.754828	0.129	0	1
Serinc1	0.215688	0.747737	0.129	0	1
Casp4	0.215688	0.745624	0.129	0	1
Ascc2	0.215688	0.741385	0.129	0	1
Wdr89	0.215688	0.740837	0.129	0	1
Itch	0.215688	0.735006	0.129	0	1
Nek7	0.215688	0.733085	0.129	0	1
Tor3a	0.215688	0.73155	0.129	0	1
Rabggtb	0.215688	0.72864	0.129	0	1
Puf60	0.215688	0.72823	0.129	0	1
Sipa1l2	0.215688	0.727111	0.129	0	1
Tpm4	0.215688	0.726537	0.129	0	1
Spg11	0.215688	0.722756	0.129	0	1
Rnf215	0.215688	0.721974	0.129	0	1
Tmc6	0.215688	0.720936	0.129	0	1
Nlrp3	0.215688	0.7179	0.129	0	1
Utp20	0.215688	0.711175	0.129	0	1
Sacs	0.215688	0.711115	0.129	0	1
Actr1b	0.215688	0.710854	0.129	0	1
H2-T23	0.215688	0.710075	0.129	0	1
Mgat2	0.215688	0.708849	0.129	0	1
Ddhd2	0.215688	0.702701	0.129	0	1
Cox7a2l	0.215688	0.701758	0.129	0	1
Myh10	0.215688	0.701249	0.129	0	1
Pbxip1	0.215688	0.700849	0.129	0	1
Fam126b	0.215688	0.697579	0.129	0	1
Socs1	0.215688	0.696959	0.129	0	1
Hk3	0.215688	0.688978	0.129	0	1
Dpysl2	0.215688	0.68735	0.129	0	1
Znrf2	0.215688	0.686283	0.129	0	1
Casc3	0.215688	0.681014	0.129	0	1
Prrc1	0.215688	0.680061	0.129	0	1
Nfatc2	0.215688	0.675186	0.129	0	1
Txndc11	0.215688	0.673731	0.129	0	1
Rttn	0.215688	0.669888	0.129	0	1
Dgcr8	0.215688	0.669542	0.129	0	1
Sh3bgrl3	0.215688	0.668872	0.129	0	1
Mindy2	0.215688	0.668096	0.129	0	1
Hspa14	0.215688	0.663587	0.129	0	1
Fxyd5	0.215688	0.662221	0.129	0	1
Ptk2b	0.215688	0.658656	0.129	0	1
Mtch2	0.215688	0.657574	0.129	0	1
Ranbp3	0.215688	0.646902	0.129	0	1
Rbm7	0.215688	0.639994	0.129	0	1
Lgals8	0.215688	0.639352	0.129	0	1
Rbm22	0.215688	0.638435	0.129	0	1
Ddx43	0.215688	0.63468	0.129	0	1
Rspo1	0.215688	0.632298	0.129	0	1
Fam102b	0.215688	0.630738	0.129	0	1
Gm12216	0.215688	0.628533	0.129	0	1
Nol8	0.215688	0.625037	0.129	0	1
Cox4i1	0.215688	0.615182	0.129	0	1
Minpp1	0.215688	0.606125	0.129	0	1
Nucb1	0.215688	0.603601	0.129	0	1
Ripor2	0.215688	0.599247	0.129	0	1
Akt3	0.215688	0.598529	0.129	0	1
Agps	0.215688	0.59611	0.129	0	1
Fxr2	0.215688	0.578441	0.129	0	1
Bsg	0.215688	0.508957	0.129	0	1
Lyn	0.217453	0.350664	0.4	0.182	1
Knl1	0.218793	-1.0076	0.343	0.455	1
Pgs1	0.218867	0.503219	0.414	0.182	1
Msn	0.21893	0.705631	0.271	0.091	1
Eef1a1	0.218984	0.372219	0.729	0.545	1
Ctsh	0.220317	0.770567	0.286	0.091	1
Stard9	0.220317	0.470266	0.286	0.091	1
Slc12a6	0.220536	-0.363324	0.214	0.364	1
Ubr4	0.221731	0.819195	0.243	0.091	1
Mcl1	0.222039	-0.358694	0.271	0.455	1
Sbf2	0.222896	-0.604135	0.143	0.273	1
Exo1	0.223856	-0.385842	0.071	0.182	1
Pum3	0.223856	-0.447379	0.071	0.182	1
Lrp10	0.223856	-0.45717	0.071	0.182	1
Sfr1	0.223856	-0.474199	0.071	0.182	1
Ppp2r5d	0.223856	-0.489422	0.071	0.182	1
Eif4enif1	0.223856	-0.489815	0.071	0.182	1
Cbx6	0.223856	-0.512758	0.071	0.182	1
Kctd20	0.223856	-0.526991	0.071	0.182	1
Plagl2	0.223856	-0.606409	0.071	0.182	1
Ppfia1	0.223856	-0.731393	0.071	0.182	1
Morf4l2	0.223856	-0.830167	0.071	0.182	1
Mcmbp	0.224056	-0.440596	0.129	0.273	1
Tnks2	0.224056	-0.474276	0.129	0.273	1
Nfkb1	0.22528	0.585758	0.457	0.273	1
Npnt	0.225832	0.846182	0.271	0.091	1
Nckap1l	0.225832	0.533525	0.271	0.091	1
Sp110	0.228979	0.801813	0.243	0.091	1
Rps6ka1	0.228979	0.717123	0.243	0.091	1
Ybx1	0.228979	-0.487381	0.2	0.364	1
Wapl	0.229336	-0.64881	0.229	0.364	1
Dock2	0.230909	0.399284	0.414	0.182	1
Rasa1	0.231193	-0.369506	0.143	0.273	1
Uimc1	0.232672	-0.41154	0.129	0.273	1
Fkbp15	0.232672	-0.435548	0.129	0.273	1
Srsf10	0.232888	0.667831	0.271	0.091	1
Xpo6	0.232888	0.528911	0.271	0.091	1
Tssc4	0.234086	0.365939	0.286	0.091	1
Dtx4	0.234813	-0.331315	0.071	0.182	1
Ercc6l2	0.234813	-0.367028	0.071	0.182	1
Bicd2	0.234813	-0.373357	0.071	0.182	1
Utrn	0.234813	-0.381965	0.071	0.182	1
Lrp5	0.234813	-0.507091	0.071	0.182	1
Sh3bp1	0.234813	-0.514689	0.071	0.182	1
Appbp2	0.234813	-0.528624	0.071	0.182	1
Klc1	0.234813	-0.558931	0.071	0.182	1
Rnf20	0.234813	-0.611913	0.071	0.182	1
Cd74	0.235786	0.793969	0.4	0.182	1
Dst	0.236936	-0.26686	0.614	0.909	1
Tcf4	0.237159	-0.450043	0.414	0.545	1
Mfsd12	0.238518	0.853165	0.257	0.091	1
Foxp1	0.238518	0.793896	0.257	0.091	1
Cd180	0.238518	0.754219	0.257	0.091	1
Thoc1	0.238518	0.708388	0.257	0.091	1
Dock8	0.238808	0.683089	0.371	0.182	1
Gle1	0.239707	-0.61001	0.143	0.273	1
Dync1i2	0.240099	0.530456	0.271	0.091	1
Rrbp1	0.2404	0.426017	0.571	0.364	1
Rpl13	0.240603	0.706382	0.386	0.182	1
Hp1bp3	0.241195	0.443749	0.286	0.091	1
Myh9	0.242166	0.729663	0.429	0.273	1
Hpgds	0.243304	0.692239	0.357	0.182	1
Slc38a1	0.243304	0.607409	0.357	0.182	1
Parp1	0.243977	0.372728	0.2	0.364	1
Dnajc7	0.243977	-0.261756	0.2	0.364	1
Ppig	0.243977	-0.403247	0.2	0.364	1
Rps8	0.244925	0.737218	0.529	0.455	1
Ptms	0.245993	0.932548	0.257	0.091	1
Slc11a1	0.245993	0.651818	0.257	0.091	1
Vps18	0.246145	-0.327446	0.071	0.182	1
Ppip5k1	0.246145	-0.33049	0.071	0.182	1
Shmt2	0.246145	-0.480145	0.071	0.182	1
Rae1	0.246718	0.871371	0.114	0	1
Pacs1	0.246718	0.868444	0.114	0	1
Srp72	0.246718	0.856829	0.114	0	1
Ywhag	0.246718	0.843752	0.114	0	1
Ssbp4	0.246718	0.824381	0.114	0	1
Prdm2	0.246718	0.824031	0.114	0	1
Gcnt2	0.246718	0.823398	0.114	0	1
Atp6ap1	0.246718	0.816002	0.114	0	1
Rhbdd3	0.246718	0.813723	0.114	0	1
Havcr2	0.246718	0.809824	0.114	0	1
Dalrd3	0.246718	0.799782	0.114	0	1
Galnt2	0.246718	0.793608	0.114	0	1
Mbp	0.246718	0.79129	0.114	0	1
Exoc4	0.246718	0.780037	0.114	0	1
Ino80	0.246718	0.778157	0.114	0	1
Parp3	0.246718	0.775825	0.114	0	1
Lsm14a	0.246718	0.767116	0.114	0	1
Serpine2	0.246718	0.763494	0.114	0	1
Psat1	0.246718	0.757664	0.114	0	1
Ccnb1	0.246718	0.748897	0.114	0	1
Arf1	0.246718	0.746369	0.114	0	1
Cnot7	0.246718	0.74365	0.114	0	1
Spen	0.246718	0.742306	0.114	0	1
Rgs10	0.246718	0.740285	0.114	0	1
Arhgap9	0.246718	0.737615	0.114	0	1
Tor1b	0.246718	0.733059	0.114	0	1
Tbc1d16	0.246718	0.733017	0.114	0	1
Chd1	0.246718	0.732288	0.114	0	1
Shkbp1	0.246718	0.731143	0.114	0	1
Dennd1a	0.246718	0.728692	0.114	0	1
Mroh1	0.246718	0.727297	0.114	0	1
Lap3	0.246718	0.72543	0.114	0	1
Rsu1	0.246718	0.725425	0.114	0	1
Fam32a	0.246718	0.723987	0.114	0	1
Cactin	0.246718	0.722291	0.114	0	1
Kif13b	0.246718	0.721242	0.114	0	1
Rnf10	0.246718	0.720489	0.114	0	1
Tmem104	0.246718	0.714177	0.114	0	1
Api5	0.246718	0.712343	0.114	0	1
Casp1	0.246718	0.711253	0.114	0	1
Mad2l1	0.246718	0.71021	0.114	0	1
Tlr12	0.246718	0.707443	0.114	0	1
Parp2	0.246718	0.706907	0.114	0	1
Fam222b	0.246718	0.70244	0.114	0	1
Atp5k	0.246718	0.700327	0.114	0	1
Hnrnpll	0.246718	0.695807	0.114	0	1
Chfr	0.246718	0.695376	0.114	0	1
Dop1b	0.246718	0.694633	0.114	0	1
Tmem50a	0.246718	0.693327	0.114	0	1
Mphosph10	0.246718	0.688865	0.114	0	1
P2ry14	0.246718	0.687544	0.114	0	1
Ankle1	0.246718	0.687442	0.114	0	1
St5	0.246718	0.68574	0.114	0	1
Tbc1d4	0.246718	0.685445	0.114	0	1
Ap1g1	0.246718	0.678906	0.114	0	1
Ezh1	0.246718	0.674584	0.114	0	1
Nfkbiz	0.246718	0.667296	0.114	0	1
Trir	0.246718	0.666857	0.114	0	1
Klhdc4	0.246718	0.663415	0.114	0	1
Traf3ip3	0.246718	0.66151	0.114	0	1
Rpf1	0.246718	0.661125	0.114	0	1
Cep120	0.246718	0.658177	0.114	0	1
Ik	0.246718	0.656837	0.114	0	1
Mif	0.246718	0.656511	0.114	0	1
Osbpl9	0.246718	0.65431	0.114	0	1
Sidt2	0.246718	0.654135	0.114	0	1
Capza1	0.246718	0.653917	0.114	0	1
Atf6b	0.246718	0.653841	0.114	0	1
Zfp467	0.246718	0.647827	0.114	0	1
Nsa2	0.246718	0.647809	0.114	0	1
Zzz3	0.246718	0.642594	0.114	0	1
Glud1	0.246718	0.642235	0.114	0	1
Zmpste24	0.246718	0.641691	0.114	0	1
Tex261	0.246718	0.640675	0.114	0	1
Atp5mpl	0.246718	0.640626	0.114	0	1
Pik3c2a	0.246718	0.63977	0.114	0	1
Akap10	0.246718	0.639302	0.114	0	1
Cnbp	0.246718	0.635816	0.114	0	1
Snhg12	0.246718	0.634938	0.114	0	1
Usp37	0.246718	0.630021	0.114	0	1
A630001G21Rik	0.246718	0.623401	0.114	0	1
Parp11	0.246718	0.622337	0.114	0	1
Rap2c	0.246718	0.618675	0.114	0	1
Trim28	0.246718	0.615969	0.114	0	1
Pa2g4	0.246718	0.614621	0.114	0	1
H2-T22	0.246718	0.613554	0.114	0	1
Esco2	0.246718	0.609125	0.114	0	1
Nup155	0.246718	0.608583	0.114	0	1
Cept1	0.246718	0.60795	0.114	0	1
Slc25a5	0.246718	0.59835	0.114	0	1
Cd300c2	0.246718	0.5977	0.114	0	1
Cox6a1	0.246718	0.594473	0.114	0	1
Sppl3	0.246718	0.592713	0.114	0	1
Rpgrip1l	0.246718	0.589942	0.114	0	1
Brf1	0.246718	0.584969	0.114	0	1
Wrn	0.246718	0.580133	0.114	0	1
Tnfrsf11a	0.246718	0.579173	0.114	0	1
Ilrun	0.246718	0.57652	0.114	0	1
Trmt1l	0.246718	0.576487	0.114	0	1
Tnks	0.246718	0.568835	0.114	0	1
Nptn	0.246718	0.5682	0.114	0	1
Rab43	0.246718	0.567481	0.114	0	1
Atp5g1	0.246718	0.567017	0.114	0	1
Gtf2ird2	0.246718	0.563797	0.114	0	1
Shoc2	0.246718	0.563249	0.114	0	1
Pcbp1	0.246718	0.562904	0.114	0	1
Bcl2a1b	0.246718	0.561149	0.114	0	1
Uhrf1bp1	0.246718	0.557176	0.114	0	1
Tent4b	0.246718	0.556413	0.114	0	1
Ubald2	0.246718	0.552114	0.114	0	1
Paxip1	0.246718	0.526658	0.114	0	1
Lims1	0.246718	0.526194	0.114	0	1
Prkacb	0.246718	0.52311	0.114	0	1
Gm29488	0.246718	0.511043	0.114	0	1
Prpf8	0.246718	0.509377	0.114	0	1
Arf5	0.246718	0.489929	0.114	0	1
Tomm7	0.246718	0.454703	0.114	0	1
Lacc1	0.247466	0.67863	0.271	0.091	1
Cep350	0.247466	-0.477719	0.229	0.364	1
Efr3a	0.24844	-0.484284	0.143	0.273	1
Syk	0.24844	-0.506018	0.143	0.273	1
Pik3r1	0.248599	0.51333	0.4	0.182	1
Rpl8	0.248599	0.400593	0.4	0.182	1
Ctss	0.248704	0.48342	0.857	0.727	1
Gabpb2	0.25173	0.852692	0.243	0.091	1
Fnbp4	0.251954	0.914299	0.329	0.182	1
Pik3ap1	0.253631	0.642098	0.257	0.091	1
Rpl18	0.253631	0.617942	0.257	0.091	1
Cul1	0.254139	-0.494803	0.157	0.273	1
Usp48	0.254139	-0.925196	0.157	0.273	1
Tmbim6	0.254562	0.896294	0.343	0.182	1
Pcna	0.25499	-0.495355	0.229	0.364	1
Stat2	0.255226	0.700354	0.557	0.455	1
R3hdm1	0.256308	-0.668265	0.257	0.364	1
Cdk13	0.257394	-0.498153	0.143	0.273	1
Ylpm1	0.257394	-0.503021	0.143	0.273	1
Tsc22d2	0.257394	-0.648736	0.143	0.273	1
Tfdp1	0.257749	-1.04174	0.086	0.182	1
Znrf1	0.257854	-0.254419	0.071	0.182	1
Osbpl8	0.257854	-0.315846	0.071	0.182	1
Slc12a7	0.257854	-0.35547	0.071	0.182	1
Fxr1	0.258789	-0.942963	0.171	0.273	1
Anapc5	0.258996	0.772897	0.329	0.182	1
Arpc2	0.258996	0.69668	0.329	0.182	1
Cebpz	0.259628	-0.560297	0.243	0.364	1
Csnk2a1	0.259652	0.675406	0.243	0.091	1
Dapp1	0.259652	0.594629	0.243	0.091	1
Rpl14	0.259652	0.566716	0.243	0.091	1
Btbd9	0.259652	-0.288268	0.2	0.364	1
Odf2	0.259707	0.750964	0.4	0.273	1
Nup153	0.25992	-0.256538	0.129	0.273	1
Psma3	0.261432	0.505169	0.257	0.091	1
Cgas	0.261432	0.483196	0.257	0.091	1
Gusb	0.262671	-0.548833	0.229	0.364	1
Cggbp1	0.262957	-0.9472	0.157	0.273	1
Kidins220	0.263288	0.849305	0.314	0.182	1
Sf3b3	0.265394	-0.34378	0.214	0.364	1
Slfn8	0.265485	0.857883	0.229	0.091	1
Eef1b2	0.265485	0.723343	0.229	0.091	1
Rps21	0.265642	0.981345	0.457	0.364	1
Unc93b1	0.265642	0.617632	0.457	0.364	1
Spop	0.267267	-0.56877	0.243	0.364	1
Atp6v0a2	0.268694	0.706019	0.343	0.182	1
Bptf	0.268694	0.686348	0.343	0.182	1
Rps18	0.268694	0.623355	0.343	0.182	1
Abcc5	0.268694	-0.28167	0.3	0.455	1
Ccdc12	0.269116	-0.624973	0.086	0.182	1
Nbr1	0.269116	-0.6664	0.086	0.182	1
Mecp2	0.269116	-0.760888	0.086	0.182	1
Supt6	0.269116	-0.803655	0.086	0.182	1
Slco4a1	0.269116	-0.827418	0.086	0.182	1
Anxa7	0.269116	-0.84267	0.086	0.182	1
Rnf220	0.269116	-0.852853	0.086	0.182	1
Cdk5rap3	0.269944	-0.273391	0.071	0.182	1
Rap1a	0.269944	-0.336276	0.071	0.182	1
Mafg	0.270882	0.507737	0.357	0.182	1
Phka2	0.271984	-0.483241	0.157	0.273	1
Tgfbr1	0.272175	-0.310474	0.357	0.455	1
Ncoa3	0.275059	-0.699882	0.243	0.364	1
Rpl32	0.275959	0.742914	0.343	0.182	1
Scaf8	0.275965	-0.355768	0.143	0.273	1
Ppfia4	0.276011	0.591666	0.243	0.091	1
Zfhx3	0.279441	-0.259101	0.543	0.818	1
Ptma	0.280244	0.471683	0.557	0.455	1
Pgp	0.280824	-0.468721	0.086	0.182	1
Cdk8	0.280824	-0.551363	0.086	0.182	1
Ccnk	0.280824	-0.576966	0.086	0.182	1
Gcc2	0.280824	-0.588461	0.086	0.182	1
Arl8b	0.280824	-0.627581	0.086	0.182	1
Zmym5	0.280824	-0.718427	0.086	0.182	1
Csnk1e	0.280824	-0.736726	0.086	0.182	1
Tsn	0.280824	-0.747028	0.086	0.182	1
Mapre1	0.280933	0.661299	0.329	0.182	1
Frmd4a	0.282091	0.437232	0.486	0.273	1
Ttf2	0.282418	-0.259573	0.071	0.182	1
Elmo1	0.282653	-0.69491	0.271	0.364	1
Ddx3x	0.283005	-0.548868	0.243	0.364	1
Btaf1	0.284449	0.624568	0.243	0.091	1
Runx1	0.284627	-0.363745	0.514	0.636	1
Hnrnpdl	0.285654	0.526065	0.443	0.364	1
Smc1a	0.286667	-0.408529	0.229	0.364	1
Ep300	0.28993	-0.5302	0.357	0.455	1
Dot1l	0.290474	-0.400226	0.143	0.273	1
C1qb	0.290618	-0.385656	0.543	0.727	1
Ankfy1	0.291231	0.573279	0.229	0.091	1
Ap1ar	0.292872	-0.437897	0.086	0.182	1
Pank2	0.292872	-0.452704	0.086	0.182	1
Os9	0.292872	-0.479171	0.086	0.182	1
Slc9a9	0.292872	-0.493942	0.086	0.182	1
Csnk2a2	0.292872	-0.533728	0.086	0.182	1
Apobr	0.292872	-0.534689	0.086	0.182	1
Zfp738	0.292872	-0.537342	0.086	0.182	1
Mtif2	0.292872	-0.565078	0.086	0.182	1
Rnf114	0.292872	-0.6816	0.086	0.182	1
Gla	0.292872	-0.861173	0.086	0.182	1
Dennd1c	0.294287	0.263501	0.257	0.091	1
Akap8l	0.294644	-0.461447	0.329	0.455	1
Rpl19	0.29624	0.648067	0.329	0.182	1
Ctsz	0.297937	-0.332162	0.514	0.636	1
Trim30a	0.298552	0.495746	0.343	0.182	1
Sf3b1	0.298856	0.431118	0.614	0.545	1
Il6ra	0.29936	-0.447883	0.243	0.364	1
Hps4	0.300152	-0.373886	0.286	0.455	1
Sun2	0.300175	0.816807	0.229	0.091	1
Eif3b	0.300326	-0.563776	0.157	0.273	1
Parp9	0.301843	0.665411	0.243	0.091	1
Dmxl1	0.302915	0.295258	0.257	0.091	1
Zup1	0.302931	0.701686	0.429	0.273	1
Capza2	0.304681	0.26245	0.4	0.182	1
Gpx4	0.305263	-0.274592	0.086	0.182	1
Slc44a2	0.305263	-0.335237	0.086	0.182	1
Ice1	0.305263	-0.448569	0.086	0.182	1
Ppp2r1a	0.305263	-0.455636	0.086	0.182	1
Shc1	0.305263	-0.460688	0.086	0.182	1
Sfi1	0.305263	-0.476315	0.086	0.182	1
Ints7	0.305263	-0.518436	0.086	0.182	1
Sgo1	0.305263	-0.760202	0.086	0.182	1
Spsb1	0.305263	-0.771472	0.086	0.182	1
Ank2	0.305501	-0.275439	0.143	0.273	1
Pkp4	0.307124	0.682692	0.214	0.091	1
Gatad2b	0.307124	0.674807	0.214	0.091	1
Rere	0.307124	0.531368	0.214	0.091	1
Ppp1r12a	0.30777	-0.591227	0.243	0.364	1
Dip2b	0.309299	0.701849	0.229	0.091	1
Gapvd1	0.310197	-0.367359	0.157	0.273	1
Dpy19l1	0.310197	-0.406555	0.157	0.273	1
Rpl12	0.3108	0.524638	0.243	0.091	1
Mtdh	0.3108	0.403478	0.243	0.091	1
Rplp0	0.3108	0.397984	0.243	0.091	1
Odc1	0.31171	-0.309565	0.257	0.091	1
Cyfip1	0.312946	0.530701	0.486	0.364	1
Gas5	0.314866	0.585384	0.3	0.182	1
Etv6	0.316612	0.721093	0.214	0.091	1
Tbc1d14	0.316612	0.631285	0.214	0.091	1
Eif3a	0.316838	0.605035	0.4	0.273	1
Pik3r6	0.317996	-0.30886	0.086	0.182	1
Hist1h1b	0.317996	-0.326212	0.086	0.182	1
Csnk1g2	0.317996	-0.337057	0.086	0.182	1
Wbp11	0.317996	-0.411455	0.086	0.182	1
Pten	0.317996	-0.427939	0.086	0.182	1
Nsmaf	0.317996	-0.432914	0.086	0.182	1
Gtpbp4	0.318605	1.01155	0.229	0.091	1
Rc3h2	0.319931	0.353623	0.243	0.091	1
Socs3	0.320045	-0.835511	0.257	0.364	1
Dnmt1	0.320278	-0.341969	0.157	0.273	1
Emsy	0.320278	-0.366469	0.157	0.273	1
Plgrkt	0.320278	-0.447272	0.157	0.273	1
Itpkb	0.320278	-0.508321	0.157	0.273	1
Nr3c1	0.320278	-0.547493	0.157	0.273	1
Atf4	0.325053	-0.408927	0.243	0.364	1
C1qa	0.325811	0.267519	0.814	0.727	1
Tmed5	0.32629	0.875475	0.214	0.091	1
Arhgap15	0.32629	0.66593	0.214	0.091	1
Srcap	0.32629	0.614888	0.214	0.091	1
Nlrc5	0.32629	0.611029	0.214	0.091	1
Med23	0.326315	-0.29361	0.143	0.273	1
Mbnl1	0.326704	-0.396179	0.471	0.545	1
Man1a2	0.328093	0.639754	0.229	0.091	1
Rangap1	0.328093	0.582269	0.229	0.091	1
Cpsf6	0.328093	0.461584	0.229	0.091	1
BC005537	0.328685	-0.483682	0.257	0.364	1
Irf1	0.329235	0.34721	0.243	0.091	1
Exoc6	0.331073	-0.30448	0.086	0.182	1
Nup85	0.331073	-0.330931	0.086	0.182	1
Tcf7l2	0.331073	-0.347954	0.086	0.182	1
Gm16196	0.331073	-0.351558	0.086	0.182	1
Map3k3	0.331073	-0.361445	0.086	0.182	1
Prdm10	0.331073	-0.380201	0.086	0.182	1
Cacul1	0.331073	-0.386998	0.086	0.182	1
Arnt	0.331073	-0.411744	0.086	0.182	1
Klf4	0.331073	-0.435747	0.086	0.182	1
AU020206	0.331306	0.265295	0.671	0.545	1
Chd2	0.331844	0.672354	0.3	0.182	1
Taf15	0.331844	0.662024	0.3	0.182	1
Pik3cg	0.333803	0.706276	0.2	0.091	1
Srsf7	0.334087	0.377976	0.5	0.364	1
Wasf2	0.334428	-0.301548	0.214	0.364	1
Pdgfb	0.334572	0.702467	0.314	0.182	1
Pds5a	0.336376	-0.309578	0.314	0.455	1
Cd244a	0.336984	-0.746985	0.1	0.182	1
Adgrg1	0.336984	-1.01122	0.1	0.182	1
Alkbh1	0.337762	0.495166	0.229	0.091	1
U2af2	0.337762	0.481885	0.229	0.091	1
Zfp710	0.337762	0.474947	0.229	0.091	1
Spag9	0.337762	0.422958	0.229	0.091	1
Cmtr1	0.337762	0.420132	0.229	0.091	1
Hnrnpul1	0.341078	-0.252022	0.157	0.273	1
Smad4	0.341078	-0.30739	0.157	0.273	1
Ddx17	0.343197	0.586052	0.314	0.182	1
Trim56	0.344492	-0.299276	0.086	0.182	1
Ubn1	0.344492	-0.488269	0.086	0.182	1
Tkt	0.346217	0.586981	0.214	0.091	1
1810026B05Rik	0.346217	0.527989	0.214	0.091	1
Paxbp1	0.347612	0.475581	0.229	0.091	1
Slc20a1	0.347612	-0.75869	0.2	0.273	1
Acer3	0.348365	-0.483225	0.243	0.091	1
Hipk3	0.349853	-0.750855	0.1	0.182	1
Rif1	0.351795	-0.45775	0.157	0.273	1
Coro1a	0.352601	0.574134	0.414	0.273	1
Hk2	0.354025	-0.383594	0.629	0.636	1
Pim1	0.354134	0.625885	0.329	0.182	1
Arhgap45	0.354556	0.79288	0.2	0.091	1
Tle3	0.354556	0.792737	0.2	0.091	1
Taok1	0.354556	-0.473819	0.171	0.273	1
Csf2ra	0.355503	-0.382549	0.257	0.364	1
Golga4	0.356465	0.625461	0.214	0.091	1
Tulp4	0.356465	0.61306	0.214	0.091	1
H2afz	0.356465	0.592668	0.214	0.091	1
Zfp445	0.356465	0.543328	0.214	0.091	1
Sfmbt1	0.356465	-0.768705	0.186	0.273	1
Fanca	0.35667	0.392349	0.429	0.273	1
Map1s	0.357643	0.336513	0.229	0.091	1
Cebpa	0.358254	-0.287506	0.086	0.182	1
Dgkz	0.358616	0.459785	0.371	0.182	1
Smc4	0.3601	-0.368738	0.414	0.545	1
Ftl1	0.360165	0.479421	0.386	0.273	1
Pabpn1	0.360504	0.564148	0.443	0.273	1
Phyhd1	0.36087	0.626326	0.314	0.182	1
Asap3	0.36303	-0.485392	0.1	0.182	1
Pde4dip	0.36303	-0.506245	0.1	0.182	1
Sp140	0.36303	-0.58764	0.1	0.182	1
Wdr33	0.36303	-0.590803	0.1	0.182	1
Smarca2	0.36303	-0.600139	0.1	0.182	1
Snhg5	0.36303	-0.601986	0.1	0.182	1
Snrk	0.36303	-0.62749	0.1	0.182	1
Inpp5k	0.36303	-0.658066	0.1	0.182	1
Mia2	0.365232	0.542345	0.2	0.091	1
Vps54	0.365232	0.489495	0.2	0.091	1
Lamp1	0.366902	0.524444	0.214	0.091	1
Nap1l1	0.366902	0.504738	0.214	0.091	1
Npc1	0.366902	0.415079	0.214	0.091	1
Ube3a	0.366902	-0.466353	0.186	0.273	1
Rplp2	0.36902	0.426623	0.414	0.273	1
Dna2	0.369916	-0.594742	0.286	0.364	1
Relch	0.376106	0.657352	0.2	0.091	1
Clspn	0.376106	0.453991	0.2	0.091	1
Ppp3cb	0.376106	-0.462224	0.171	0.273	1
Atp6v0a1	0.376106	-0.472344	0.171	0.273	1
Dock4	0.376335	-0.366592	0.414	0.545	1
Senp1	0.376512	-0.384592	0.1	0.182	1
Lrpprc	0.376512	-0.410161	0.1	0.182	1
Washc2	0.376512	-0.449163	0.1	0.182	1
Rnf130	0.376512	-0.493544	0.1	0.182	1
Nop58	0.376512	-0.575054	0.1	0.182	1
Sowahc	0.376512	-0.655691	0.1	0.182	1
Acin1	0.377405	0.420012	0.414	0.273	1
Baz2b	0.377528	0.492497	0.214	0.091	1
Slc1a3	0.377528	0.4567	0.214	0.091	1
Arhgef2	0.377528	0.430736	0.214	0.091	1
Usp12	0.377528	0.428167	0.214	0.091	1
Xpo1	0.379102	0.412314	0.314	0.182	1
Ophn1	0.379102	0.37485	0.314	0.182	1
Csnk1a1	0.38462	0.50715	0.443	0.364	1
Fmnl3	0.387178	0.468786	0.2	0.091	1
Ube3c	0.387178	-0.266164	0.171	0.273	1
Ywhah	0.387178	-0.577024	0.171	0.273	1
Gpatch8	0.388341	0.484265	0.214	0.091	1
Atp2a2	0.388341	0.427609	0.214	0.091	1
Npm1	0.388341	0.365487	0.214	0.091	1
Gcn1	0.388341	0.341163	0.214	0.091	1
Tmcc1	0.388341	-0.504124	0.186	0.273	1
Gigyf1	0.388427	-0.546211	0.286	0.364	1
Vrk1	0.388815	0.256164	0.229	0.091	1
Birc6	0.390282	0.449286	0.4	0.273	1
P2rx7	0.3903	-0.292015	0.1	0.182	1
Pmpca	0.3903	-0.298571	0.1	0.182	1
Slc35c2	0.3903	-0.308283	0.1	0.182	1
Ctdspl2	0.3903	-0.357373	0.1	0.182	1
Dbnl	0.3903	-0.446633	0.1	0.182	1
Mlec	0.3903	-0.482002	0.1	0.182	1
Ccdc50	0.3903	-0.491723	0.1	0.182	1
Tecpr2	0.3903	-0.491978	0.1	0.182	1
Dhx30	0.3903	-0.522438	0.1	0.182	1
Prr11	0.3903	-0.556319	0.1	0.182	1
Cul3	0.3903	-0.575949	0.1	0.182	1
Tor2a	0.3903	-0.58338	0.1	0.182	1
Ykt6	0.3903	-0.931751	0.1	0.182	1
Tuba1b	0.392169	0.554696	0.457	0.364	1
Pafah1b1	0.39455	-0.30313	0.357	0.455	1
Fermt3	0.395823	0.575098	0.3	0.182	1
Snx30	0.395823	0.488126	0.3	0.182	1
Kmt2e	0.395823	-0.435222	0.271	0.364	1
Golgb1	0.398446	0.518277	0.2	0.091	1
Kmt2a	0.399037	0.53649	0.4	0.273	1
Tyk2	0.399341	0.393491	0.214	0.091	1
Fgl2	0.399341	0.374581	0.214	0.091	1
Arid2	0.399341	0.339125	0.214	0.091	1
Tardbp	0.399341	0.323804	0.214	0.091	1
Asap1	0.399341	0.322226	0.214	0.091	1
Vrk2	0.399341	0.29977	0.214	0.091	1
Espl1	0.399341	-0.480916	0.186	0.273	1
Rack1	0.39958	0.461122	0.329	0.182	1
Ctsd	0.402074	0.334893	0.786	0.818	1
Ubap2	0.40439	-0.35423	0.1	0.182	1
Ilf2	0.40439	-0.375894	0.1	0.182	1
U2af1	0.40439	-0.38586	0.1	0.182	1
Rngtt	0.40439	-0.413986	0.1	0.182	1
Cast	0.40439	-0.422596	0.1	0.182	1
Lncpint	0.40439	-0.506166	0.1	0.182	1
Ivns1abp	0.40463	0.279845	0.571	0.364	1
P2ry6	0.408524	0.743696	0.186	0.091	1
Eif4g3	0.408524	0.615868	0.186	0.091	1
Psmd4	0.408524	0.541611	0.186	0.091	1
Kpna4	0.408524	0.540389	0.186	0.091	1
Edem1	0.409909	0.491633	0.2	0.091	1
Metap2	0.409909	0.454414	0.2	0.091	1
P2ry12	0.409909	0.429143	0.2	0.091	1
Sdcbp	0.409909	0.418089	0.2	0.091	1
Rlim	0.409909	0.416997	0.2	0.091	1
Chkb	0.409909	-0.383943	0.171	0.273	1
Ankrd10	0.410526	0.353782	0.214	0.091	1
Nvl	0.410526	0.345866	0.214	0.091	1
Rpl10	0.410526	0.270649	0.214	0.091	1
Rtn3	0.410526	-0.345235	0.186	0.273	1
Rlf	0.410526	-0.49388	0.186	0.273	1
Cfh	0.412104	-0.432349	0.386	0.455	1
Cpd	0.412146	0.48504	0.514	0.364	1
Cflar	0.413145	0.454037	0.286	0.182	1
Eif5b	0.415388	-0.446456	0.271	0.364	1
Naa15	0.417012	0.389293	0.386	0.273	1
Brip1	0.41878	-0.283572	0.1	0.182	1
Phc3	0.41878	-0.314717	0.1	0.182	1
Man2a2	0.41878	-0.335556	0.1	0.182	1
Mapk3	0.41878	-0.34521	0.1	0.182	1
Ctnnb1	0.41878	-0.367862	0.1	0.182	1
Exoc5	0.41878	-0.396268	0.1	0.182	1
Ube2w	0.41878	-0.398195	0.1	0.182	1
Pold1	0.41878	-0.415439	0.1	0.182	1
Crkl	0.41878	-0.431798	0.1	0.182	1
Etv3	0.41878	-0.630506	0.1	0.182	1
Chtop	0.418993	-0.731548	0.114	0.182	1
Galnt1	0.420491	0.546767	0.186	0.091	1
Rbck1	0.420491	0.525668	0.186	0.091	1
Usp25	0.420491	0.514432	0.186	0.091	1
Fam76b	0.420491	0.511141	0.186	0.091	1
Knop1	0.421567	0.438238	0.2	0.091	1
Hexa	0.421567	0.409282	0.2	0.091	1
Pnisr	0.421567	0.368024	0.2	0.091	1
Fnip1	0.421567	-0.29856	0.171	0.273	1
Pum2	0.421586	-0.44501	0.2	0.273	1
Cnot2	0.421586	-0.637305	0.2	0.273	1
Ccl4	0.425382	-0.344382	0.271	0.364	1
Ccar1	0.427103	0.474194	0.314	0.182	1
Itgb2	0.428464	-0.545169	0.3	0.364	1
Cdca3	0.431043	0.920067	0.171	0.091	1
Apoe	0.431106	1.15998	0.271	0.182	1
Ccdc82	0.431746	-0.605581	0.214	0.273	1
Eef1g	0.432661	0.532382	0.186	0.091	1
Mapk14	0.433416	0.394698	0.2	0.091	1
Vps13d	0.433416	0.344896	0.2	0.091	1
Tent5c	0.433416	0.292008	0.2	0.091	1
Ifi207	0.433446	-0.294707	0.214	0.091	1
Il4ra	0.433446	-0.371359	0.186	0.273	1
Ptpn23	0.433467	-0.264507	0.1	0.182	1
Pdzd8	0.433467	-0.286606	0.1	0.182	1
Prkar1a	0.433467	-0.337122	0.1	0.182	1
Ptprs	0.433467	-0.34998	0.1	0.182	1
Setd1b	0.433467	-0.351376	0.1	0.182	1
Cysltr1	0.433467	-0.363399	0.1	0.182	1
Rnf111	0.433467	-0.385695	0.1	0.182	1
Rhno1	0.433467	-0.411329	0.1	0.182	1
Lpar6	0.433467	-0.443034	0.1	0.182	1
Tgs1	0.433526	0.456212	0.286	0.182	1
Itsn2	0.433526	-0.268733	0.257	0.364	1
Rfc2	0.433526	-0.387388	0.257	0.364	1
Ccz1	0.435514	0.508843	0.3	0.182	1
Srsf5	0.435579	-0.40931	0.671	0.636	1
Cyth4	0.438099	0.278195	0.571	0.364	1
Skap2	0.438355	-0.556797	0.3	0.364	1
Racgap1	0.438899	0.664337	0.257	0.182	1
Lair1	0.44038	-0.320165	0.529	0.545	1
Usp7	0.441651	0.483628	0.271	0.182	1
Ldb1	0.44393	0.444241	0.286	0.182	1
Rnf216	0.445032	0.553833	0.186	0.091	1
Zbtb7a	0.445179	-0.657058	0.186	0.273	1
Abcf1	0.445456	0.422119	0.2	0.091	1
Arhgdia	0.445456	0.257308	0.2	0.091	1
Pcf11	0.445784	0.475073	0.3	0.182	1
Rapgef6	0.445784	0.416519	0.3	0.182	1
Rps27	0.445784	0.302467	0.3	0.182	1
Ubr2	0.447254	0.520672	0.314	0.182	1
Emc1	0.447302	-0.334018	0.114	0.182	1
Ighm	0.447302	-0.433178	0.114	0.182	1
Ddi2	0.447302	-0.48931	0.114	0.182	1
Rbm15	0.447302	-0.517664	0.114	0.182	1
Hexim1	0.447302	-0.850076	0.114	0.182	1
Fmnl1	0.448447	-0.264804	0.1	0.182	1
Klf6	0.45345	-0.55917	0.443	0.455	1
Zmiz1	0.456187	0.354837	0.3	0.182	1
Pkn2	0.456718	0.688896	0.171	0.091	1
Snx2	0.456718	0.631701	0.171	0.091	1
Pds5b	0.457603	0.444286	0.186	0.091	1
Sec63	0.457603	0.395903	0.186	0.091	1
Dnmt3a	0.459302	-0.319211	0.357	0.455	1
Ripk1	0.461854	-0.347175	0.114	0.182	1
Wdfy4	0.461854	-0.436711	0.114	0.182	1
Xpo7	0.461854	-0.450131	0.114	0.182	1
Mtmr2	0.461854	-0.450758	0.114	0.182	1
Tet3	0.465773	-0.60797	0.214	0.273	1
Caprin1	0.466733	0.359826	0.3	0.182	1
Sat1	0.468747	0.530801	0.443	0.364	1
Med12	0.469871	0.528674	0.171	0.091	1
Ttll4	0.470371	0.398676	0.186	0.091	1
Rpl22l1	0.470371	0.398024	0.186	0.091	1
Rps6kb1	0.470371	0.357949	0.186	0.091	1
Atp7a	0.470371	0.34157	0.186	0.091	1
Ttc39b	0.470371	0.303392	0.186	0.091	1
Apobec1	0.470371	0.276015	0.186	0.091	1
Mat2a	0.471886	0.618409	0.257	0.182	1
Pdia6	0.473229	0.279657	0.4	0.273	1
Hsp90b1	0.473653	0.404627	0.629	0.545	1
Gpbp1	0.476668	-0.415364	0.114	0.182	1
Sem1	0.476668	-0.531817	0.114	0.182	1
Fam13b	0.476668	-0.561535	0.114	0.182	1
Pnpt1	0.476668	-0.626019	0.114	0.182	1
Abcd2	0.476668	-0.728718	0.114	0.182	1
Ckap2l	0.477438	-0.565939	0.214	0.273	1
Rgs1	0.48323	0.728278	0.171	0.091	1
Usp24	0.48323	0.681336	0.171	0.091	1
Itpripl2	0.48323	0.452566	0.171	0.091	1
Rad21	0.483334	0.528686	0.186	0.091	1
Aurkb	0.483334	0.339687	0.186	0.091	1
Numb	0.483334	0.290696	0.186	0.091	1
Hnrnpa1	0.486921	0.261115	0.414	0.273	1
Tmem245	0.486945	0.476929	0.286	0.182	1
Prkcb	0.488217	0.278401	0.3	0.182	1
Chd8	0.488217	-0.310345	0.271	0.364	1
Ccdc86	0.489261	-0.398573	0.214	0.273	1
Sdc3	0.491738	-0.263477	0.114	0.182	1
Ppp4c	0.491738	-0.302211	0.114	0.182	1
Iqce	0.491738	-0.330824	0.114	0.182	1
Tmod3	0.491738	-0.36985	0.114	0.182	1
Tln2	0.491738	-0.391596	0.114	0.182	1
Myd88	0.491738	-0.416393	0.114	0.182	1
Polb	0.491738	-0.434252	0.114	0.182	1
Fto	0.491738	-0.481124	0.114	0.182	1
Vdac2	0.491738	-0.520278	0.114	0.182	1
Tlr2	0.491781	-0.545261	0.2	0.273	1
Glg1	0.491781	-0.620987	0.2	0.273	1
Brca2	0.493877	-0.274154	0.186	0.273	1
Mbnl2	0.493877	-0.321503	0.186	0.273	1
Tsix	0.495655	-0.462898	0.657	0.727	1
Ap2b1	0.496487	0.348912	0.186	0.091	1
Tpx2	0.496487	0.338174	0.186	0.091	1
Kcnk6	0.496487	0.279648	0.186	0.091	1
Rtn4	0.496487	0.265143	0.186	0.091	1
Riok3	0.496487	0.260059	0.186	0.091	1
Mrpl24	0.496793	0.439608	0.171	0.091	1
Gps2	0.496793	0.435395	0.171	0.091	1
Rnpepl1	0.496793	0.344426	0.171	0.091	1
Asxl2	0.498041	0.333196	0.286	0.182	1
Rpl5	0.499925	0.279947	0.314	0.182	1
Rbbp6	0.501241	-0.446399	0.214	0.273	1
Grina	0.501241	-0.461496	0.214	0.273	1
Tia1	0.504062	-0.379937	0.2	0.273	1
1700017B05Rik	0.504062	-0.505167	0.2	0.273	1
Mertk	0.505902	-0.465534	0.5	0.273	1
Vav1	0.509269	0.428392	0.286	0.182	1
Csf3r	0.509269	0.32074	0.286	0.182	1
Mylip	0.510473	0.581649	0.157	0.091	1
Rap1b	0.510557	0.435016	0.171	0.091	1
Ssbp1	0.510557	0.430365	0.171	0.091	1
Fgfr1op	0.510557	0.335204	0.171	0.091	1
Ascc3	0.513373	-0.490493	0.214	0.273	1
Eif4g1	0.51502	0.32717	0.371	0.273	1
Klf13	0.516849	-1.00637	0.129	0.182	1
Nars	0.517915	0.362746	0.257	0.182	1
Ppp1r12c	0.519243	0.280581	0.386	0.273	1
Ptpn6	0.519475	0.470953	0.271	0.182	1
Cep295	0.519475	0.337571	0.271	0.182	1
Fbrsl1	0.520628	0.366096	0.286	0.182	1
B2m	0.520678	0.50141	0.571	0.455	1
Tcf25	0.521587	-0.285978	0.329	0.364	1
Smg1	0.521939	0.64022	0.329	0.273	1
Por	0.522629	-0.297958	0.114	0.182	1
Traip	0.522629	-0.348883	0.114	0.182	1
Mfsd14a	0.522629	-0.361583	0.114	0.182	1
Nup98	0.524517	0.405966	0.171	0.091	1
Gpaa1	0.524517	0.313198	0.171	0.091	1
Blm	0.524517	0.257449	0.171	0.091	1
Fes	0.524912	0.610746	0.157	0.091	1
Mmp14	0.524912	0.420103	0.157	0.091	1
Tet2	0.525657	-0.398521	0.214	0.273	1
Pola1	0.529099	-0.47471	0.2	0.273	1
Lgals3bp	0.531615	0.567383	0.357	0.273	1
Prrc2b	0.531932	-0.405832	0.129	0.182	1
Limd2	0.531932	-0.412828	0.129	0.182	1
Pip5k1a	0.531932	-0.41608	0.129	0.182	1
Tmem127	0.531932	-0.447019	0.129	0.182	1
Ptges3	0.531932	-0.488359	0.129	0.182	1
Chordc1	0.531932	-0.513179	0.129	0.182	1
Bnip2	0.531932	-0.550902	0.129	0.182	1
Srsf6	0.532192	-0.269552	0.186	0.273	1
Luc7l2	0.533179	-0.268152	0.571	0.636	1
Mtrex	0.534051	-0.372999	0.229	0.273	1
Commd8	0.537066	-0.308303	0.186	0.091	1
Itga6	0.537729	0.423749	0.343	0.273	1
Map4k2	0.53844	-0.272135	0.114	0.182	1
Tpp1	0.53844	-0.283221	0.114	0.182	1
Zwilch	0.53844	-0.296626	0.114	0.182	1
Soga1	0.53844	-0.420943	0.114	0.182	1
Fcer1g	0.53867	0.493639	0.171	0.091	1
Canx	0.53867	0.401957	0.171	0.091	1
Mdn1	0.53867	0.328903	0.171	0.091	1
Nf1	0.53867	0.270349	0.171	0.091	1
Ralgapa1	0.53867	0.258021	0.171	0.091	1
Bub3	0.539557	0.525237	0.157	0.091	1
Rhbdf2	0.539557	0.507557	0.157	0.091	1
Fndc3a	0.539557	0.506334	0.157	0.091	1
Bub1	0.539557	0.446895	0.157	0.091	1
Atp13a3	0.539557	0.312185	0.157	0.091	1
Ddx24	0.541851	-0.260876	0.2	0.273	1
Rufy3	0.541851	-0.317637	0.2	0.273	1
Cd52	0.542943	0.427818	0.271	0.182	1
Eif5	0.544008	-0.347197	0.586	0.636	1
Il21r	0.547234	-0.286523	0.129	0.182	1
Atm	0.547234	-0.407148	0.129	0.182	1
Zbtb20	0.547234	-0.860029	0.129	0.182	1
Nuak1	0.550668	-0.376038	0.214	0.273	1
Arhgap27	0.553012	0.33099	0.171	0.091	1
Ccdc59	0.553012	0.281997	0.171	0.091	1
Rpl23a	0.553012	0.255372	0.171	0.091	1
Oaz1	0.553012	0.251425	0.171	0.091	1
Gbp5	0.554403	0.736502	0.157	0.091	1
Psmc3	0.554403	0.530346	0.157	0.091	1
Pdcd11	0.554403	0.360009	0.157	0.091	1
Stab1	0.554872	0.298899	0.271	0.182	1
Mef2a	0.556971	-0.408873	0.586	0.545	1
Itgb5	0.557973	0.304451	0.414	0.273	1
Tnf	0.562752	-0.311312	0.129	0.182	1
Actl6a	0.562752	-0.321141	0.129	0.182	1
Rabl6	0.562752	-0.394701	0.129	0.182	1
Sh2b3	0.562752	-0.465564	0.129	0.182	1
Hnrnpf	0.562752	-0.585879	0.129	0.182	1
Slc38a9	0.567539	0.302288	0.171	0.091	1
Psme2b	0.569447	0.517415	0.157	0.091	1
Strn3	0.569447	0.495934	0.157	0.091	1
Spred1	0.569447	0.371851	0.157	0.091	1
Trmt1	0.569447	0.34904	0.157	0.091	1
Nfya	0.569447	0.280432	0.157	0.091	1
Sparc	0.575751	0.398861	0.4	0.273	1
Plekho1	0.57625	-0.296159	0.214	0.273	1
Wdr76	0.57625	-0.555122	0.214	0.273	1
Ctcf	0.577619	0.452299	0.243	0.182	1
Phgdh	0.578478	-0.341605	0.129	0.182	1
C3ar1	0.578478	-0.345077	0.129	0.182	1
Ptger4	0.578478	-0.371878	0.129	0.182	1
Hmgn1	0.578478	-0.385958	0.129	0.182	1
Pold3	0.578478	-0.453266	0.129	0.182	1
Gtf2h2	0.578555	0.432657	0.257	0.182	1
Atp1a1	0.578555	-0.706659	0.243	0.273	1
Trem2	0.584682	0.321368	0.157	0.091	1
Nfxl1	0.584682	0.308927	0.157	0.091	1
Ganab	0.584682	0.307609	0.157	0.091	1
Gtf3c2	0.584682	-0.66419	0.143	0.182	1
Xrn1	0.584794	0.328113	0.257	0.182	1
Srpk2	0.586418	0.471807	0.143	0.091	1
Cebpb	0.589248	-0.250663	0.214	0.273	1
Ints6l	0.590221	0.313935	0.371	0.273	1
Capn3	0.591071	0.280034	0.257	0.182	1
Rps7	0.591408	0.274204	0.271	0.182	1
Wwp2	0.594409	-0.294648	0.129	0.182	1
Kmt5a	0.594409	-0.371457	0.129	0.182	1
Camk2d	0.595972	0.259702	0.429	0.364	1
Ttyh3	0.597129	-0.284883	0.171	0.091	1
Stub1	0.600105	0.310393	0.157	0.091	1
Bms1	0.600105	0.302649	0.157	0.091	1
Mysm1	0.600105	0.283313	0.157	0.091	1
Cntln	0.600105	0.280812	0.157	0.091	1
Casd1	0.600105	0.276335	0.157	0.091	1
Fam168a	0.600105	0.274531	0.157	0.091	1
Kif3b	0.600105	0.267119	0.157	0.091	1
Galnt11	0.600105	0.264354	0.157	0.091	1
Snw1	0.600105	0.255917	0.157	0.091	1
Ppp1cc	0.600105	-0.480409	0.143	0.182	1
Lyl1	0.600105	-0.556705	0.143	0.182	1
Slc23a1	0.600105	-0.755918	0.143	0.182	1
Rsf1	0.602448	0.516901	0.143	0.091	1
Lrrc8d	0.602448	0.487914	0.143	0.091	1
Cct4	0.602448	0.481963	0.143	0.091	1
Kif1b	0.602448	0.431672	0.143	0.091	1
Eri1	0.602448	0.365677	0.143	0.091	1
Bmp2k	0.605015	-0.2819	0.371	0.364	1
Ankrd44	0.608785	0.258087	0.357	0.273	1
Git2	0.610187	-0.384501	0.486	0.545	1
Hpf1	0.610536	-0.257111	0.129	0.182	1
Pola2	0.610536	-0.314167	0.129	0.182	1
Tmf1	0.610536	-0.329093	0.129	0.182	1
Hcar2	0.610536	-0.410905	0.129	0.182	1
Cx3cr1	0.613842	-0.655265	0.514	0.545	1
Rasa4	0.615642	0.382963	0.229	0.182	1
Bdp1	0.616471	-0.285023	0.243	0.273	1
Ubr3	0.618672	0.461914	0.143	0.091	1
Phrf1	0.618672	0.421011	0.143	0.091	1
Sh3glb1	0.618672	0.397569	0.143	0.091	1
Rgmb	0.618672	0.342271	0.143	0.091	1
Cep170	0.618672	0.32449	0.143	0.091	1
Akr1a1	0.618672	0.316026	0.143	0.091	1
Larp4	0.618672	0.306861	0.143	0.091	1
Rps26	0.623664	0.46225	0.329	0.273	1
Sall1	0.623664	-0.275031	0.314	0.364	1
Cops8	0.626855	-0.252281	0.129	0.182	1
Peak1	0.626855	-0.264652	0.129	0.182	1
Cdk9	0.626855	-0.344166	0.129	0.182	1
Herc6	0.629013	0.274239	0.271	0.182	1
Arhgap4	0.629368	0.296391	0.243	0.182	1
Shcbp1	0.635085	0.452909	0.143	0.091	1
Vps13a	0.635085	0.400621	0.143	0.091	1
Ppp2r5c	0.635085	0.397123	0.143	0.091	1
H2-Eb1	0.635085	0.294624	0.143	0.091	1
Lars	0.635085	0.275238	0.143	0.091	1
Ewsr1	0.636283	-0.346001	0.386	0.364	1
Kcnq1ot1	0.639263	0.406337	0.429	0.364	1
Zfp91	0.639534	0.316166	0.343	0.273	1
Fau	0.639715	0.347755	0.486	0.455	1
Brd9	0.643318	-0.280392	0.343	0.364	1
E2f7	0.643359	-0.272132	0.129	0.182	1
Ppp1r18	0.647438	0.326609	0.157	0.091	1
Cd34	0.647438	-0.268005	0.143	0.182	1
Snx1	0.647438	-0.363982	0.143	0.182	1
Gas6	0.647438	-0.739548	0.143	0.182	1
Tbxas1	0.649272	-0.282759	0.229	0.273	1
Luc7l3	0.650848	0.341608	0.3	0.273	1
Ddx60	0.651678	0.489013	0.143	0.091	1
Ran	0.651678	0.397631	0.143	0.091	1
Gabarap	0.651678	0.357591	0.143	0.091	1
Paf1	0.651678	0.353605	0.143	0.091	1
Zfp451	0.651678	0.346993	0.143	0.091	1
Furin	0.651678	0.278931	0.143	0.091	1
Slc2a6	0.651678	0.278733	0.143	0.091	1
Myo9a	0.655439	-0.317465	0.257	0.182	1
Irf2bp2	0.655964	0.304838	0.243	0.182	1
Gls	0.656174	0.482473	0.229	0.182	1
Eif2ak2	0.663195	0.366525	0.3	0.273	1
Gcnt1	0.663551	-0.350532	0.143	0.182	1
Plod1	0.663551	-0.401535	0.143	0.182	1
Plk4	0.663551	-0.402215	0.143	0.182	1
Tfe3	0.663551	-0.680564	0.157	0.091	1
mt-Nd2	0.667597	0.287843	0.543	0.455	1
Cxcl10	0.668446	0.331202	0.143	0.091	1
Rfwd3	0.672895	0.529759	0.129	0.091	1
R3hdm4	0.672895	0.516953	0.129	0.091	1
Zmym4	0.672895	0.342657	0.129	0.091	1
Manf	0.672895	0.275944	0.129	0.091	1
Vgll4	0.679821	-0.277265	0.143	0.182	1
H2-DMb1	0.679821	-0.319462	0.143	0.182	1
Hspa9	0.679821	-0.412554	0.143	0.182	1
Ldha	0.679821	-0.4145	0.143	0.182	1
Incenp	0.681195	-0.499906	0.329	0.364	1
Gm26917	0.682591	0.747569	0.771	0.818	1
Tyrobp	0.683003	0.299912	0.243	0.182	1
Upf3b	0.684356	0.349742	0.186	0.273	1
Safb2	0.684473	0.296582	0.5	0.455	1
Kif4	0.685381	0.361533	0.143	0.091	1
Utp14a	0.69059	0.374338	0.129	0.091	1
Cdc37	0.69059	0.361773	0.129	0.091	1
Tasor2	0.69059	0.332414	0.129	0.091	1
Ndc80	0.69059	0.251029	0.129	0.091	1
Mcm7	0.696242	-0.261876	0.143	0.182	1
Kdm5a	0.696242	-0.282566	0.143	0.182	1
Map11	0.697744	0.323515	0.229	0.182	1
Mga	0.697744	0.261189	0.229	0.182	1
Myef2	0.697786	-0.433792	0.157	0.182	1
Neurl4	0.697786	-0.79662	0.157	0.182	1
Anln	0.700457	-0.405493	0.257	0.273	1
Cenpf	0.702591	-0.399809	0.343	0.364	1
Diaph2	0.703054	-0.273342	0.457	0.545	1
Copa	0.707097	-0.499253	0.271	0.182	1
Cntrob	0.708457	0.363428	0.129	0.091	1
Aak1	0.708457	0.358776	0.129	0.091	1
Mpp6	0.708457	0.293779	0.129	0.091	1
Gng5	0.708457	0.267538	0.129	0.091	1
Naa35	0.711813	0.307379	0.229	0.182	1
[truncated: 147 more rows]
